# Supplementary material for: Comparative Genome Analysis Across 128 Phytophthora Isolates Reveal Species-Specific Microsatellite Distribution and Localized Evolution of Compartmentalized Genomes
Source: Front Microbiol. 2022 Mar 16;13:806398. doi: 10.3389/fmicb.2022.806398 (PMC8967354; doi:10.3389/fmicb.2022.806398)
Supplement: Supplementary file 1 [file Table_1.XLS]

## Sheet: Final_128_genome_stat_uDabOR
Supplementary File S1: All genome Information of 128 Phytophthora isolates
Organism Scientific Name	Abbreviation	Genome Size(MB)	GC content	Organism Qualifier	Taxonomy id	Assembly Name	Assembly Accession	Source	Level	N50	scaffold_number	BUSCO genome completeness	Annotation software	Protein_count	BUSCO completeness based on predicted proteins	Submission Date	BioProject	BioSample	Geographical Location	Host	Coordinate
Phytophthora agathidicida	Phyag_NZFS3770.fna	37.24	52.57	isolate: NZFS 3770	1642459	NZFS3770v2	GCA_001314445.1	GenBank	Scaffold	19537	3689	100	Gene model prediction using BRAKER v. 2.1.6, followed by annotation using funannotate v. 1.8.10	14346	93	2015-10-14	PRJNA290659	SAMN03894432	New Zealand	Agathis australis
Phytophthora agathidicida	Phyag_NZFS3772.fna	37.34	52.56	isolate: NZFS 3772	1642459	NZFS3772v2	GCA_001314435.1	GenBank	Scaffold	19799	3701	100	Gene model prediction using BRAKER v. 2.1.6, followed by annotation using funannotate v. 1.8.10	14757	93	2015-10-14	PRJNA290658	SAMN03894431	New Zealand	Agathis australis
Phytophthora aleatoria	Phyal_NZFS4037.fna	50.59	50.93	isolate: NZFS 4037	2496075	NZ4037v1	GCA_018873745.1	GenBank	Scaffold	25312	3750	100	From INSDC submitter	17721	99	2021-06-14	PRJNA687640	SAMN17151088	New Zealand:Nelson	Pinus radiata
Phytophthora cactorum	Phyca_10300.fna	59.25	50.75	strain: 10300	29920	Pcac_10300_v1	GCA_003287315.1	GenBank	Scaffold	56285	4623	100	From INSDC submitter	24172	100	2018-07-03	PRJNA343457	SAMN05788413	Norway	Fragaria x ananassa	60.472 N 8.4689 E
Phytophthora cactorum	Phyca_11-40.fna	59.72	50.82	strain: 11-40	29920	ASM1686507v1	GCA_016865075.1	GenBank	Scaffold	43828	4571	100	From INSDC submitter	28801	99	2021-02-11	PRJNA391273	SAMN08638078	USA: Florida	Fragaria x ananassa
Phytophthora cactorum	Phyca_12-420.fna	59.89	50.89	strain: 12-420	29920	ASM1686463v1	GCA_016864635.1	GenBank	Scaffold	37498	5509	100	From INSDC submitter	26228	99	2021-02-11	PRJNA391273	SAMN07267854	USA	Fragaria x ananassa
Phytophthora cactorum	Phyca_15-13.fna	60.7	50.92	strain: 15-13	29920	ASM1686466v1	GCA_016864665.1	GenBank	Scaffold	41248	5421	100	From INSDC submitter	26729	99	2021-02-11	PRJNA391273	SAMN07267855	USA	Fragaria x ananassa
Phytophthora cactorum	Phyca_15-7.fna	60.8	50.94	strain: 15-7	29920	ASM1686469v1	GCA_016864695.1	GenBank	Scaffold	43376	5457	100	From INSDC submitter	26608	99	2021-02-11	PRJNA391273	SAMN07267856	USA	Fragaria x ananassa
Phytophthora cactorum	Phyca_17-21.fna	59.76	50.81	strain: 17-21	29920	ASM1686508v1	GCA_016865085.1	GenBank	Scaffold	49722	4452	100	From INSDC submitter	28557	100	2021-02-11	PRJNA391273	SAMN08638079	USA	Fragaria x ananassa
Phytophthora cactorum	Phyca_2003-3.fna	60.8	50.89	strain: 2003-3	29920	ASM1686475v1	GCA_016864755.1	GenBank	Scaffold	40273	5467	100	From INSDC submitter	29763	99	2021-02-11	PRJNA391273	SAMN07267857	Netherlands	Fragaria x ananassa
Phytophthora cactorum	Phyca_4032.fna	61.56	50.78	strain: 4032	29920	Pcac_4032	GCA_016864735.1	GenBank	Scaffold	38202	6726	100	From INSDC submitter	26828	99	2021-02-11	PRJNA391273	SAMN07267858	Netherlands	Fragaria x ananassa
Phytophthora cactorum	Phyca_4040.fna	60.66	50.85	strain: 4040	29920	ASM1686471v1	GCA_016864715.1	GenBank	Scaffold	39295	5326	100	From INSDC submitter	29506	99	2021-02-11	PRJNA391273	SAMN07267860	Netherlands	Fragaria x ananassa
Phytophthora cactorum	Phyca_62471.fna	61.27	50.77	strain: 62471	29920	ASM1686479v1	GCA_016864795.1	GenBank	Scaffold	36408	6173	100	From INSDC submitter	29566	99	2021-02-11	PRJNA391273	SAMN07267863	United Kingdom	Fragaria x ananassa
Phytophthora cactorum	Phyca_NZFS3830.fna	51.62	50.77	isolate: NZFS 3830	29920	NZ3830v1	GCA_018873755.1	GenBank	Scaffold	27338	3644	100	From INSDC submitter	18734	98	2021-06-14	PRJNA687640	SAMN17151089	New Zealand:Nelson	Malus domestica
Phytophthora cactorum	Phyca_P295.fna	60.71	50.85	strain: P295	29920	ASM1686477v1	GCA_016864775.1	GenBank	Scaffold	48651	5088	100	From INSDC submitter	26330	99	2021-02-11	PRJNA391273	SAMN07267864	United Kingdom	Malus domestica
Phytophthora cactorum	Phyca_P404.fna	75.5	50.1	strain: P404	29920	ASM1730969v1	GCA_017309695.1	GenBank	Scaffold	36598	20136	100	From INSDC submitter	35799	99	2021-03-09	PRJNA391273	SAMN07267859	United Kingdom	Fragaria x ananassa
Phytophthora cactorum	Phyca_P415.fna	60.68	50.9	strain: P415	29920	ASM1686481v1	GCA_016864815.1	GenBank	Scaffold	40742	5695	100	From INSDC submitter	26812	99	2021-02-11	PRJNA391273	SAMN07267861	United Kingdom	Fragaria x ananassa
Phytophthora cactorum	Phyca_P416.fna	60.48	50.88	strain: P416	29920	ASM1686483v1	GCA_016864835.1	GenBank	Scaffold	40465	5485	100	From INSDC submitter	29367	99	2021-02-11	PRJNA391273	SAMN07267862	United Kingdom	Fragaria x ananassa
Phytophthora cactorum	Phyca_P421.fna	59.95	50.78	strain: P421	29920	ASM1686505v1	GCA_016865055.1	GenBank	Scaffold	34103	6581	100	From INSDC submitter	26125	99	2021-02-11	PRJNA391273	SAMN08638080	United Kingdom: Kent	Fragaria x ananassa
Phytophthora cactorum	Phyca_PC13-15.fna	61.13	50.83	strain: PC13-15	29920	ASM1686485v1	GCA_016864855.1	GenBank	Scaffold	39779	5278	100	From INSDC submitter	26609	99	2021-02-11	PRJNA391273	SAMN07267865	United Kingdom: Kent	Fragaria x ananassa
Phytophthora cactorum	Phyca_R36-14.fna	61.35	50.85	strain: R36-14	29920	ASM1690636v1	GCA_016906365.1	GenBank	Scaffold	36172	5951	100	From INSDC submitter	29702	99	2021-02-18	PRJNA391273	SAMN07267866	United Kingdom: Kent	Malus domestica
Phytophthora cambivora	Phyca_CBS114087.fna	230.62	53.44	strain: CBS 114087	53983	PhytoCambi_1.0	GCA_000443045.1	GenBank	Scaffold	4693	72332	99	Annotation failed			2013-08-07	PRJNA190824	SAMN02178787	Oregon, USA	Abies procera
Phytophthora capsici	Phyca_CPV-219.fna	58.89	49.91	isolate: CPV-219	4784	CPV_219	GCA_004138045.1	GenBank	Scaffold	14052	7579	96	Gene model prediction using BRAKER v. 2.1.6, followed by annotation using funannotate v. 1.8.10	22603	96	2019-02-05	PRJNA505815	SAMN10441515	Mexico: Michoacan	Capsicum pubescens
Phytophthora capsici	Phyca_CPV-262.fna	40.77	49.96	isolate: CPV-262	4784	CPV_262	GCA_004137965.1	GenBank	Scaffold	4558	11754	89	Gene model prediction using BRAKER v. 2.1.6, followed by annotation using funannotate v. 1.8.10	17107	81	2019-02-05	PRJNA505815	SAMN10441516	Mexico: Michoacan	Cucurbita pepo
Phytophthora capsici	Phyca_CPV-267.fna	52.2	49.86	isolate: CPV-267	4784	CPV_267	GCA_004137975.1	GenBank	Scaffold	6599	11832	95	Gene model prediction using BRAKER v. 2.1.6, followed by annotation using funannotate v. 1.8.10	21022	92	2019-02-05	PRJNA505815	SAMN10441517	Mexico: Michoacan	Cucurbita pepo
Phytophthora capsici	Phyca_CPV-270.fna	58.29	49.91	isolate: CPV-270	4784	CPV_270	GCA_004137955.1	GenBank	Scaffold	11645	8363	98	Gene model prediction using BRAKER v. 2.1.6, followed by annotation using funannotate v. 1.8.10	22037	98	2019-02-05	PRJNA505815	SAMN10441518	Mexico: Michoacan	Capsicum annuum
Phytophthora capsici	Phyca_CPV-277.fna	53.43	49.88	isolate: CPV-277	4784	CPV_277	GCA_004137865.1	GenBank	Scaffold	9423	9341	99	Gene model prediction using BRAKER v. 2.1.6, followed by annotation using funannotate v. 1.8.10	25441	99	2019-02-05	PRJNA505815	SAMN10441519	Mexico: Michoacan	Capsicum annuum
Phytophthora capsici	Phyca_CPV-302.fna	56.9	49.85	isolate: CPV-302	4784	CPV_302	GCA_004137885.1	GenBank	Scaffold	9970	9277	97	Gene model prediction using BRAKER v. 2.1.6, followed by annotation using funannotate v. 1.8.10	20065	97	2019-02-05	PRJNA505815	SAMN10441520	Mexico: Michoacan	Capsicum chinense
Phytophthora capsici	Phyca_JHAI1-7.fna	76.84	51.01	isolate: JHAI1-7	4784	ASM1829288v1	GCA_018292885.1	GenBank	Scaffold	798104	472	100	Gene model prediction using BRAKER v. 2.1.6, followed by annotation using funannotate v. 1.8.10	24034	100	2021-05-06	PRJNA685930	SAMN17101195	Not applicable	Capsicum annuum
Phytophthora capsici	Phyca_KPC-7.fna	74.83	50.96	isolate: KPC-7	4784	ASM1829290v1	GCA_018292905.1	GenBank	Scaffold	663153	548	100	Gene model prediction using BRAKER v. 2.1.6, followed by annotation using funannotate v. 1.8.10	23813	100	2021-05-06	PRJNA685930	SAMN17101196	Not applicable	Capsicum annuum
Phytophthora capsici	Phyca_LT1534-B.fna	94.18	51.19	Strain: LT1534-B	4784	Pcap_4.1	GCA_016618375.1	GenBank	Scaffold	485876	782	100	From INSDC submitter	23748	99	2021-01-12	PRJNA481983	SAMN09692924
Phytophthora capsici	Phyca_MY-1.fna	76.62	50.96	isolate: MY-1	4784	ASM1829289v1	GCA_018292895.1	GenBank	Scaffold	635553	521	100	Gene model prediction using BRAKER v. 2.1.6, followed by annotation using funannotate v. 1.8.10	24221	100	2021-05-06	PRJNA685930	SAMN17101197		Capsicum annuum
Phytophthora chlamydospora	Phych_P17-99.fna	45.26	55.64	strain: P17-99	1692154	MU_Pchl	GCA_012295415.1	GenBank	Scaffold	26616	4078	100	Gene model prediction using BRAKER v. 2.1.6, followed by annotation using funannotate v. 1.8.10	15018	85	2020-04-15	PRJNA599565	SAMN13759513	Northern Ireland	Rhododendron ponticum	54°1316.9N, 5°5549.3W
Phytophthora cinnamomi	Phyci_DU054.fna	62.8	52.82	strain: DU054	4785	DU054_v1	GCA_002734105.1	GenBank	Scaffold	9951	14268	99	Gene model prediction using BRAKER v. 2.1.6, followed by annotation using funannotate v. 1.8.10	14307	44	2017-10-26	PRJNA413098	SAMN07736481	Australia: Anglesea, Victoria	Xanthorrhoea australis
Phytophthora cinnamomi	Phyci_GKB4.fna	109.7	54.16	Strain: GKB4	4785	ASM1869171v1	GCA_018691715.1	GenBank	Scaffold	1187988	133	100	Gene model prediction using BRAKER v. 2.1.6, followed by annotation using funannotate v. 1.8.10	34264	100	2021-06-03	PRJNA675400	SAMN16706909	South Africa: Pretoria	Persea americana
Phytophthora cinnamomi	Phyci_MP94-48.fna	53.69	53.96	isolate: MP94-48	4785	MP94-48v2	GCA_001314365.1	GenBank	Scaffold	24869	5777	100	Gene model prediction using BRAKER v. 2.1.6, followed by annotation using funannotate v. 1.8.10	19100	100	2015-10-14	PRJNA290836	SAMN03921829	Australia	Eucalyptus marginata
Phytophthora cinnamomi	Phyci_NZFS3750.fna	53.97	54	isolate: NZFS 3750	4785	NZFS3750v2	GCA_001314505.1	GenBank	Scaffold	23905	6270	100	Gene model prediction using BRAKER v. 2.1.6, followed by annotation using funannotate v. 1.8.10	19259	100	2015-10-14	PRJNA290837	SAMN03921830	New Zealand	Pinus radiata
Phytophthora cinnamomi	Phyci_WA94.26.fna	68.06	53.26	strain: WA94.26	4785	WA94_v1	GCA_002734125.1	GenBank	Scaffold	20813	10084	100	Gene model prediction using BRAKER v. 2.1.6, followed by annotation using funannotate v. 1.8.10	25696	99	2017-10-26	PRJNA413098	SAMN07736482	Australia: Willowdale, Western Australia	Eucalyptus marginata
Phytophthora colocasiae	Phyco_7290.fna	56.59	50.56	isolate: 7290	129350	ASM228899v1	GCA_002288995.1	GenBank	Scaffold	11844	19853	100	Gene model prediction using BRAKER v. 2.1.6, followed by annotation using funannotate v. 1.8.10	30026	100	2017-09-11	PRJNA400285	SAMN07562559	Viet Nam: Phu Luong	Colocasia esculenta
Phytophthora cryptogea	Phycr_CBS418.71.fna	63.84	52.25	strain: CBS 418.71	4786	ASM46817v2	GCA_000468175.2	GenBank	Scaffold	13488	19533	100	Gene model prediction using BRAKER v. 2.1.6, followed by annotation using funannotate v. 1.8.10	24566	98	2016-07-21	PRJNA190825	SAMN02178792	The Netherlands	Gerbera sp.
Phytophthora fragariae	Phyfr_A4.fna	79.08	53.36	strain: A4	53985	ASM973310v1	GCA_009733105.1	GenBank	Scaffold	18245	13446	100	From INSDC submitter	34412	100	2019-12-05	PRJNA396163	SAMN07449679	Unknown	Fragaria x ananassa
Phytophthora fragariae	Phyfr_BC-1.fna	79.1	53.34	strain: BC-1	53985	ASM973308v1	GCA_009733085.1	GenBank	Scaffold	21842	11556	100	From INSDC submitter	34470	100	2019-12-05	PRJNA396163	SAMN07449680	Canada: British Columbia, Delta, commercial strawberry field	Fragaria x ananassa
Phytophthora fragariae	Phyfr_BC-23.fna	78.26	53.36	strain: BC-23	53985	ASM973304v1	GCA_009733045.1	GenBank	Scaffold	18227	13191	100	From INSDC submitter	33919	100	2019-12-05	PRJNA396163	SAMN07449682	Canada: British Columbia, Delta, commercial strawberry field	Fragaria x ananassa
Phytophthora fragariae	Phyfr_CBS209.46.fna	76.97	53.35	strain: CBS 209.46	53985	Pf4954	GCA_002025845.1	GenBank	Scaffold	20362	8544	100	Gene model prediction using BRAKER v. 2.1.6, followed by annotation using funannotate v. 1.8.10	35691	100	2017-03-14	PRJNA375089	SAMN06342478	United Kingdom: England	Fragaria x ananassa
Phytophthora fragariae	Phyfr_CBS309.62.fna	75.98	53.32	strain: CBS 309.62	53985	P.fr2.0	GCA_000686205.4	GenBank	Scaffold	115953	1550	100	Gene model prediction using BRAKER v. 2.1.6, followed by annotation using funannotate v. 1.8.10	33219	100	2018-09-12	PRJNA243070	SAMN02712365	China: Shenzhen	Fragaria x ananassa	22.00 N 113.00 E
Phytophthora fragariae	Phyfr_NOV-27.fna	78.75	53.38	strain: NOV-27	53985	ASM973298v1	GCA_009732985.1	GenBank	Scaffold	19406	12489	100	From INSDC submitter	34583	100	2019-12-05	PRJNA396163	SAMN07449683	Canada: Nova Scotia, Kings County, Cambridge Station, commercial strawberry field	Fragaria x ananassa
Phytophthora fragariae	Phyfr_NOV-5.fna	78.99	53.38	strain: NOV-5	53985	ASM973302v1	GCA_009733025.1	GenBank	Scaffold	17887	13531	100	From INSDC submitter	34493	100	2019-12-05	PRJNA396163	SAMN07449684	Canada: Nova Scotia, Hants County, Nine Mile River, commercial strawberry field	Fragaria x ananassa
Phytophthora fragariae	Phyfr_NOV-71.fna	78.37	53.33	strain: NOV-71	53985	ASM973306v1	GCA_009733065.1	GenBank	Scaffold	20226	12212	100	From INSDC submitter	33943	100	2019-12-05	PRJNA396163	SAMN07449685	Canada: Nova Scotia, Shelburne County, Middle Clyde River, commercial strawberry field	Fragaria x ananassa
Phytophthora fragariae	Phyfr_NOV-77.fna	78.8	53.39	strain: NOV-77	53985	ASM973312v1	GCA_009733125.1	GenBank	Scaffold	18925	13321	100	From INSDC submitter	34376	100	2019-12-05	PRJNA396163	SAMN07449686	Canada: Nova Scotia, Hants County, Nine Mile River, commercial strawberry field	Fragaria x ananassa
Phytophthora fragariae	Phyfr_ONT-3.fna	79.06	53.37	strain: ONT-3	53985	ASM973300v1	GCA_009733005.1	GenBank	Scaffold	18830	13265	100	From INSDC submitter	34192	100	2019-12-05	PRJNA396163	SAMN07449688	Canada: Ontario, Fort Erie, commercial strawberry field	Fragaria x ananassa
Phytophthora fragariae	Phyfr_SCRP245.fna	77.84	53.37	strain: SCRP245	53985	ASM973292v1	GCA_009732925.1	GenBank	Scaffold	18154	13231	100	From INSDC submitter	33962	100	2019-12-05	PRJNA396163	SAMN07449689	United Kingdom: England, Kent	Fragaria x ananassa
Phytophthora gonapodyides	Phygo_P17-128.fna	61.09	55.68	strain: P17-128	78237	MU_Pgon	GCA_012295475.1	GenBank	Scaffold	5459	16450	94	Gene model prediction using BRAKER v. 2.1.6, followed by annotation using funannotate v. 1.8.10	25750	96	2020-04-15	PRJNA599567	SAMN13759514	Ireland	Rhododendron ponticum	54°0743.4N, 6°0924.2W
Phytophthora idaei	Phyid_SCRP370.fna	60.58	51.05	strain: SCRP370	53986	ASM1686509v1	GCA_016865095.1	GenBank	Scaffold	39576	5356	100	From INSDC submitter	27936	99	2021-02-11	PRJNA391273	SAMN07267868	United Kingdom	Rubus idaeus
Phytophthora idaei	Phyid_SCRP371.fna	60.47	51.05	strain: SCRP371	53986	ASM1688098v1	GCA_016880985.1	GenBank	Scaffold	46381	4720	100	From INSDC submitter	25409	100	2021-02-12	PRJNA391273	SAMN07267867	United Kingdom	Rubus idaeus
Phytophthora idaei	Phyid_SCRP376.fna	60.61	51.06	strain: SCRP376	53986	ASM1688017v1	GCA_016880175.1	GenBank	Scaffold	39406	5313	100	From INSDC submitter	25543	99	2021-02-11	PRJNA391273	SAMN07267869	United Kingdom	Rubus idaeus
Phytophthora infestans	Phyin_KR_2_A2.fna	230.95	51.73	strain: KR_2_A2	4787	ASM1255232v1	GCA_012552325.1	GenBank	Scaffold	154690	3344	99	From INSDC submitter	23771	96	2020-04-20	PRJNA592863	SAMN13441183	South Korea:Miryang	Solanum tuberosum	35.37 N 128.73 E
Phytophthora infestans T30-4	Phyin_T30-4.fna	228.54	50.97	strain: T30-4	403677	ASM14294v1	GCF_000142945.1	RefSeq	Scaffold	1588622	4921	99	From INSDC submitter	17797	100	2009-06-17	PRJNA17665	SAMN02953670	missing	Solanum tuberosum
Phytophthora kernoviae	Phyke_CBS122049.fna	39.48	50.26	strain: CBS 122049	325452	Phyto_kern_2.0	GCA_000448265.2	GenBank	Scaffold	66780	5026	100	Gene model prediction using BRAKER v. 2.1.6, followed by annotation using funannotate v. 1.8.10	15567	99	2016-06-02	PRJNA190826	SAMN02178789	United Kingdom	Rhododendron sp.
Phytophthora kernoviae	Phyke_Chile1.fna	38.11	50.35	isolate: Chile1	325452	PkChile1v1.0	GCA_001712655.1	GenBank	Scaffold	62563	2422	100	Gene model prediction using BRAKER v. 2.1.6, followed by annotation using funannotate v. 1.8.10	15709	100	2016-08-24	PRJNA328212	SAMN05366386	Chile	Drimys winteri
Phytophthora kernoviae	Phyke_Chile2.fna	38.2	50.34	isolate: Chile2	325452	PkChile2v2.0	GCA_001707905.2	GenBank	Scaffold	64455	2393	100	From INSDC submitter	9922	96	2018-10-17	PRJNA328213	SAMN05366390	Chile	Drimys winteri
Phytophthora kernoviae	Phyke_Chile4.fna	37.37	50.33	isolate: Chile4	325452	PkChile4v2.0	GCA_001712715.2	GenBank	Scaffold	64398	2033	100	From INSDC submitter	9842	95	2018-10-17	PRJNA328394	SAMN05370961	Chile	Drimys winteri
Phytophthora kernoviae	Phyke_Chile6.fna	36.69	50.82	isolate: Chile6	325452	PkChile6v2.0	GCA_001712705.2	GenBank	Scaffold	63875	1909	100	From INSDC submitter	10058	96	2018-10-17	PRJNA328396	SAMN05370962	Chile	Drimys winteri
Phytophthora kernoviae	Phyke_Chile7.fna	37	50.95	isolate: Chile7	325452	PkChile7v2.0	GCA_001712645.2	GenBank	Scaffold	33020	2830	100	From INSDC submitter	10129	96	2018-10-17	PRJNA328216	SAMN05366400	Chile	Drimys winteri
Phytophthora kernoviae	Phyke_NZFS2646.fna	36.59	50.34	strain: NZFS 2646	325452	NZFS2646v3	GCA_000785735.3	GenBank	Scaffold	63262	1922	100	From INSDC submitter	9852	95	2021-02-09	PRJNA257640	SAMN02953537	New Zealand	Annona cherimola
Phytophthora kernoviae	Phyke_NZFS3630.fna	36.71	50.34	strain: NZFS 3630	325452	NZFS3630v3	GCA_000785725.3	GenBank	Scaffold	57305	2070	100	From INSDC submitter	9884	96	2021-02-09	PRJNA257648	SAMN02953542	New Zealand	Pinus radiata
Phytophthora kernoviae 00238/432	Phyke_00238_432.fna	42.52	49.73	strain: 00238/432	1284355	PhyKer238_432v3	GCA_000333075.3	GenBank	Scaffold	60436	2301	100	From INSDC submitter	11684	95	2020-04-24	PRJNA184368	SAMN02981496	United Kingdom: Scotland	Rhododendron ponticum
Phytophthora kernoviae 00629/1	Phyke_00629_1.fna	42.99	49.7	strain: 00629/1	1284356	PhyKer629/1v2	GCA_000333095.2	GenBank	Scaffold	62532	2305	100	Gene model prediction using BRAKER v. 2.1.6, followed by annotation using funannotate v. 1.8.10	18879	98	2015-10-27	PRJNA184369	SAMN02981497	United Kingdom: Scotland	Rhododendron ponticum
Phytophthora kernoviae 00844/4	Phyke_00844_4.fna	42.93	49.7	strain: 00844/4	1284357	PhyKer844/4v2	GCA_000333115.2	GenBank	Scaffold	61638	2373	100	Gene model prediction using BRAKER v. 2.1.6, followed by annotation using funannotate v. 1.8.10	18751	98	2015-10-27	PRJNA184370	SAMN02981498	United Kingdom: Scotland	Rhododendron ponticum
Phytophthora lateralis	Phyla_CBS168.42.fna	52.45	53.28	strain: CBS 168.42	129355	ASM50020v2	GCA_000500205.2	GenBank	Scaffold	23766	9039	100	Gene model prediction using BRAKER v. 2.1.6, followed by annotation using funannotate v. 1.8.10	23027	100	2016-07-21	PRJNA190827	SAMN02178795	Oregon, USA	Chamaecyparis lawsoniana
Phytophthora lateralis	Phyla_SMSTG.fna	46.08	53.32	strain: SMSTG	129355	SMSTG_v2.0	GCA_000333055.2	GenBank	Scaffold	20983	5541	100	Gene model prediction using BRAKER v. 2.1.6, followed by annotation using funannotate v. 1.8.10	19678	100	2015-10-27	PRJNA184360	SAMN01840345	United Kingdom: Northern Ireland	Chamaecyparis lawsoniana
Phytophthora lateralis MPF4	Phyla_MPF4.fna	60.26	55.4	strain: MPF4	1254522	MPF4_v2.0	GCA_000318465.2	GenBank	Scaffold	24337	7989	100	Gene model prediction using BRAKER v. 2.1.6, followed by annotation using funannotate v. 1.8.10	22593	100	2015-10-27	PRJNA177508	SAMN02981469	United Kingdom: Northern Ireland	Chamaecyparis lawsoniana
Phytophthora lateralis MPF6	Phyla_MPF6.fna	49.03	53.27	strain: MPF6	1249587	MPF6_v2.0	GCA_000338795.2	GenBank	Scaffold	22644	5864	100	Gene model prediction using BRAKER v. 2.1.6, followed by annotation using funannotate v. 1.8.10	21451	100	2015-10-27	PRJNA178937	SAMN02981477	United Kingdom: Northern Ireland	Chamaecyparis lawsoniana
Phytophthora lateralis SMST21	Phyla_SMST21.fna	46.97	52.96	strain: SMST21	1249586	SMST21v2.0	GCA_000338815.2	GenBank	Scaffold	21529	5862	100	Gene model prediction using BRAKER v. 2.1.6, followed by annotation using funannotate v. 1.8.10	19603	100	2015-10-27	PRJNA178938	SAMN02981478	United Kingdom: Northern Ireland	Chamaecyparis lawsoniana
Phytophthora litchii	Phyli_SHS3.fna	38.2	49.18	strain: SHS3	100870	ASM281278v1	GCA_002812785.1	GenBank	Scaffold	34546	2543	100	Gene model prediction using BRAKER v. 2.1.6, followed by annotation using funannotate v. 1.8.10	16607	100	2017-12-06	PRJNA290406	SAMN03892802	China: Guangzhou	Litchi chinensis
Phytophthora megakarya	Phyme_zdho120.fna	101.5	48.92	strain: zdho120	4795	ASM221536v1	GCA_002215365.1	GenBank	Scaffold	7094	24039	98	From INSDC submitter	34804	91	2017-07-06	PRJNA318028	SAMN04632436	Cameroon	Theobroma cacao
Phytophthora multivora	Phymu_NZFS3378.fna	40.06	51.93	isolate: NZFS 3378	596104	NZFS3378v2	GCA_001314345.1	GenBank	Scaffold	47236	2762	100	Gene model prediction using BRAKER v. 2.1.6, followed by annotation using funannotate v. 1.8.10	18696	100	2015-10-14	PRJNA290840	SAMN03921836	New Zealand	Idesia polycarpa
Phytophthora multivora	Phymu_NZFS3448.fna	40.33	51.92	isolate: NZFS 3448	596104	NZFS3448v1	GCA_001314355.1	GenBank	Scaffold	46546	2768	100	Gene model prediction using BRAKER v. 2.1.6, followed by annotation using funannotate v. 1.8.10	19364	100	2015-10-14	PRJNA290838	SAMN03921831	New Zealand	Metrosideros kermadecensis
Phytophthora nicotianae	Phyni_JM01.fna	59.04	49.78	strain: JM01	4790	ASM332846v1	GCA_003328465.1	GenBank	Scaffold	100710	2004	100	Gene model prediction using BRAKER v. 2.1.6, followed by annotation using funannotate v. 1.8.10	22280	100	2018-07-19	PRJNA389504	SAMN07200924	China: Shandong peninsula	Nicotiana tabacum cv. Xiaohuangjin	36.4539 N 120.5886 E
Phytophthora nicotianae	Phyni_race0.fna	81.61	50.18	strain: race 0	4790	ASM148301v1	GCA_001483015.1	GenBank	Scaffold	23734	6142	100	From INSDC submitter	17348	99	2015-12-29	PRJNA294216	SAMN04017959	China: Kunming	Nicotiana tabacum
Phytophthora nicotianae	Phyni_race1.fna	71.41	50.25	strain: race 1	4790	ASM148298v1	GCA_001482985.1	GenBank	Scaffold	30705	5317	98	From INSDC submitter	10521	91	2015-12-29	PRJNA294216	SAMN04017960	China: Kunming	Nicotiana tabacum
Phytophthora palmivora	Phypa_B4PPRK_Kuching_Sarawak.fna	56.35	48.57	ecotype: Kuching, Sarawak, isolate: B4 PPRK Kuching, Sarawak	4796	ASM1293226v1	GCA_012932265.1	GenBank	Scaffold	6116	14421	91	Gene model prediction using BRAKER v. 2.1.6, followed by annotation using funannotate v. 1.8.10	26744	91	2020-04-29	PRJNA523978	SAMN10993800	Malaysia: Sarawak	Theobroma cacao	1.494981 N 110.412479 E
Phytophthora palmivora var. palmivora	Phypa_var.palmivora_sbr112.9.fna	107.77	48.91	strain: sbr112.9	611791	ASM291172v1	GCA_002911725.1	GenBank	Scaffold	6694	24809	92	From INSDC submitter	24674	81	2018-02-02	PRJNA318026	SAMN04632378	Cote d'Ivoire	Theobroma cacao
Phytophthora parasitica	Phypa_CHvinca01.fna	47.81	49.6	strain: CHvinca01	4792	Phyt_para_CHvinca01_V1	GCA_000509505.1	GenBank	Scaffold	15905	6724	100	From INSDC submitter	26512	99	2013-12-18	PRJNA205156	SAMN02178349
Phytophthora parasitica	Phypa_CJ02B3.fna	48.08	49.56	strain: CJ02B3	4792	Phyt_para_CJ02B3_V1	GCA_000509465.1	GenBank	Scaffold	16009	6489	100	From INSDC submitter	26824	99	2013-12-18	PRJNA205154	SAMN02178347
Phytophthora parasitica	Phypa_CJ05E6.fna	47.45	49.57	strain: CJ05E6	4792	Phyt_para_CJ05E6_V1	GCA_000509485.1	GenBank	Scaffold	15017	6813	100	From INSDC submitter	26676	99	2013-12-18	PRJNA205155	SAMN02178348
Phytophthora parasitica	Phypa_IAC_01_95.fna	47.72	49.57	strain: IAC_01/95	4792	Phyt_para_IAC_01_95_V1	GCA_000509525.1	GenBank	Scaffold	16129	6791	100	From INSDC submitter	26648	99	2013-12-18	PRJNA205153	SAMN02178346
Phytophthora parasitica INRA-310	Phypa_INRA-310.fna	82.39	49.51	strain: INRA-310	761204	PP_INRA-310_V2	GCF_000247585.1	RefSeq	Scaffold	888348	708	98	From INSDC submitter	27942	98	2013-12-19	PRJNA73155	SAMN02981373
Phytophthora pinifolia	Phypi_CBS122922.fna	94.62	55.38	strain: CBS 122922	538568	ASM50022v2	GCA_000500225.2	GenBank	Scaffold	8839	36928	100	Gene model prediction using BRAKER v. 2.1.6, followed by annotation using funannotate v. 1.8.10	31055	100	2016-07-21	PRJNA190828	SAMN02178790	Arauco, Chile	Pinus radiata
Phytophthora pisi	Phypi.fna	58.86	54.64		1131323	P. pisi assembly	GCA_000751395.2	GenBank	Scaffold	15253	7667	99	Gene model prediction using BRAKER v. 2.1.6, followed by annotation using funannotate v. 1.8.10	25286	99	2014-07-22	PRJEB6298	SAMEA2531522	Sweden	Pea
Phytophthora plurivora	Phypl_AV1007.fna	40.44	51.74	strain: AV1007	639000	Plurivora_assembly_v1.fn	GCA_002247145.1	GenBank	Scaffold	48620	1897	100	Gene model prediction using BRAKER v. 2.1.6, followed by annotation using funannotate v. 1.8.10	18727	100	2017-08-11	PRJNA393259	SAMN07326770	Sweden: Malmo	Fagus sylvatica
Phytophthora pluvialis	Phypl_LC9-1.fna	53.62	54.16	isolate: LC9-1	1330343	LC9-1v2	GCA_001314425.1	GenBank	Scaffold	31667	4221	100	Gene model prediction using BRAKER v. 2.1.6, followed by annotation using funannotate v. 1.8.10	19983	100	2015-10-14	PRJNA290686	SAMN03895999	Oregon, USA	Pinus radiata
Phytophthora pluvialis	Phypl_NZFS3000.fna	52.73	54.17	isolate: NZFS 3000	1330343	NZFS3000v2	GCA_001314455.1	GenBank	Scaffold	23461	5397	100	Gene model prediction using BRAKER v. 2.1.6, followed by annotation using funannotate v. 1.8.10	19755	100	2015-10-14	PRJNA290685	SAMN03895997	New Zealand	Pinus radiata
Phytophthora pseudosyringae	Phyps_PR13-731.fna	47.88	54.8	strain: PR13-731	221518	MU_Ppse	GCA_012295425.1	GenBank	Scaffold	26495	3628	97	Gene model prediction using BRAKER v. 2.1.6, followed by annotation using funannotate v. 1.8.10	18430	96	2020-04-15	PRJNA599564	SAMN13759511	Ireland	Fagus sylvatica	52°5600.4N, 6°5241.0W
Phytophthora ramorum	Phyra_CC1011.fna	40.77	54.73	isolate: CC1011	164328	CC1011_v1	GCA_001955675.1	GenBank	Scaffold	21758	5959	99	Gene model prediction using BRAKER v. 2.1.6, followed by annotation using funannotate v. 1.8.10	18454	100	2017-01-18	PRJNA177509	SAMN01797767	United Kingdom	Rhododendron
Phytophthora ramorum	Phyra_CDFA1418886.fna	60.25	54.45	isolate: CDFA1418886	164328	ASM296891v1	GCA_002968915.1	GenBank	Scaffold	687183	295	92	Gene model prediction using BRAKER v. 2.1.6, followed by annotation using funannotate v. 1.8.10	23826	94	2018-03-05	PRJNA434169	SAMN08537704	USA:California	Camellia x williamsii
Phytophthora ramorum	Phyra_EU12275.fna	38.87	54.06	strain: EU1 2275	164328	CC2275_v2	GCA_000340395.2	GenBank	Scaffold	23300	4878	99	Gene model prediction using BRAKER v. 2.1.6, followed by annotation using funannotate v. 1.8.10	16605	100	2017-01-18	PRJNA177509	SAMN02981470	United Kingdom	Laurus nobilis
Phytophthora ramorum	Phyra_EU1CC1008.fna	39.14	54.03	isolate: CC1008, strain: EU1	164328	CC1008_v1	GCA_001933345.1	GenBank	Scaffold	24587	4625	99	Gene model prediction using BRAKER v. 2.1.6, followed by annotation using funannotate v. 1.8.10	16790	100	2017-01-04	PRJNA177509	SAMN05823577	United Kingdom	Rhododendron
Phytophthora ramorum	Phyra_EU1CC1033.fna	39.27	54.01	isolate: CC1033, strain: EU1	164328	CC1033_v1	GCA_001933395.1	GenBank	Scaffold	25459	4666	99	Gene model prediction using BRAKER v. 2.1.6, followed by annotation using funannotate v. 1.8.10	16707	100	2017-01-04	PRJNA177509	SAMN05823579	United Kingdom	Viburnum
Phytophthora ramorum	Phyra_EU1CC1048.fna	39.18	54.03	isolate: CC1048, strain: EU1	164328	CC1048_v1	GCA_001933405.1	GenBank	Scaffold	25016	4562	99	Gene model prediction using BRAKER v. 2.1.6, followed by annotation using funannotate v. 1.8.10	16816	100	2017-01-04	PRJNA177509	SAMN01797771	United Kingdom	Viburnum
Phytophthora ramorum	Phyra_EU1CC12475.fna	38.87	54.06	strain: EU1 CC12475	164328	CC12475v1	GCA_001933335.1	GenBank	Scaffold	24333	4449	99	Gene model prediction using BRAKER v. 2.1.6, followed by annotation using funannotate v. 1.8.10	16706	100	2017-01-04	PRJNA177509	SAMN01797768	United Kingdom
Phytophthora ramorum	Phyra_EU1CC14654.fna	38.99	54.05	strain: EU1 CC14654	164328	CC14654_v1	GCA_001933325.1	GenBank	Scaffold	23539	4802	99	Gene model prediction using BRAKER v. 2.1.6, followed by annotation using funannotate v. 1.8.10	16567	100	2017-01-04	PRJNA177509	SAMN01797770	United Kingdom
Phytophthora ramorum	Phyra_EU1CC2168.fna	39.19	54.04	isolate: CC2168, strain: EU1	164328	CC2168_v1	GCA_001933415.1	GenBank	Scaffold	24940	4707	99	Gene model prediction using BRAKER v. 2.1.6, followed by annotation using funannotate v. 1.8.10	16848	100	2017-01-04	PRJNA177509	SAMN05823583	United Kingdom	Camellia
Phytophthora ramorum	Phyra_EU1CC2176.fna	39.3	54.03	isolate: CC2176, strain: EU1	164328	CC2176_v1	GCA_001933455.1	GenBank	Scaffold	24953	4635	99	Gene model prediction using BRAKER v. 2.1.6, followed by annotation using funannotate v. 1.8.10	16851	100	2017-01-04	PRJNA177509	SAMN05823584	United Kingdom	Pieris
Phytophthora ramorum	Phyra_EU1CC2184.fna	39.04	54.04	strain: EU1 CC2184	164328	CC2184_v1	GCA_001933315.1	GenBank	Scaffold	24300	4706	99	Gene model prediction using BRAKER v. 2.1.6, followed by annotation using funannotate v. 1.8.10	16767	100	2017-01-04	PRJNA177509	SAMN01797769
Phytophthora ramorum	Phyra_EU1CC2186.fna	40.43	54.55	isolate: CC2186, strain: EU1	164328	CC2186_v1	GCA_001933465.1	GenBank	Scaffold	23332	5378	99	Gene model prediction using BRAKER v. 2.1.6, followed by annotation using funannotate v. 1.8.10	18084	100	2017-01-04	PRJNA177509	SAMN05823586		Rhodoendron
Phytophthora ramorum	Phyra_EU1CC2187.fna	39.21	54.03	isolate: CC2187, strain: EU1	164328	CC2187_v1	GCA_001933485.1	GenBank	Scaffold	25338	4612	99	Gene model prediction using BRAKER v. 2.1.6, followed by annotation using funannotate v. 1.8.10	16915	100	2017-01-04	PRJNA177509	SAMN05823587		Rhodoendron
Phytophthora ramorum	Phyra_EU2_996_3.fna	47.71	52.9	strain: EU2_996_3	164328	EU2_996_3_v2	GCA_000336535.2	GenBank	Scaffold	35222	4552	99	Gene model prediction using BRAKER v. 2.1.6, followed by annotation using funannotate v. 1.8.10	21676	99	2015-10-27	PRJNA183432	SAMN01840346		Magnolia stellata
Phytophthora ramorum	Phyra_EU2_SOD58_12.fna	41.97	53.93	isolate: SOD58/12, strain: EU2	164328	SOD58v2	GCA_001278135.1	GenBank	Scaffold	28824	4624	100	Gene model prediction using BRAKER v. 2.1.6, followed by annotation using funannotate v. 1.8.10	18003	100	2015-09-02	PRJNA291990	SAMN03959777		Abies procera
Phytophthora ramorum	Phyra_EU2SOD136_11.fna	41.82	53.92	isolate: SOD136/11, strain: EU2	164328	SOD136v2	GCA_001278215.1	GenBank	Scaffold	29103	4406	100	Gene model prediction using BRAKER v. 2.1.6, followed by annotation using funannotate v. 1.8.10	17955	100	2015-09-02	PRJNA291998	SAMN03959812		Larch
Phytophthora ramorum	Phyra_EU2SOD158_11.fna	41.35	53.94	isolate: SOD158/11, strain: EU2	164328	SOD158v2	GCA_001278165.1	GenBank	Scaffold	28413	4504	99	Gene model prediction using BRAKER v. 2.1.6, followed by annotation using funannotate v. 1.8.10	17782	100	2015-09-02	PRJNA291989	SAMN03959776		Larch
Phytophthora ramorum	Phyra_EU2SOD169_11.fna	41.96	53.94	isolate: SOD169/11, strain: EU2	164328	SOD169v2	GCA_001278235.1	GenBank	Scaffold	28834	4533	100	Gene model prediction using BRAKER v. 2.1.6, followed by annotation using funannotate v. 1.8.10	18122	100	2015-09-02	PRJNA292002	SAMN03959813		Rhododendron
Phytophthora ramorum	Phyra_EU2SOD22_12.fna	41.74	53.93	isolate: SOD22/12, strain: EU2	164328	SOD22v2	GCA_001278155.1	GenBank	Scaffold	28940	4608	99	Gene model prediction using BRAKER v. 2.1.6, followed by annotation using funannotate v. 1.8.10	17949	100	2015-09-02	PRJNA291995	SAMN03959804		Rhododendron
Phytophthora ramorum	Phyra_EU2SOD69_12.fna	41.75	53.91	isolate: SOD69/12, strain: EU2	164328	SOD69v2	GCA_001278145.1	GenBank	Scaffold	29253	4461	100	Gene model prediction using BRAKER v. 2.1.6, followed by annotation using funannotate v. 1.8.10	17830	100	2015-09-02	PRJNA291992	SAMN03959803		Larch
Phytophthora ramorum	Phyra_EU2SODL51.fna	41.84	53.93	isolate: SOD L51, strain: EU2	164328	SODL51v2	GCA_001278225.1	GenBank	Scaffold	28403	4540	100	Gene model prediction using BRAKER v. 2.1.6, followed by annotation using funannotate v. 1.8.10	17867	100	2015-09-02	PRJNA292010	SAMN03959819		Rhododendron
Phytophthora ramorum	Phyra_Pr102.fna	66.65	53.86	strain: Pr102	164328	ASM14973v1	GCA_000149735.1	GenBank	Scaffold	308042	2576	98	Gene model prediction using BRAKER v. 2.1.6, followed by annotation using funannotate v. 1.8.10	22432	99	2008-03-03	PRJNA12571	SAMN02953655	USA
Phytophthora ramorum	Phyra_Pr102-2018.fna	70.12	54.22	Pr102-2018	164328	Pr102_V2	GCA_003956735.1	GenBank	Scaffold	189214	1468	98	Gene model prediction using BRAKER v. 2.1.6, followed by annotation using funannotate v. 1.8.10	26082	99	2018-12-19	PRJNA496513	SAMN10245222	USA:California	Quercus
Phytophthora rubi	Phyru_CBS109.892.fna	78.97	53.33	strain: CBS 109.892	129364	P.frag2.0	GCA_000687305.2	GenBank	Scaffold	84001	2387	100	Gene model prediction using BRAKER v. 2.1.6, followed by annotation using funannotate v. 1.8.10	32012	100	2018-09-12	PRJNA244739	SAMN02728490	China:Shenzhen	Rubus idaeus
Phytophthora rubi	Phyru_pd0101050015038.fna	74.86	53.42	strain: pd0101050015038	129364	Pr4671	GCA_002025925.1	GenBank	Scaffold	17808	9434	100	Gene model prediction using BRAKER v. 2.1.6, followed by annotation using funannotate v. 1.8.10	35285	100	2017-03-14	PRJNA375089	SAMN06342477	Netherlands	Rubus idaeus
Phytophthora rubi	Phyru_SCRP249.fna	77.79	53.45	strain: SCRP249	129364	ASM973290v1	GCA_009732905.1	GenBank	Scaffold	16620	14023	100	From INSDC submitter	34460	100	2019-12-05	PRJNA396163	SAMN07449690	Germany	Rubus idaeus
Phytophthora rubi	Phyru_SCRP324.fna	77.91	53.44	strain: SCRP324	129364	ASM973294v1	GCA_009732945.1	GenBank	Scaffold	16934	13946	100	From INSDC submitter	33696	100	2019-12-05	PRJNA396163	SAMN07449691	United Kingdom: Scotland	Rubus idaeus
Phytophthora rubi	Phyru_SCRP333.fna	77.82	53.43	strain: SCRP333	129364	ASM973314v1	GCA_009733145.1	GenBank	Scaffold	16946	13679	100	From INSDC submitter	35524	100	2019-12-05	PRJNA396163	SAMN07449692	United Kingdom: Scotland	Rubus idaeus
Phytophthora sojae	Physo_P6497.fna	82.6	54.61	strain: P6497	67593	P.sojae V3.0	GCF_000149755.1	RefSeq	Scaffold	7609242	82	100	From INSDC submitter	26489	99	2011-10-03	PRJNA17989	SAMN02953656	USA	Glycine max
Phytophthora syringae	Physy_BL57G.fna	74.93	52.41	strain: BL57G	67594	USDA_Psyr_BL57G_1.0	GCA_012656105.1	GenBank	Scaffold	373732	589	93	Gene model prediction using BRAKER v. 2.1.6, followed by annotation using funannotate v. 1.8.10	36721	93	2020-04-22	PRJNA605765	SAMN14078573	N/A	N/A
Phytophthora taxon totara	Phyta_toNZFS3642.fna	55.58	51.58	isolate: NZFS 3642	1690101	NZFS3642v1	GCA_001314375.1	GenBank	Scaffold	31387	4314	100	Gene model prediction using BRAKER v. 2.1.6, followed by annotation using funannotate v. 1.8.10	21263	100	2015-10-14	PRJNA290788	SAMN03897384	New Zealand	Podocarpus totara
Phytophthora taxon totara	Phyta_toNZFS3727.fna	54.9	51.59	isolate: NZFS 3727	1690101	NZFS3727v2	GCA_001314925.1	GenBank	Scaffold	21950	6026	100	Gene model prediction using BRAKER v. 2.1.6, followed by annotation using funannotate v. 1.8.10	21241	100	2015-10-14	PRJNA290833	SAMN03921827	New Zealand	Podocarpus totara
Phytophthora x alni	Phyxa.fna	236	52.09		299392	Phyto_alni_1.0	GCA_000439335.1	GenBank	Scaffold	2791	118474	68	Annotation failed			2013-07-23	PRJNA190823	SAMN02178788	Hungary	Alnus sp
Phytophthora boehmeriae	Phybo_SCRP23.fna	39.97	50.95	Isolate: SCRP23	109152	JHI_Pboe_1.0	GCA_019155685.1	GenBank	Scaffold	55733	3010	94	From INSDC submitter	11937	92	2021-07-07	PRJNA702033	SAMN17922340	United Kingdom: Dundee	Eucalyptus pilularis
Phytophthora pseudosyringae	Phyps_SCRP734.fna	48.94	54.61	Isolate: SCRP734	221518	JHI_pseudo_1.0	GCA_019155715.1	GenBank	Scaffold	76523	2772	96	From INSDC submitter	15384	95	2021-07-07	PRJNA702035	SAMN17922341	United Kingdom: Dundee	Fagus sylvatica

## Sheet: Sheet2
Genome Size(MB)	Protein_count
37.24	14346
37.34	14757				Column 1	Column 2
50.59	17721			Column 1	1
59.25	24172			Column 2	0.429876	1
59.72	28801
59.89	26228
60.7	26729
60.8	26608
59.76	28557
60.8	29763
61.56	26828
60.66	29506
61.27	29566
51.62	18734
60.71	26330
75.5	35799
60.68	26812
60.48	29367
59.95	26125
61.13	26609
61.35	29702
230.62
58.89	22603
40.77	17107
52.2	21022
58.29	22037
53.43	25441
56.9	20065
76.84	24034
74.83	23813
94.18	23748
76.62	24221
45.26	15018
62.8	14307
109.7	34264
53.69	19100
53.97	19259
68.06	25696
56.59	30026
63.84	24566
79.08	34412
79.1	34470
78.26	33919
76.97	35691
75.98	33219
78.75	34583
78.99	34493
78.37	33943
78.8	34376
79.06	34192
77.84	33962
61.09	25750
60.58	27936
60.47	25409
60.61	25543
230.95	23771
228.54	17797
39.48	15567
38.11	15709
38.2	9922
37.37	9842
36.69	10058
37	10129
36.59	9852
36.71	9884
42.52	11684
42.99	18879
42.93	18751
52.45	23027
46.08	19678
60.26	22593
49.03	21451
46.97	19603
38.2	16607
101.5	34804
40.06	18696
40.33	19364
59.04	22280
81.61	17348
71.41	10521
56.35	26744
107.77	24674
47.81	26512
48.08	26824
47.45	26676
47.72	26648
82.39	27942
94.62	31055
58.86	25286
40.44	18727
53.62	19983
52.73	19755
47.88	18430
40.77	18454
60.25	23826
38.87	16605
39.14	16790
39.27	16707
39.18	16816
38.87	16706
38.99	16567
39.19	16848
39.3	16851
39.04	16767
40.43	18084
39.21	16915
47.71	21676
41.97	18003
41.82	17955
41.35	17782
41.96	18122
41.74	17949
41.75	17830
41.84	17867
66.65	22432
70.12	26082
78.97	32012
74.86	35285
77.79	34460
77.91	33696
77.82	35524
82.6	26489
74.93	36721
55.58	21263
54.9	21241
236
39.97	11937
48.94	15384
