# Supplementary material for: Comparative Genome Analysis Across 128 Phytophthora Isolates Reveal Species-Specific Microsatellite Distribution and Localized Evolution of Compartmentalized Genomes
Source: Front Microbiol. 2022 Mar 16;13:806398. doi: 10.3389/fmicb.2022.806398 (PMC8967354; doi:10.3389/fmicb.2022.806398)
Supplement: Supplementary file 2 [file Table_2.XLS]

## Sheet: SSR_statistics
Supplementory File S2. SSR length, number, density, coverage and motif number of all 128 Phytophthora genomes.
Genome_name	SSR length(bp)	No of SSR	No of SSR motif	SSR Density (bp covered by SSRs per Mb of the genome)	SSR Coverage (% of genome covered)
Phyag_NZFS3770	34107	2257	132	921.81	0.09
Phyag_NZFS3772	68226	2264	135	1843.95	0.18
Phyal_NZFS4037	96770	2039	124	1935.4	0.19
Phybo_SCRP23	5941586	1619	130	152348	15.23
Phyca_10300	136692	2518	161	2356.76	0.24
Phyca_11-40	183458	2738	165	3109.46	0.31
Phyca_12-420	229885	2754	177	3896.36	0.39
Phyca_15-13	278413	2790	175	4640.22	0.46
Phyca_15-7	327059	2781	177	5450.98	0.55
Phyca_17-21	373850	2739	173	6336.44	0.63
Phyca_2003-3	422682	2750	169	7044.7	0.7
Phyca_4032	471645	2770	183	7731.89	0.77
Phyca_4040	519935	2744	173	8665.58	0.87
Phyca_NZFS3830	1197946	2300	156	23489.1	2.35
Phyca_P295	1248391	2833	190	20806.5	2.08
Phyca_P404	1319863	4076	286	17598.2	1.76
Phyca_P415	1368205	2784	175	22803.4	2.28
Phyca_P416	1416463	2772	180	24007.8	2.4
Phyca_P421	1464596	2821	174	24823.7	2.48
Phyca_PC13-15	1514944	2789	175	25249.1	2.52
Phyca_R36-14	1562992	2803	184	26049.9	2.6
Phyca_62471	569980	2840	188	9499.67	0.95
Phyca_CBS114087	742647	12681	223	3214.92	0.32
Phyca_CPV-219	781624	2226	159	13476.3	1.35
Phyca_CPV-262	802171	1342	112	19565.2	1.96
Phyca_CPV-267	834298	1916	150	16044.2	1.6
Phyca_CPV-270	871964	2152	159	15033.9	1.5
Phyca_CPV-277	903498	1901	149	17047.1	1.7
Phyca_CPV-302	938456	2082	161	16758.1	1.68
Phyca_JHAI1-7	987820	3084	157	13170.9	1.32
Phyca_KPC-7	1038070	3066	154	14220.1	1.42
Phyca_LT1534-B	1108513	4185	165	12049	1.2
Phyca_MY-1	1161626	3226	161	15488.4	1.55
Phych_P17-99	1596616	2365	119	35480.4	3.55
Phyci_DU054	1661801	4234	205	26803.2	2.68
Phyci_GKB4	1777093	6910	275	16765	1.68
Phyci_MP94-48	1838792	4101	188	34694.2	3.47
Phyci_NZFS3750	1903238	4224	199	35910.2	3.59
Phyci_WA94.26	1970227	4283	227	29406.4	2.94
Phyco_7290	2042692	3576	280	35836.7	3.58
Phycr_CBS418.71	2079249	2438	142	32488.3	3.25
Phyfr_A4	2143650	4719	161	27482.7	2.75
Phyfr_BC-1	2208649	4727	164	28316	2.83
Phyfr_BC-23	2273484	4708	174	29525.8	2.95
Phyfr_CBS209.46	2337025	4599	163	30750.3	3.08
Phyfr_CBS309.62	2404308	4566	160	32490.7	3.25
Phyfr_NOV-27	2468984	4717	163	31653.6	3.17
Phyfr_NOV-5	2533495	4722	162	32480.7	3.25
Phyfr_NOV-71	2598014	4691	163	33740.4	3.37
Phyfr_NOV-77	2665056	4754	188	34167.4	3.42
Phyfr_ONT-3	2729861	4708	176	34998.2	3.5
Phyfr_SCRP245	2793237	4640	159	36275.8	3.63
Phygo_P17-128	2831199	2838	108	45664.5	4.57
Phyid_SCRP370	2872698	2815	150	48689.8	4.87
Phyid_SCRP371	2913072	2773	147	49374.1	4.94
Phyid_SCRP376	2954224	2807	147	50071.6	5.01
Phyin_KR_2_A2	3055504	6607	167	13640.6	1.36
Phyin_T30-4	3176241	6873	163	14307.4	1.43
Phyke_00238_432	3208850	2123	181	76401.2	7.64
Phyke_00629_1	3241251	2115	183	77172.6	7.72
Phyke_00844_4	3274205	2136	186	77957.3	7.8
Phyke_CBS122049	3313651	2331	206	84965.4	8.5
Phyke_Chile1	3350510	2271	193	88171.3	8.82
Phyke_Chile2	3389108	2295	194	89187.1	8.92
Phyke_Chile4	3422788	2199	181	92507.8	9.25
Phyke_Chile6	3455458	2085	175	95984.9	9.6
Phyke_Chile7	3487495	2030	179	96874.9	9.69
Phyke_NZFS2646	3518575	2041	172	97738.2	9.77
Phyke_NZFS3630	3549809	2060	174	98605.8	9.86
Phyla_CBS168.42	3583922	2314	121	68921.6	6.89
Phyla_MPF4	3618520	2497	137	61330.8	6.13
Phyla_MPF6	3649620	2155	123	76033.8	7.6
Phyla_SMST21	3680688	2136	131	80015	8
Phyla_SMSTG	3711295	2081	125	80680.3	8.07
Phyli_SHS3	3722805	808	92	97968.6	9.8
Phyme_zdho120	3751963	2134	135	37148.2	3.71
Phymu_NZFS3378	3780850	1802	141	96944.9	9.69
Phymu_NZFS3448	3809615	1810	136	95240.4	9.52
Phyni_JM01	3857372	2196	112	66506.4	6.65
Phyni_race0	3915164	3389	137	48939.6	4.89
Phyni_race1	3962728	2870	128	56610.4	5.66
Phypa_B4PPRK_Kuching_Sarawak	3977159	1125	90	71020.7	7.1
Phypa_var.palmivora_sbr112.9	4167589	2276	133	38949.4	3.89
Phypa_CHvinca01	4007306	1856	117	85261.8	8.53
Phypa_CJ02B3	4038953	1851	121	84144.9	8.41
Phypa_CJ05E6	4069984	1836	116	86595.4	8.66
Phypa_IAC_01_95	4100732	1813	113	87249.6	8.72
Phypa_INRA-310	4134748	2070	121	51684.3	5.17
Phypi	4281764	4169	233	73823.5	7.38
Phypi_CBS122922	4217697	3620	146	43934.3	4.39
Phypl_AV1007	4308256	1521	143	107706	10.77
Phypl_LC9-1	4360873	3644	151	82280.6	8.23
Phypl_NZFS3000	4413123	3619	150	84867.8	8.49
Phyps_PR13-731	4471429	3907	162	95136.8	9.51
Phyps_SCRP734	5999257	3904	165	124985	12.5
Phyra_CC1011	4497299	1872	105	112432	11.24
Phyra_CDFA1418886	4549422	3264	171	77108.9	7.71
Phyra_EU12275	4574685	1825	99	117300	11.73
Phyra_EU1CC1008	4600362	1845	98	117958	11.8
Phyra_EU1CC1033	4626224	1825	99	118621	11.86
Phyra_EU1CC1048	4651551	1837	99	119271	11.93
Phyra_EU1CC12475	4676919	1822	102	119921	11.99
Phyra_EU1CC14654	4702045	1815	102	120565	12.06
Phyra_EU1CC2168	4728368	1873	97	121240	12.12
Phyra_EU1CC2176	4754340	1868	105	121906	12.19
Phyra_EU1CC2184	4779505	1808	102	122551	12.26
Phyra_EU1CC2186	4805585	1873	102	120140	12.01
Phyra_EU1CC2187	4831074	1833	99	123874	12.39
Phyra_EU2_996_3	4859349	2012	117	103390	10.34
Phyra_EU2_SOD58_12	4998621	2015	111	119015	11.9
Phyra_EU2SOD136_11	4886833	1972	111	119191	11.92
Phyra_EU2SOD158_11	4914341	1970	111	119862	11.99
Phyra_EU2SOD169_11	4942368	2011	110	117675	11.77
Phyra_EU2SOD22_12	4970326	1997	115	121227	12.12
Phyra_EU2SOD69_12	5026542	2011	115	122599	12.26
Phyra_EU2SODL51	5054636	2022	110	123284	12.33
Phyra_Pr102	5201242	2711	153	80019.1	8
Phyra_Pr102-2018	5155570	5154	202	75817.2	7.58
Phyru_CBS109.892	5263002	4484	145	68350.7	6.84
Phyru_pd0101050015038	5324965	4590	145	71959	7.2
Phyru_SCRP249	5390832	4855	143	70010.8	7
Phyru_SCRP324	5457079	4874	147	70871.2	7.09
Phyru_SCRP333	5521940	4819	144	71713.5	7.17
Physo_P6497	5625061	6001	276	70313.3	7.03
Physy_BL57G	5668247	2877	121	77647.2	7.76
Phyta_toNZFS3642	5713280	3002	213	103878	10.39
Phyta_toNZFS3727	5757701	2979	216	106624	10.66
Phyxa	5916402	11476	246	24651.7	2.47
