# Supplementary material for: Comparative Genome Analysis Across 128 Phytophthora Isolates Reveal Species-Specific Microsatellite Distribution and Localized Evolution of Compartmentalized Genomes
Source: Front Microbiol. 2022 Mar 16;13:806398. doi: 10.3389/fmicb.2022.806398 (PMC8967354; doi:10.3389/fmicb.2022.806398)
Supplement: Supplementary file 3 [file Table_3.XLSX]

## Sheet: tmp_freq_motif.csv
Supplementory File S3: Number of SSR motifs present in all 128 Phytophthora genomes
Genome	Dimer	Trimer	Tetramer	Pentamer	Hexamer	Heptamer	Octamer	9-mer	Decamer
Phyag_NZFS3770.fna	1170	1018	43	3	18	2	2	1	-
Phyag_NZFS3772.fna	1169	1021	46	5	19	2	1	1	-
Phyal_NZFS4037.fna	1478	491	48	9	7	3	3	-	-
Phybo_SCRP23.fna	954	590	22	22	9	13	-	5	4
Phyca_10300.fna	1799	581	75	14	22	17	7	3	-
Phyca_11-40.fna	2010	578	83	13	25	19	5	4	1
Phyca_12-420.fna	2021	573	73	13	34	24	8	6	2
Phyca_15-13.fna	2046	574	80	12	28	24	5	19	2
Phyca_15-7.fna	2035	578	84	12	30	22	4	14	2
Phyca_17-21.fna	1992	594	82	12	24	22	4	7	2
Phyca_2003-3.fna	2020	572	79	12	25	26	6	7	3
Phyca_4032.fna	2027	575	85	12	25	24	9	11	2
Phyca_NZFS3830.fna	1652	524	73	11	20	10	5	4	1
Phyca_P295.fna	2051	594	85	11	31	30	11	14	6
Phyca_P404.fna	2862	884	180	40	50	35	10	10	5
Phyca_P415.fna	2055	575	78	13	29	20	4	7	3
Phyca_P416.fna	2041	573	74	12	26	27	7	9	3
Phyca_P421.fna	2069	588	92	13	27	19	6	6	1
Phyca_PC13-15.fna	2034	574	90	12	26	32	6	5	10
Phyca_R36-14.fna	2058	580	89	11	27	22	6	10	-
Phyca_4040.fna	2007	576	83	12	26	26	6	7	1
Phyca_62471.fna	2057	594	96	11	33	26	7	14	2
Phyca_CBS114087.fna	8206	4160	230	20	43	20	-	-	2
Phyca_CPV-219.fna	1444	629	94	12	14	28	1	3	1
Phyca_CPV-262.fna	824	467	30	7	8	4	-	2	-
Phyca_CPV-267.fna	1247	558	64	16	9	18	1	3	-
Phyca_CPV-270.fna	1407	605	72	20	13	33	-	2	-
Phyca_CPV-277.fna	1229	557	61	16	9	25	-	3	1
Phyca_CPV-302.fna	1351	598	78	17	12	21	-	4	1
Phyca_JHAI1-7.fna	2172	739	92	20	12	41	2	5	1
Phyca_KPC-7.fna	2190	689	116	8	17	42	-	3	1
Phyca_LT1534-B.fna	3047	845	130	12	17	52	26	55	1
Phyca_MY-1.fna	2247	770	117	19	12	57	1	1	2
Phych_P17-99.fna	1487	819	24	6	15	8	3	3	-
Phyci_DU054.fna	2447	1635	70	15	41	19	2	4	1
Phyci_GKB4.fna	4039	2515	115	82	86	43	4	25	1
Phyci_MP94-48.fna	2314	1656	60	17	42	8	2	2	-
Phyci_NZFS3750.fna	2383	1684	77	20	45	7	2	6	-
Phyci_WA94.26.fna	2449	1654	74	23	44	26	5	8	-
Phyco_7290.fna	1895	1250	142	23	55	84	53	40	34
Phycr_CBS418.71.fna	1483	867	38	8	20	19	-	3	-
Phyfr_A4.fna	3213	1364	106	7	21	7	-	1	-
Phyfr_BC-1.fna	3206	1376	104	8	20	12	-	1	-
Phyfr_BC-23.fna	3202	1358	106	7	22	12	-	1	-
Phyfr_CBS209.46.fna	3103	1357	100	8	21	7	-	1	2
Phyfr_CBS309.62.fna	3056	1383	95	8	17	2	-	3	2
Phyfr_NOV-27.fna	3195	1376	106	6	21	12	-	1	-
Phyfr_NOV-5.fna	3190	1391	104	7	21	8	-	1	-
Phyfr_NOV-71.fna	3186	1357	105	7	21	14	-	1	-
Phyfr_NOV-77.fna	3190	1390	112	10	33	16	1	1	1
Phyfr_ONT-3.fna	3201	1353	110	11	24	6	1	1	1
Phyfr_SCRP245.fna	3155	1343	107	7	18	7	-	1	2
Phygo_P17-128.fna	1886	904	20	4	7	14	2	1	-
Phyid_SCRP370.fna	2175	519	71	7	13	13	9	8	-
Phyid_SCRP371.fna	2136	512	83	8	12	8	5	9	-
Phyid_SCRP376.fna	2166	515	80	7	13	13	5	8	-
Phyin_KR_2_A2.fna	4367	1786	339	16	45	45	-	2	7
Phyin_T30-4.fna	4929	1488	259	10	29	150	-	5	3
Phyke_00238_432.fna	1367	631	36	9	44	20	7	8	1
Phyke_00629_1.fna	1361	629	35	9	45	19	5	11	1
Phyke_00844_4.fna	1373	632	35	9	46	22	7	11	1
Phyke_CBS122049.fna	1496	641	37	10	49	64	9	19	6
Phyke_Chile1.fna	1471	650	34	10	51	31	10	11	3
Phyke_Chile2.fna	1478	655	35	15	56	39	4	9	4
Phyke_Chile4.fna	1450	627	34	9	45	23	4	3	4
Phyke_Chile6.fna	1318	654	29	6	42	16	6	12	2
Phyke_Chile7.fna	1267	638	28	7	45	24	9	11	1
Phyke_NZFS2646.fna	1308	617	32	7	47	17	8	2	3
Phyke_NZFS3630.fna	1326	619	33	9	44	18	5	5	1
Phyla_CBS168.42.fna	1625	618	44	4	7	11	2	2	1
Phyla_MPF4.fna	1783	635	49	5	14	5	2	3	1
Phyla_MPF6.fna	1480	608	44	5	8	3	2	2	3
Phyla_SMST21.fna	1451	610	45	7	10	8	2	2	1
Phyla_SMSTG.fna	1420	584	48	6	6	13	2	2	-
Phyli_SHS3.fna	537	240	8	1	12	-	4	4	2
Phyme_zdho120.fna	1589	467	29	14	26	7	-	2	-
Phymu_NZFS3378.fna	1076	632	51	5	24	10	2	1	1
Phymu_NZFS3448.fna	1092	632	44	5	22	10	4	1	-
Phyni_JM01.fna	1614	522	45	4	3	2	1	5	-
Phyni_race0.fna	2455	818	60	5	8	24	1	16	2
Phyni_race1.fna	2135	650	49	2	3	17	1	13	-
Phypa_var.palmivora_sbr112.9.fna	1502	624	89	2	18	25	8	7	1
Phypa_B4PPRK_Kuching_Sarawak.fna	792	292	28	1	1	4	-	5	2
Phypa_CHvinca01.fna	1360	432	47	3	7	-	2	5	-
Phypa_CJ02B3.fna	1355	428	40	5	10	4	3	5	1
Phypa_CJ05E6.fna	1344	431	39	5	9	2	1	5	-
Phypa_IAC_01_95.fna	1339	413	45	2	6	1	3	4	-
Phypa_INRA-310.fna	1505	498	45	5	8	1	3	5	-
Phypi.fna	2272	1684	135	34	37	2	2	3	-
Phypi_CBS122922.fna	2415	1072	29	7	37	53	1	4	2
Phypl_AV1007.fna	914	495	54	4	21	27	4	1	1
Phypl_LC9-1.fna	2271	1281	40	9	21	17	1	4	-
Phypl_NZFS3000.fna	2243	1284	40	9	20	15	1	6	1
Phyps_PR13-731.fna	2393	1407	49	6	28	16	2	6	-
Phyps_SCRP734.fna	2407	1394	48	6	26	12	3	8	-
Phyra_CC1011.fna	1178	655	19	3	8	9	-	-	-
Phyra_CDFA1418886.fna	2180	809	137	30	47	21	4	21	15
Phyra_EU12275.fna	1142	645	22	2	6	7	-	1	-
Phyra_EU1CC1008.fna	1156	651	19	3	7	7	1	1	-
Phyra_EU1CC1033.fna	1144	645	16	3	5	10	-	2	-
Phyra_EU1CC1048.fna	1153	651	18	2	5	3	1	4	-
Phyra_EU1CC12475.fna	1138	647	20	4	6	4	1	2	-
Phyra_EU1CC14654.fna	1137	642	20	2	7	6	-	1	-
Phyra_EU1CC2168.fna	1179	658	18	2	6	8	1	1	-
Phyra_EU1CC2176.fna	1161	667	20	3	9	6	1	1	-
Phyra_EU1CC2184.fna	1130	641	22	2	6	5	1	1	-
Phyra_EU1CC2186.fna	1174	660	24	2	6	5	1	1	-
Phyra_EU1CC2187.fna	1148	651	15	4	4	8	-	3	-
Phyra_EU2_996_3.fna	1274	660	41	7	8	9	3	10	-
Phyra_EU2_SOD58_12.fna	1275	683	27	4	10	8	1	6	1
Phyra_EU2SOD136_11.fna	1250	669	30	5	6	7	-	4	1
Phyra_EU2SOD158_11.fna	1257	659	25	7	6	6	-	8	2
Phyra_EU2SOD169_11.fna	1280	674	28	6	8	10	-	4	1
Phyra_EU2SOD22_12.fna	1262	668	39	6	9	7	-	5	1
Phyra_EU2SOD69_12.fna	1293	659	34	5	9	6	-	4	1
Phyra_EU2SODL51.fna	1285	678	33	6	8	5	1	6	-
Phyra_Pr102.fna	1737	819	80	14	23	25	3	5	5
Phyra_Pr102-2018.fna	3163	1031	484	133	40	115	7	148	33
Phyru_CBS109.892.fna	2983	1405	66	15	11	3	-	-	1
Phyru_pd0101050015038.fna	2995	1493	73	12	15	1	-	1	-
Phyru_SCRP249.fna	3138	1614	71	16	11	4	-	1	-
Phyru_SCRP324.fna	3151	1615	76	17	11	4	-	-	-
Phyru_SCRP333.fna	3142	1571	75	14	12	4	-	1	-
Physo_P6497.fna	3451	2160	238	62	58	11	13	-	8
Physy_BL57G.fna	1838	948	27	4	31	29	-	-	-
Phyta_toNZFS3642.fna	1857	974	56	11	69	21	3	8	3
Phyta_toNZFS3727.fna	1841	967	54	12	69	21	7	7	1
Phyxa.fna	7581	3548	256	27	37	25	-	-	2
