# Supplementary material for: Comparative Genome Analysis Across 128 Phytophthora Isolates Reveal Species-Specific Microsatellite Distribution and Localized Evolution of Compartmentalized Genomes
Source: Front Microbiol. 2022 Mar 16;13:806398. doi: 10.3389/fmicb.2022.806398 (PMC8967354; doi:10.3389/fmicb.2022.806398)
Supplement: Supplementary file 4 [file Table_4.XLS]

## Sheet: Sheet1
Supplementary File S4: Isolate specific unique SSR motifs.
Genome_Name	Unique SSR Motif
Phyag_NZFS3770	GACCTCAG/CTGAGGTC'
Phyag_NZFS3772	GTGCC/GGCAC'	'GTCGG/CCGAC'
Phyal_NZFS4037	AAGCATGG/CCATGCTT'	'TCTAG/CTAGA'	'GGCAAG/CTTGCC'	'GCAACGA/TCGTTGC'	'TGTGTCAA/TTGACACA'
Phybo_SCRP23	CTGCT/AGCAG'	'TACACAGCCA/TGGCTGTGTA'	'CTACT/AGTAG'	'ACTGGA/TCCAGT'	'GCTGTCATT/AATGACAGC'	'ATGCTCC/GGAGCAT'	'AGTGG/CCACT'	'ACTCT/AGAGT'	'GCAGCACAG/CTGTGCTGC'	'GCTTGAG/CTCAAGC'	'GCGCC/GGCGC'	'GTTCAG/CTGAAC'	'CTGCCTGTG/CACAGGCAG'	'CTCTCGATA/TATCGAGAG'	'ACAAACGACA/TGTCGTTTGT'
Phyca_10300	AATAG/CTATT'	'ACAACAAC/GTTGTTGT'
Phyca_11-40	ACCCAGAT/ATCTGGGT'
Phyca_12-420	CCTCACAG/CTGTGAGG'	'CCTACTACTG/CAGTAGTAGG'	'GCCATTGTT/AACAATGGC'	'GCCGAT/ATCGGC'
Phyca_15-13	TGCAAGTAT/ATACTTGCA'
Phyca_15-7	TAGGGGT/ACCCCTA'
Phyca_17-21	AGTTGATCTC/GAGATCAACT'	'TCAGCC/GGCTGA'	'GGCAT/ATGCC'	'TGTGCG/CGCACA'	'CGGAGT/ACTCCG'	'GTAGGCAGTA/TACTGCCTAC'	'TGTAGCG/CGCTACA'
Phyca_2003-3	TCTCATGG/CCATGAGA'
Phyca_4032	CGGTCGTCT/AGACGACCG'	'GGGTATCT/AGATACCC'
Phyca_4040	GCGAGTAGT/ACTACTCGC'
Phyca_62471	TAGACGTTC/GAACGTCTA'	'TAAATCA/TGATTTA'	'CTCCGTGGT/ACCACGGAG'
Phyca_CBS114087	GTAGTT/AACTAC'	'TTTCGT/ACGAAA'	'GAGTCAA/TTGACTC'	'TGTAA/TTACA'	'CGCCTT/AAGGCG'	'TGTCGC/GCGACA'	'CTATTG/CAATAG'	'TCCGAT/ATCGGA'	'GGTGGC/GCCACC'	'GAAAAC/GTTTTC'	'CACCGC/GCGGTG'	'TCCTCT/AGAGGA'	'ACTATT/AATAGT'	'AGGCT/AGCCT'
Phyca_CPV-219	TCGACC/GGTCGA'	'AGGACAACA/TGTTGTCCT'	'CTGGCGGGTG/CACCCGCCAG'	'CTACACA/TGTGTAG'	'GCAAAC/GTTTGC'
Phyca_CPV-262	AAGTTGCAA/TTGCAACTT'	'TTGCATT/AATGCAA'
Phyca_CPV-267	TGTAG/CTACA'	'GAAAAGGC/GCCTTTTC'	'CGAAA/TTTCG'	'TTTTTCTTC/GAAGAAAAA'	'ATAGGCT/AGCCTAT'
Phyca_CPV-270	TAGTAT/ATACTA'	'CATAC/GTATG'	'CCTCCTCTT/AAGAGGAGG'
Phyca_CPV-277	TGCAAAA/TTTTGCA'
Phyca_CPV-302	CTCAAG/CTTGAG'	'CGTCTTGGT/ACCAAGACG'	'TGTACA/TGTACA'	'AACCAGGAC/GTCCTGGTT'	'CCTGA/TCAGG'	'GCTTA/TAAGC'	'GGCGGGTGCT/AGCACCCGCC'	'CCTGC/GCAGG'
Phyca_JHAI1-7	ATTGG/CCAAT'	'TGGACGA/TCGTCCA'
Phyca_KPC-7	CTGGA/TCCAG'	'CTCAATC/GATTGAG'
Phyca_LT1534-B	CTTTTGGT/ACCAAAAG'	'TACCGGTAA/TTACCGGTA'	'AGATCCCA/TGGGATCT'
Phyca_MY-1	GAGATCC/GGATCTC'
Phyca_NZFS3830	GACGACCGG/CCGGTCGTC'	'CTGAGA/TCTCAG'
Phyca_P295	TCCGTGGTC/GACCACGGA'	'ACTCAA/TTGAGT'
Phyca_P404	AAAAAT/ATTTTT'	'TGTATGCT/AGCATACA'	'TCTGAATAC/GTATTCAGA'	'CAACA/TGTTG'	'CCAGGACTGT/ACAGTCCTGG'	'CCCAT/ATGGG'	'CCCTTCGGA/TCCGAAGGG'	'ATAAAAA/TTTTTAT'	'GTTTGTGGT/ACCACAAAC'	'TTTAA/TTAAA'	'AATCC/GGATT'	'TTTTTA/TAAAAA'	'CCTTT/AAAGG'	'CTGTT/AACAG'	'AGTGGA/TCCACT'	'CAGTTG/CAACTG'	'GGGTA/TACCC'	'TAGCCTG/CAGGCTA'	'TATCAAAT/ATTTGATA'	'TAACCCT/AGGGTTA'	'TTGAC/GTCAA'	'GAATAT/ATATTC'	'GCGAATA/TATTCGC'	'CTTCAA/TTGAAG'	'TGGTTCC/GGAACCA'	'AAAATAA/TTATTTT'	'GCGAAGCG/CGCTTCGC'	'AGCATCC/GGATGCT'	'TGGTGA/TCACCA'	'GTTAGA/TCTAAC'	'AACCT/AGGTT'	'CCTCAA/TTGAGG'	'TGAAG/CTTCA'	'TGCCAA/TTGGCA'	'GGTGTA/TACACC'	'ATACT/AGTAT'	'GGTTCT/AGAACC'	'GTTAG/CTAAC'	'TAGGT/ACCTA'	'TAGGCT/AGCCTA'	'CCGTGCT/AGCACGG'	'TAGTTA/TAACTA'	'TCGTC/GACGA'	'TATTTCAAC/GTTGAAATA'	'AAAAT/ATTTT'	'TTTAG/CTAAA'
Phyca_P415	AAACACCAT/ATGGTGTTT'
Phyca_P416	CTCCGTG/CACGGAG'	'AGGCTCTAGG/CCTAGAGCCT'
Phyca_P421	GTGTGA/TCACAC'	'GCCAGAAT/ATTCTGGC'	'GGACAGAC/GTCTGTCC'
Phyca_PC13-15	TAGCCCA/TGGGCTA'
Phyca_R36-14	GTGAGAGT/ACTCTCAC'	'AGGGTTTA/TAAACCCT'	'TGAAAAGCG/CGCTTTTCA'	'CATCAC/GTGATG'
Phych_P17-99	GAGCCCAA/TTGGGCTC'	'GGCACCACT/AGTGGTGCC'	'CGAAGCA/TGCTTCG'	'AAAAGT/ACTTTT'	'CGACAAGGA/TCCTTGTCG'	'AACTA/TAGTT'	'GCCGAACTC/GAGTTCGGC'	'TCTATCGC/GCGATAGA'
Phyci_DU054	GCAGAA/TTCTGC'	'ACCAT/ATGGT'	'GCTTGCAGGG/CCCTGCAAGC'	'TCGTCC/GGACGA'	'CGTCAG/CTGACG'	'CAATGCA/TGCATTG'
Phyci_GKB4	GATCTGGT/ACCAGATC'	'TCCGTCGAA/TTCGACGGA'	'AAGGATATG/CATATCCTT'	'GGTGCGTGT/ACACGCACC'	'CCGTTCTAC/GTAGAACGG'	'CTGCGG/CCGCAG'	'TTGTAGCCG/CGGCTACAA'	'CGCTCTACG/CGTAGAGCG'	'TAAACC/GGTTTA'	'TGGCGC/GCGCCA'	'TAGGACAT/ATGTCCTA'	'GAGTCA/TGACTC'	'CGCTGC/GCAGCG'	'GCCTCCTCCT/AGGAGGAGGC'	'CACGCA/TGCGTG'	'GGCCCAG/CTGGGCC'	'ACTTTTG/CAAAAGT'	'CGGCTTCCT/AGGAAGCCG'	'GTGCGT/ACGCAC'	'TTTAGG/CCTAAA'	'GTGAACT/AGTTCAC'	'CCACACGCA/TGCGTGTGG'	'TTCAGCATT/AATGCTGAA'	'CCAGAT/ATCTGG'	'GACGACAGC/GCTGTCGTC'	'CTTGGA/TCCAAG'	'TCGTT/AACGA'	'CGGATTCGA/TCGAATCCG'	'AGAAGAAGG/CCTTCTTCT'	'TCACTCTGG/CCAGAGTGA'	'AGGGCCT/AGGCCCT'
Phyci_MP94-48	TAAAAGCT/AGCTTTTA'	'TGTCCTAA/TTAGGACA'	'ACAGTTC/GAACTGT'	'GACTCT/AGAGTC'
Phyci_NZFS3750	TTGGTTGT/ACAACCAA'	'TGTGGCTGT/ACAGCCACA'	'CCTCCTTCT/AGAAGGAGG'	'GAGACGACC/GGTCGTCTC'	'GTTGT/ACAAC'	'CCTGCTCTA/TAGAGCAGG'	'CAGCGC/GCGCTG'	'GATGTGGTT/AACCACATC'	'CATAA/TTATG'
Phyci_WA94.26	GTCAGC/GCTGAC'	'AAAGAC/GTCTTT'	'TGGTTTG/CAAACCA'	'TCTGAAAG/CTTTCAGA'	'CCCCAAA/TTTGGGG'	'ACTAT/ATAGT'	'GCAAAG/CTTTGC'	'GCTCCTGCT/AGCAGGAGC'	'GAAAGCGAT/ATCGCTTTC'	'GAGGCACT/AGTGCCTC'	'TGCAGGCAA/TTGCCTGCA'	'CTGTCTTT/AAAGACAG'	'AAAGACA/TGTCTTT'	'AGTGCGG/CCGCACT'	'CCCGTTGCT/AGCAACGGG'	'AGACTAA/TTAGTCT'	'AGCTCAA/TTGAGCT'
Phyco_7290	GCGATGGACG/CGTCCATCGC'	'CTTGACT/AGTCAAG'	'CTGTGG/CCACAG'	'TACCCGAGC/GCTCGGGTA'	'GACACACA/TGTGTGTC'	'AAACAA/TTGTTT'	'GAGAGCAA/TTGCTCTC'	'CGAAAT/ATTTCG'	'CTTTCGAC/GTCGAAAG'	'GACGGT/ACCGTC'	'CACTCTATC/GATAGAGTG'	'GCACTTTT/AAAAGTGC'	'GATCG/CGATC'	'CTTGGTCC/GGACCAAG'	'CAAACGAAAT/ATTTCGTTTG'	'TGGTTGTTC/GAACAACCA'	'GGTGGTGCA/TGCACCACC'	'TTGTTTT/AAAACAA'	'CTTGGACAGA/TCTGTCCAAG'	'GGTGCAGGT/ACCTGCACC'	'CCAAGTCTGT/ACAGACTTGG'	'TCTGATTCC/GGAATCAGA'	'GGCAGG/CCTGCC'	'TGGTGCAGG/CCTGCACCA'	'GGCAGC/GCTGCC'	'GGACAGACTT/AAGTCTGTCC'	'GTCACA/TGTGAC'	'GTCTGTCCAA/TTGGACAGAC'	'AATCG/CGATT'	'ATGGACGGCG/CGCCGTCCAT'	'GCTCTCTT/AAGAGAGC'	'CAGGAGCAG/CTGCTCCTG'	'TTGTTTTTG/CAAAAACAA'	'CATTC/GAATG'	'TGCAAAAG/CTTTTGCA'	'GTCGATCT/AGATCGAC'	'AAATG/CATTT'	'CTCAAGGTG/CACCTTGAG'	'GTGTAA/TTACAC'	'AACGCA/TGCGTT'	'CGATCTGT/ACAGATCG'	'ACCACCTGC/GCAGGTGGT'	'GAAGTTGCG/CGCAACTTC'	'AACCAGAAC/GTTCTGGTT'	'CAATC/GATTG'	'TATTTGTT/AACAAATA'	'GTAGCTCGG/CCGAGCTAC'	'GTGTCTGT/ACAGACAC'	'CATTCCGTTT/AAACGGAATG'
Phycr_CBS418.71	CTTGGCA/TGCCAAG'	'GTCCCG/CGGGAC'	'GTGCCAA/TTGGCAC'	'GTACGA/TCGTAC'	'CAAGTGC/GCACTTG'	'AGCAC/GTGCT'	'GGTCTC/GAGACC'	'GAACCT/AGGTTC'	'GGCGT/ACGCC'	'GGTCAC/GTGACC'	'TGGCACT/AGTGCCA'	'ACTAA/TTAGT'	'CTCGTA/TACGAG'
Phyfr_A4
Phyfr_BC-1	TAAAT/ATTTA'
Phyfr_BC-23	TCAAC/GTTGA'	'GTACCT/AGGTAC'
Phyfr_CBS209.46	TTGGGC/GCCCAA'	'GGTGAC/GTCACC'
Phyfr_CBS309.62	TCCTCACTT/AAGTGAGGA'	'AGTGAGGAA/TTCCTCACT'
Phyfr_NOV-27
Phyfr_NOV-5
Phyfr_NOV-71
Phyfr_NOV-77	ATAAG/CTTAT'	'GCCTTC/GAAGGC'	'TACTACAG/CTGTAGTA'	'CCGCTA/TAGCGG'	'CAAGAGT/ACTCTTG'	'GCATGG/CCATGC'	'AACAGG/CCTGTT'	'TTCAAG/CTTGAA'
Phyfr_ONT-3	CATGC/GCATG'	'CCCTGT/ACAGGG'	'CTACAGTA/TACTGTAG'	'TGTCTAGCCT/AGGCTAGACA'
Phyfr_SCRP245
Phygo_P17-128	CGTCCAGTC/GACTGGACG'	'CAGGGTT/AACCCTG'	'GTTGTAG/CTACAAC'	'AGGTTGT/ACAACCT'	'AAGAGCCC/GGGCTCTT'	'GCAGAT/ATCTGC'
Phyid_SCRP370	CTCACACA/TGTGTGAG'	'CTCCTTTGA/TCAAAGGAG'	'GCTTACGTT/AACGTAAGC'	'GTCGAGT/ACTCGAC'
Phyid_SCRP371	TACGAC/GTCGTA'	'AAGCAACGT/ACGTTGCTT'	'CCAGCGC/GCGCTGG'	'AGGAG/CTCCT'	'CACTTGCAA/TTGCAAGTG'
Phyid_SCRP376	GTTTATT/AATAAAC'	'GAGCTTCAA/TTGAAGCTC'	'TTGCCACCA/TGGTGGCAA'	'TCGTAG/CTACGA'
Phyin_KR_2_A2	GGCAACAAT/ATTGTTGCC'	'GGCGGT/ACCGCC'	'CAACTGAGCC/GGCTCAGTTG'	'TTCGTC/GACGAA'	'ACACG/CGTGT'
Phyin_T30-4	GTTAGGACA/TGTCCTAAC'	'ACGTAC/GTACGT'	'ACATT/AATGT'	'GCACT/AGTGC'	'AACCCT/AGGGTT'
Phyke_00238_432	ACATACT/AGTATGT'	'TCTGCGA/TCGCAGA'
Phyke_00629_1	GCACCTC/GAGGTGC'	'TGGTCTCTT/AAGAGACCA'
Phyke_00844_4
Phyke_CBS122049	TCTTGTCGA/TCGACAAGA'	'GCAGATC/GATCTGC'	'CATCATCAC/GTGATGATG'	'TCGTCCTTC/GAAGGACGA'
Phyke_Chile1	AGACTCAA/TTGAGTCT'	'GGTGACTC/GAGTCACC'	'TGAAAAG/CTTTTCA'	'CGGGATCGAG/CTCGATCCCG'	'CAAAACGG/CCGTTTTG'	'AGACAGA/TCTGTCT'
Phyke_Chile2	GGAGGTGGA/TCCACCTCC'	'CTCATAG/CTATGAG'	'ATTCGC/GCGAAT'
Phyke_Chile4	TGGCTG/CAGCCA'	'GCGATGCCAA/TTGGCATCGC'	'TGGTGCT/AGCACCA'	'GCGATGGCAA/TTGCCATCGC'	'CTTGAGGCG/CGCCTCAAG'	'TTCTC/GAGAA'
Phyke_Chile6	GTGGTGCT/AGCACCAC'	'GACTGACC/GGTCAGTC'	'GGAGTC/GACTCC'	'TGTCAGT/ACTGACA'	'GCATCTGTAG/CTACAGATGC'	'AGCAAGCCT/AGGCTTGCT'	'CTTGC/GCAAG'	'CGGCAG/CTGCCG'	'TAGCTGA/TCAGCTA'	'ACGGTCGCT/AGCGACCGT'	'GGAGTT/AACTCC'	'CTCATC/GATGAG'	'AGCACA/TGTGCT'	'GGCAACAAC/GTTGTTGCC'	'CGTCGTCTT/AAGACGACG'	'GACGAGC/GCTCGTC'
Phyke_Chile7	TGGTTTCCG/CGGAAACCA'	'CAAGAAGCA/TGCTTCTTG'	'CTACTGCTG/CAGCAGTAG'	'GACAACT/AGTTGTC'	'ACCACAGC/GCTGTGGT'	'CGGACT/AGTCCG'	'CGCAAC/GTTGCG'	'TGCTGACTA/TAGTCAGCA'	'CTAGATA/TATCTAG'	'TGTTCGGG/CCCGAACA'	'CCGTTGTTG/CAACAACGG'	'CTGTCTG/CAGACAG'	'CGAACGC/GCGTTCG'	'TGCATC/GATGCA'	'TTCTAA/TTAGAA'	'TATGA/TCATA'	'ACTCCA/TGGAGT'	'ACAACAC/GTGTTGT'
Phyke_NZFS2646	GTCGAT/ATCGAC'	'ACAGCCAG/CTGGCTGT'	'GACAACA/TGTTGTC'	'GTTATTTTC/GAAAATAAC'	'TTGGTGT/ACACCAA'	'GGCGTG/CACGCC'
Phyke_NZFS3630	GCACCTCCC/GGGAGGTGC'	'TTGATGCTG/CAGCATCAA'	'GCTTTG/CAAAGC'	'GCGTGT/ACACGC'	'GCGTGA/TCACGC'
Phyla_CBS168.42
Phyla_MPF4	CTTCAT/ATGAAG'	'GACCTCA/TGAGGTC'	'CCAACT/AGTTGG'	'CTGTTCG/CGAACAG'	'AAAGTG/CACTTT'	'CCTGCTGGC/GCCAGCAGG'
Phyla_MPF6	CGTGTA/TACACG'	'GCCTT/AAGGC'	'ATGCGTGGCT/AGCCACGCAT'
Phyla_SMST21	AATGG/CCATT'	'GGACAA/TTGTCC'	'GCTCAAACA/TGTTTGAGC'	'TGGAA/TTCCA'
Phyla_SMSTG	CGAGAT/ATCTCG'	'AGTCG/CGACT'	'GGTCG/CGACC'	'AGCAGGT/ACCTGCT'
Phyli_SHS3	CTAAGT/ACTTAG'	'ACAACCTCG/CGAGGTTGT'	'TGTTGCCTTT/AAAGGCAACA'	'CATGAG/CTCATG'	'TTTAGCTGT/ACAGCTAAA'	'CAAGTG/CACTTG'	'TGGGACCAAA/TTTGGTCCCA'	'GCACGAAA/TTTCGTGC'	'GTGCTTTC/GAAAGCAC'	'AGTGCAAAC/GTTTGCACT'	'TCACTC/GAGTGA'	'AGCCTCGT/ACGAGGCT'	'GATGCCGAA/TTCGGCATC'	'TGGGCT/AGCCCA'	'GTGCAATG/CATTGCAC'	'CCGGAG/CTCCGG'	'TCTTT/AAAGA'
Phyme_zdho120	TGTTCT/AGAACA'	'AATTCA/TGAATT'	'CCGCCT/AGGCGG'	'ATTGA/TCAAT'	'TCGCTCT/AGAGCGA'	'TTGAA/TTCAA'	'TTGTAT/ATACAA'	'GAATT/AATTC'	'CACAA/TTGTG'	'ACTACA/TGTAGT'	'TAGCTC/GAGCTA'	'TTACTA/TAGTAA'	'CTGGTC/GACCAG'	'GACTTCGGA/TCCGAAGTC'	'TACTTG/CAAGTA'	'TAGAGA/TCTCTA'	'CCTGAGGGA/TCCCTCAGG'	'TTCGA/TCGAA'	'TGATCGA/TCGATCA'	'ATGATCG/CGATCAT'
Phymu_NZFS3378	AAAAGGACGC/GCGTCCTTTT'	'GTTTAAATT/AATTTAAAC'
Phymu_NZFS3448	GCTAGTTA/TAACTAGC'	'ATGATGACG/CGTCATCAT'
Phyni_JM01	AGAGCGT/ACGCTCT'	'CTTGCATCA/TGATGCAAG'	'TGTACCATT/AATGGTACA'	'ATGAAC/GTTCAT'
Phyni_race0	AAATCAACGC/GCGTTGATTT'	'CGCCGTCAC/GTGACGGCG'	'CTCGCTG/CAGCGAG'	'TGGGG/CCCCA'	'AGTGCCGGT/ACCGGCACT'	'TACAAATGG/CCATTTGTA'	'ACAAGCAGA/TCTGCTTGT'	'TTGCGTTGAT/ATCAACGCAA'	'GCGTGTGAT/ATCACACGC'	'CCTAG/CTAGG'
Phyni_race1	AACAACGGC/GCCGTTGTT'	'ATGCAAGTG/CACTTGCAT'	'CGAGCAG/CTGCTCG'	'TGCAAGTGA/TCACTTGCA'	'AACGCCACA/TGTGGCGTT'
Phypa_B4PPRK_Kuching_Sarawak	CAGCACTGG/CCAGTGCTG'	'TGGTCAAAT/ATTTGACCA'	'GATGCAGGAG/CTCCTGCATC'	'GCCGAGATGC/GCATCTCGGC'	'TCCTTCTTG/CAAGAAGGA'	'GAAACAACA/TGTTGTTTC'	'CCAGGCGCT/AGCGCCTGG'
Phypa_CHvinca01	AAATAA/TTATTT'	'GACGAACTG/CAGTTCGTC'
Phypa_CJ02B3	GCGACAGAA/TTCTGTCGC'	'GTGCATGT/ACATGCAC'	'CCCTTCGTCG/CGACGAAGGG'
Phypa_CJ05E6
Phypa_IAC_01_95	GGTTAAAAG/CTTTTAACC'	'GCGAAAAG/CTTTTCGC'
Phypa_INRA-310	AGGTAGCA/TGCTACCT'	'CCTGCTGT/ACAGCAGG'
Phypa_var.palmivora_sbr112.9	GCTGAAGAG/CTCTTCAGC'	'TAGGGTAT/ATACCCTA'	'TTGTTGTT/AACAACAA'	'TTGTTTTG/CAAAACAA'	'AGAAGACGC/GCGTCTTCT'	'CGAGCTCCA/TGGAGCTCG'	'ACAGACG/CGTCTGT'	'TGTTTTGT/ACAAAACA'	'GCTTGAGT/ACTCAAGC'	'GGTATGCCT/AGGCATACC'	'AGAACAA/TTGTTCT'	'TTGTTTGTTG/CAACAAACAA'	'CATGAA/TTCATG'	'AAGCAC/GTGCTT'	'GTCGTCT/AGACGAC'	'GCTTCATTT/AAATGAAGC'	'AAAACGTCT/AGACGTTTT'	'ATGCAAACC/GGTTTGCAT'	'CTGTGT/ACACAG'	'CAACAAAA/TTTTGTTG'
Phypi	GCCGTC/GACGGC'	'CATACT/AGTATG'	'GGTTGAAGA/TCTTCAACC'	'TGCAAG/CTTGCA'	'ATCAG/CTGAT'	'CTTGTT/AACAAG'	'GTTAGC/GCTAAC'	'CTCCACTA/TAGTGGAG'	'AGAAGGAGA/TCTCCTTCT'	'AGTGCT/AGCACT'	'GTCGCC/GGCGAC'	'CAACAT/ATGTTG'	'ACGT/ACGT'	'TTCATTGA/TCAATGAA'	'GGAGT/ACTCC'	'TCCAGAATA/TATTCTGGA'	'GTCCT/AGGAC'	'GAATA/TATTC'
Phypi_CBS122922	CGGCA/TGCCG'	'TCTATG/CATAGA'	'CATAAA/TTTATG'	'AAAGTTTA/TAAACTTT'	'AGCGTGGCTT/AAGCCACGCT'	'TGGCTTAGCG/CGCTAAGCCA'	'TTAGTG/CACTAA'	'CCTCGA/TCGAGG'	'CTAAT/ATTAG'	'TAATGC/GCATTA'	'CCTTGCACA/TGTGCAAGG'	'GTTGCCGTT/AACGGCAAC'	'TATTCA/TGAATA'	'AGGTGTGCA/TGCACACCT'	'AGCCAT/ATGGCT'	'CGCCGA/TCGGCG'	'CAGAGTGAG/CTCACTCTG'	'TCGTGC/GCACGA'	'AAGCTGA/TCAGCTT'
Phypl_AV1007	GCACTT/AAGTGC'	'TTCAGGAAA/TTTCCTGAA'	'GGTTTTA/TAAAACC'	'CATCGGCG/CGCCGATG'	'GTGTAGG/CCTACAC'	'CAGTTA/TAACTG'	'TCAGGA/TCCTGA'	'AAACGGCG/CGCCGTTT'	'GACGCCT/AGGCGTC'	'TATACCATTT/AAATGGTATA'	'TTTAGGC/GCCTAAA'	'GTTTAGA/TCTAAAC'	'CAAGGATG/CATCCTTG'	'CGTGCT/AGCACG'	'GTGGCG/CGCCAC'	'TTAGAGT/ACTCTAA'	'GACCGT/ACGGTC'	'TTTTTGTC/GACAAAAA'
Phypl_LC9-1	CTGTGTG/CACACAG'	'CACAAGCAC/GTGCTTGTG'	'GCCACCACC/GGTGGTGGC'	'CTGATG/CATCAG'	'CGAGAG/CTCTCG'
Phypl_NZFS3000	GAAGAGGAC/GTCCTCTTC'	'TTGTGTATGG/CCATACACAA'	'GGTGCTTGT/ACAAGCACC'	'GACGAAAAC/GTTTTCGTC'	'GTTGTCGTT/AACGACAAC'
Phyps_PR13-731	ACTCGG/CCGAGT'	'AAAGTCT/AGACTTT'	'GGCGCC/GGCGCC'	'CTGGTAG/CTACCAG'	'GCTCTTCTT/AAGAAGAGC'	'CACAATGA/TCATTGTG'	'CAGCAT/ATGCTG'
Phyps_SCRP734	TCCGAG/CTCGGA'	'GTGGCAAA/TTTGCCAC'	'TGTGTCAT/ATGACACA'	'GATGCT/AGCATC'	'TCGCCGCCT/AGGCGGCGA'	'GCGTT/AACGC'	'GCAAGAAGA/TCTTCTTGC'	'GCTCGAA/TTCGAGC'	'GTCGTT/AACGAC'
Phyra_CC1011	CCGCAT/ATGCGG'	'AACTCT/AGAGTT'
Phyra_CDFA1418886	AGCAGTAGC/GCTACTGCT'	'TTGGTC/GACCAA'	'GACAC/GTGTC'	'ATCGTTCGC/GCGAACGAT'	'TTGGTTG/CAACCAA'	'TGGCGATTTG/CAAATCGCCA'	'GCTGTATT/AATACAGC'
Phyra_EU12275
Phyra_EU1CC1008
Phyra_EU1CC1033
Phyra_EU1CC1048
Phyra_EU1CC12475
Phyra_EU1CC14654
Phyra_EU1CC2168
Phyra_EU1CC2176	TCTGCTGCT/AGCAGCAGA'	'CAAGCC/GGCTTG'
Phyra_EU1CC2184
Phyra_EU1CC2186	CCAGGGAG/CTCCCTGG'	'AGAAGCAGC/GCTGCTTCT'
Phyra_EU1CC2187
Phyra_EU2_996_3	CTTCTTGAC/GTCAAGAAG'	'CGACGATGA/TCATCGTCG'	'GGTTGCAGA/TCTGCAACC'	'AGATAGCCA/TGGCTATCT'
Phyra_EU2_SOD58_12	GCAATC/GATTGC'	'GCGACCGTTG/CAACGGTCGC'
Phyra_EU2SOD136_11	CTTGTCCTC/GAGGACAAG'
Phyra_EU2SOD158_11	AGAAGAACAC/GTGTTCTTCT'	'GCCTCT/AGAGGC'
Phyra_EU2SOD169_11	GCAGGCTCGT/ACGAGCCTGC'
Phyra_EU2SOD22_12	GGAAGAACAC/GTGTTCTTCC'	'GACAAGGAG/CTCCTTGTC'
Phyra_EU2SOD69_12	GACGATGAC/GTCATCGTC'	'AAGAACACAG/CTGTGTTCTT'	'GTAGCTA/TAGCTAC'
Phyra_EU2SODL51	TCTTGCTG/CAGCAAGA'
Phyra_Pr102	GACAGCAA/TTGCTGTC'
Phyra_Pr102-2018	ATCTTGGCT/AGCCAAGAT'	'ACAGC/GCTGT'	'TTGGCTATC/GATAGCCAA'	'AACGGTCGCC/GGCGACCGTT'	'TATCTTGGC/GCCAAGATA'	'GGCTAGC/GCTAGCC'	'CTGTGGCT/AGCCACAG'	'GCTGTGG/CCACAGC'	'TCGCCAACGG/CCGTTGGCGA'	'TCTTGGCTA/TAGCCAAGA'	'GCTTGTGG/CCACAAGC'	'GCCGCTA/TAGCGGC'	'GCTGCTGT/ACAGCAGC'	'GCGTCA/TGACGC'	'GGCTATCTT/AAGATAGCC'
Phyru_CBS109.892	GACATGT/ACATGTC'	'TGTTCTTCGG/CCGAAGAACA'
Phyru_pd0101050015038	GAGCG/CGCTC'	'GCTTGGCGT/ACGCCAAGC'
Phyru_SCRP249	CCATGGT/ACCATGG'	'TTGCT/AGCAA'
Phyru_SCRP324
Phyru_SCRP333	CACGCCAAG/CTTGGCGTG'	'CTCCG/CGGAG'
Physo_P6497	TCGAGCTG/CAGCTCGA'	'AAAATACC/GGTATTTT'	'TCGAGGCG/CGCCTCGA'	'ACACT/AGTGT'	'CGACAGCT/AGCTGTCG'	'CCTGT/ACAGG'	'AGATG/CATCT'	'GGCCG/CGGCC'	'GACAGCTC/GAGCTGTC'	'TTGTGC/GCACAA'	'CGAGT/ACTCG'	'GTAGAA/TTCTAC'	'CTCAGA/TCTGAG'	'TTGTGTA/TACACAA'	'GTGTTT/AAACAC'	'AGAAATGA/TCATTTCT'	'TCTTCTTC/GAAGAAGA'	'GTTTGCGTGT/ACACGCAAAC'	'GTGCGA/TCGCAC'	'TCTAT/ATAGA'	'TTGCAC/GTGCAA'	'GTATTT/AAATAC'	'AAACCAT/ATGGTTT'	'GCTGTCGA/TCGACAGC'	'AAGTG/CACTT'	'ATGGTG/CACCAT'	'CTGTCGAG/CTCGACAG'	'AGCTCGAC/GTCGAGCT'	'ACAAAC/GTTTGT'	'ACCCA/TGGGT'	'CTAGAAG/CTTCTAG'	'GACACT/AGTGTC'	'GCTCT/AGAGC'	'TGAAA/TTTCA'
Physy_BL57G	CCTAGG/CCTAGG'	'CTTGGG/CCCAAG'	'GATCCAA/TTGGATC'	'ACTGTT/AACAGT'	'GGCCTA/TAGGCC'	'AGGCCT/AGGCCT'	'GGCCTG/CAGGCC'	'GGCCCA/TGGGCC'	'GGATG/CATCC'	'AGGCCC/GGGCCT'	'CACCG/CGGTG'	'ACAAAAC/GTTTTGT'	'GCCTAG/CTAGGC'
Phyta_toNZFS3642	AGCGGA/TCCGCT'	'GAAGCC/GGCTTC'	'TTTATGG/CCATAAA'	'CACTCA/TGAGTG'	'CGCTCCAGT/ACTGGAGCG'	'TTGCAGTT/AACTGCAA'	'GCTACA/TGTAGC'	'TCATC/GATGA'	'GAAGTGAA/TTCACTTC'	'ACAGAC/GTCTGT'	'AGTGTGC/GCACACT'	'GCGTGTGTG/CACACACGC'	'TTTTTAATCA/TGATTAAAAA'	'CAAACAG/CTGTTTG'	'CAGGAC/GTCCTG'	'GATGAA/TTCATC'	'CCGATT/AATCGG'	'TCTGTGTA/TACACAGA'	'TCTGGAC/GTCCAGA'	'GCGGCT/AGCCGC'	'CCATCGACA/TGTCGATGG'
Phyta_toNZFS3727	GTGTCCAG/CTGGACAC'	'TTTGCTG/CAGCAAA'	'TCCAGAG/CTCTGGA'	'GATTTGCA/TGCAAATC'	'CGGCAT/ATGCCG'	'AGTCTTTG/CAAAGACT'	'AAGCCG/CGGCTT'	'CTCCAAG/CTTGGAG'	'GGCTCG/CGAGCC'	'CTTCTTCA/TGAAGAAG'	'TGGGTTT/AAACCCA'	'CGCAGC/GCTGCG'	'GCGACTGGA/TCCAGTCGC'	'ATGAG/CTCAT'	'GTGGGG/CCCCAC'	'ATACACAG/CTGTGTAT'	'TCCTGG/CCAGGA'	'AAAACTGC/GCAGTTTT'	'GACAGCGT/ACGCTGTC'	'GTACCG/CGGTAC'	'AGGAAC/GTTCCT'
Phyxa	TCAAAAGTGA/TCACTTTTGA'	'AGTGCA/TGCACT'	'ACAGT/ACTGT'	'TCACCT/AGGTGA'	'ACGAAG/CTTCGT'	'AATAGC/GCTATT'	'AAACA/TGTTT'	'GGTCT/AGACC'	'GAAGAT/ATCTTC'	'AAAAACT/AGTTTTT'	'AAAATC/GATTTT'	'GGAGCC/GGCTCC'	'AAGTC/GACTT'	'GCGAT/ATCGC'	'AAGACA/TGTCTT'	'GCGTA/TACGC'
[truncated: 32 more columns]
