# Supplementary material for: Comparative Genome Analysis Across 128 Phytophthora Isolates Reveal Species-Specific Microsatellite Distribution and Localized Evolution of Compartmentalized Genomes
Source: Front Microbiol. 2022 Mar 16;13:806398. doi: 10.3389/fmicb.2022.806398 (PMC8967354; doi:10.3389/fmicb.2022.806398)
Supplement: Supplementary file 5 [file Table_5.XLSX]

## Sheet: Sheet1
Supplementory File S5:Species specific motifs present in all Phytophthora isolates that are unique.
Species name	Number of available Isolates	Species specific motif
P. aleatoria	1	'AAGCATGG/CCATGCTT', 'TCTAG/CTAGA', 'GGCAAG/CTTGCC', 'GCAACGA/TCGTTGC', 'TGTGTCAA/TTGACACA'
P. cactorum	18	'TGTTCG/CGAACA', 'TATTAA/TTAATA'
P. idaei	3	ACAGCAACA/TGTTGCTGT'
P. infestans	2	GTGTAC/GTACAC', 'GGGCTCAGTT/AACTGAGCCC', 'GGCTCA/TGAGCC', 'CCTTC/GAAGG', 'GCAACTG/CAGTTGC', 'GGCTTGA/TCAAGCC'
P. nicotianae	3	'CTTGCTAC/GTAGCAAG', 'AACGATG/CATCGTT'
P. parasitica	5	--
P. capsici	10	--
P. colocasiae	1	'GCGATGGACG/CGTCCATCGC', 'CTTGACT/AGTCAAG', 'CTGTGG/CCACAG', 'TACCCGAGC/GCTCGGGTA', 'GACACACA/TGTGTGTC', 'AAACAA/TTGTTT', 'GAGAGCAA/TTGCTCTC', 'CGAAAT/ATTTCG', 'CTTTCGAC/GTCGAAAG', 'GACGGT/ACCGTC', 'CACTCTATC/GATAGAGTG', 'GCACTTTT/AAAAGTGC', 'GATCG/CGATC', 'CTTGGTCC/GGACCAAG', 'CAAACGAAAT/ATTTCGTTTG', 'TGGTTGTTC/GAACAACCA', 'GGTGGTGCA/TGCACCACC', 'TTGTTTT/AAAACAA', 'CTTGGACAGA/TCTGTCCAAG', 'GGTGC…
P. multivora	2	CTGTC/GACAG', 'CTAGCTA/TAGCTAG', 'TGTAGGAG/CTCCTACA', 'AGTGTAGG/CCTACACT', 'CCATTG/CAATGG', 'GCACTA/TAGTGC'
P. plurivora	1	'GCACTT/AAGTGC', 'TTCAGGAAA/TTTCCTGAA', 'GGTTTTA/TAAAACC', 'CATCGGCG/CGCCGATG', 'GTGTAGG/CCTACAC', 'CAGTTA/TAACTG', 'TCAGGA/TCCTGA', 'AAACGGCG/CGCCGTTT', 'GACGCCT/AGGCGTC', 'TATACCATTT/AAATGGTATA', 'TTTAGGC/GCCTAAA', 'GTTTAGA/TCTAAAC', 'CAAGGATG/CATCCTTG', 'CGTGCT/AGCACG', 'GTGGCG/CGCCAC', 'TTAGAGT/ACTCTAA', 'GACCGT/ACGGTC', 'TTTTTGTC/GACAAAAA'
P. pluvialis	2	AAGAACAGC/GCTGTTCTT', 'GCTGTCG/CGACAGC', 'GCTGGTG/CACCAGC', 'TCGCAG/CTGCGA', 'CGTGAG/CTCACG', 'CAGGCA/TGCCTG', 'CTAACGA/TCGTTAG', 'GGGCAAT/ATTGCCC', 'AAGGACAAG/CTTGTCCTT', 'CGACCA/TGGTCG'
P. pseudosyringae	2	GGACA/TGTCC', 'GTTGCAGCA/TGCTGCAAC', 'TCCGCTGGT/ACCAGCGGA', 'TTCGGC/GCCGAA', 'GCCAAGTTT/AAACTTGGC', 'CGACGGCAG/CTGCCGTCG', 'CAGCAACAA/TTGTTGCTG', 'CTTGTG/CACAAG', 'GCTGCCGA/TCGGCAGC'
P. taxon totara	2	'GGTAGCTTTC/GAAAGCTACC', 'TCCAAC/GTTGGA', 'GCCATA/TATGGC', 'AAGCTGATA/TATCAGCTT', 'ATTTTGC/GCAAAAT', 'CAGATAT/ATATCTG', 'ATCTGAA/TTCAGAT', 'TCTTCTTCA/TGAAGAAGA', 'AGCCAG/CTGGCT', 'TGGCAG/CTGCCA', 'TCTTCGTCT/AGACGAAGA', 'TCAAATA/TATTTGA', 'AGTCC/GGACT', 'CTGCTGT/ACAGCAG', 'TTTATT/AATAAA', 'TATCAA/TTGATA', 'GAATCG/CGATTC', 'AAGTTGT/ACAACTT', 'TTTTTG/CAAAAA', 'TAGGACAAT/ATTGTCCTA', 'TCTTCGG/CCGAAGA'
P. litchii	1	'CTAAGT/ACTTAG', 'ACAACCTCG/CGAGGTTGT', 'TGTTGCCTTT/AAAGGCAACA', 'CATGAG/CTCATG', 'TTTAGCTGT/ACAGCTAAA', 'CAAGTG/CACTTG', 'TGGGACCAAA/TTTGGTCCCA', 'GCACGAAA/TTTCGTGC', 'GTGCTTTC/GAAAGCAC', 'AGTGCAAAC/GTTTGCACT', 'TCACTC/GAGTGA', 'AGCCTCGT/ACGAGGCT', 'GATGCCGAA/TTCGGCATC', 'TGGGCT/AGCCCA', 'GTGCAATG/CATTGCAC', 'CCGGAG/CTCCGG', 'TCTTT/AAAGA'
P. megakarya	1	TGTTCT/AGAACA', 'AATTCA/TGAATT', 'CCGCCT/AGGCGG', 'ATTGA/TCAAT', 'TCGCTCT/AGAGCGA', 'TTGAA/TTCAA', 'TTGTAT/ATACAA', 'GAATT/AATTC', 'CACAA/TTGTG', 'ACTACA/TGTAGT', 'TAGCTC/GAGCTA', 'TTACTA/TAGTAA', 'CTGGTC/GACCAG', 'GACTTCGGA/TCCGAAGTC', 'TACTTG/CAAGTA', 'TAGAGA/TCTCTA', 'CCTGAGGGA/TCCCTCAGG', 'TTCGA/TCGAA', 'TGATCGA/TCGATCA', 'ATGATCG/CGATCAT'
P. palmivora	2	--
P. agathidicida	2	TTGACG/CGTCAA', 'CAAACG/CGTTTG', 'TGCA/TGCA', 'AAGCAGAAC/GTTCTGCTT', 'AAGAGG/CCTCTT', 'GTAGTG/CACTAC', 'TTTCTTCT/AGAAGAAA'
P. chlamydospora	1	'GAGCCCAA/TTGGGCTC', 'GGCACCACT/AGTGGTGCC', 'CGAAGCA/TGCTTCG', 'AAAAGT/ACTTTT', 'CGACAAGGA/TCCTTGTCG', 'AACTA/TAGTT', 'GCCGAACTC/GAGTTCGGC', 'TCTATCGC/GCGATAGA'
P. gonapodyides	1	CGTCCAGTC/GACTGGACG', 'CAGGGTT/AACCCTG', 'GTTGTAG/CTACAAC', 'AGGTTGT/ACAACCT', 'AAGAGCCC/GGGCTCTT', 'GCAGAT/ATCTGC'
P. pinifolia	1	CGGCA/TGCCG', 'TCTATG/CATAGA', 'CATAAA/TTTATG', 'AAAGTTTA/TAAACTTT', 'AGCGTGGCTT/AAGCCACGCT', 'TGGCTTAGCG/CGCTAAGCCA', 'TTAGTG/CACTAA', 'CCTCGA/TCGAGG', 'CTAAT/ATTAG', 'TAATGC/GCATTA', 'CCTTGCACA/TGTGCAAGG', 'GTTGCCGTT/AACGGCAAC', 'TATTCA/TGAATA', 'AGGTGTGCA/TGCACACCT', 'AGCCAT/ATGGCT', 'CGCCGA/TCGGCG', 'CAGAGTGAG/CTCACTCTG', 'TCGTGC/GCACGA', 'AAGCTGA/TCAGCTT'
P. cinnamomi	5	GAAAC/GTTTC'
P. cambivora	1	GTAGTT/AACTAC', 'TTTCGT/ACGAAA', 'GAGTCAA/TTGACTC', 'TGTAA/TTACA', 'CGCCTT/AAGGCG', 'TGTCGC/GCGACA', 'CTATTG/CAATAG', 'TCCGAT/ATCGGA', 'GGTGGC/GCCACC', 'GAAAAC/GTTTTC', 'CACCGC/GCGGTG', 'TCCTCT/AGAGGA', 'ACTATT/AATAGT', 'AGGCT/AGCCT'
P. fragariae	11	--
P. pisi	1	GCCGTC/GACGGC', 'CATACT/AGTATG', 'GGTTGAAGA/TCTTCAACC', 'TGCAAG/CTTGCA', 'ATCAG/CTGAT', 'CTTGTT/AACAAG', 'GTTAGC/GCTAAC', 'CTCCACTA/TAGTGGAG', 'AGAAGGAGA/TCTCCTTCT', 'AGTGCT/AGCACT', 'GTCGCC/GGCGAC', 'CAACAT/ATGTTG', 'ACGT/ACGT', 'TTCATTGA/TCAATGAA', 'GGAGT/ACTCC', 'TCCAGAATA/TATTCTGGA', 'GTCCT/AGGAC', 'GAATA/TATTC'
P. rubi	5	'GCAAA/TTTGC'
P. sojae	1	TCGAGCTG/CAGCTCGA', 'AAAATACC/GGTATTTT', 'TCGAGGCG/CGCCTCGA', 'ACACT/AGTGT', 'CGACAGCT/AGCTGTCG', 'CCTGT/ACAGG', 'AGATG/CATCT', 'GGCCG/CGGCC', 'GACAGCTC/GAGCTGTC', 'TTGTGC/GCACAA', 'CGAGT/ACTCG', 'GTAGAA/TTCTAC', 'CTCAGA/TCTGAG', 'TTGTGTA/TACACAA', 'GTGTTT/AAACAC', 'AGAAATGA/TCATTTCT', 'TCTTCTTC/GAAGAAGA', 'GTTTGCGTGT/ACACGCAAAC', 'GTGCGA/TCGCAC', 'TCTAT/ATAGA', 'TTGCAC/GTGCAA', 'GTATTT/AAATAC', …
P. x alni	1	TCAAAAGTGA/TCACTTTTGA', 'AGTGCA/TGCACT', 'ACAGT/ACTGT', 'TCACCT/AGGTGA', 'ACGAAG/CTTCGT', 'AATAGC/GCTATT', 'AAACA/TGTTT', 'GGTCT/AGACC', 'GAAGAT/ATCTTC', 'AAAAACT/AGTTTTT', 'AAAATC/GATTTT', 'GGAGCC/GGCTCC', 'AAGTC/GACTT', 'GCGAT/ATCGC', 'AAGACA/TGTCTT', 'GCGTA/TACGC'
P. cryptogea	1	'CTTGGCA/TGCCAAG', 'GTCCCG/CGGGAC', 'GTGCCAA/TTGGCAC', 'GTACGA/TCGTAC', 'CAAGTGC/GCACTTG', 'AGCAC/GTGCT', 'GGTCTC/GAGACC', 'GAACCT/AGGTTC', 'GGCGT/ACGCC', 'GGTCAC/GTGACC', 'TGGCACT/AGTGCCA', 'ACTAA/TTAGT', 'CTCGTA/TACGAG'
P. lateralis	5	'AAGCGATT/AATCGCTT', 'ACACGAAAC/GTTTCGTGT'
P. ramorum	23	--
P. syringae	1	CCTAGG/CCTAGG', 'CTTGGG/CCCAAG', 'GATCCAA/TTGGATC', 'ACTGTT/AACAGT', 'GGCCTA/TAGGCC', 'AGGCCT/AGGCCT', 'GGCCTG/CAGGCC', 'GGCCCA/TGGGCC', 'GGATG/CATCC', 'AGGCCC/GGGCCT', 'CACCG/CGGTG', 'ACAAAAC/GTTTTGT', 'GCCTAG/CTAGGC'
P. boehmeriae	1	'CTGCT/AGCAG', 'TACACAGCCA/TGGCTGTGTA', 'CTACT/AGTAG', 'ACTGGA/TCCAGT', 'GCTGTCATT/AATGACAGC', 'ATGCTCC/GGAGCAT', 'AGTGG/CCACT', 'ACTCT/AGAGT', 'GCAGCACAG/CTGTGCTGC', 'GCTTGAG/CTCAAGC', 'GCGCC/GGCGC', 'GTTCAG/CTGAAC', 'CTGCCTGTG/CACAGGCAG', 'CTCTCGATA/TATCGAGAG', 'ACAAACGACA/TGTCGTTTGT'
P. kernoviae	11	--
