# Supplementary material for: Comparative Genome Analysis Across 128 Phytophthora Isolates Reveal Species-Specific Microsatellite Distribution and Localized Evolution of Compartmentalized Genomes
Source: Front Microbiol. 2022 Mar 16;13:806398. doi: 10.3389/fmicb.2022.806398 (PMC8967354; doi:10.3389/fmicb.2022.806398)
Supplement: Supplementary file 6 [file Table_6.XLSX]

## Sheet: Sheet1
Supplementary File S6: Position of telomere like sequence on the genome (sheet 1 & sheet 2)
Search "TTAGGGT/ACCCTAA" (292 hits in 91 files of 128 searched)
	scaffold name	Seq_Len	StartPos	EndPos	Repetitions	Motif
Phyra_EU1CC12475 (1 hit)
	MLIX01004552.1	1063	60	80	3	ACCCTAA
Phyra_EU1CC14654 (1 hit)
	MLIY01004931.1	1139	1	77	11	ACCCTAA
Phyra_EU2_996_3 (1 hit)
	AOBL02004877.1	1639	403	437	5	ACCCTAA
Phyra_EU2SOD22_12 (2 hits)
	LHTU01004430.1	1019	1	56	8	ACCCTAA
	LHTU01004602.1	1435	569	631	9	ACCCTAA
Phyra_EU2SOD136_11 (1 hit)
	LHTV01003092.1	1911	1	56	8	ACCCTAA
Phyra_EU2SOD136_11 (2 hits)
	LHTV01004245.1	1170	1116	1164	7	TTAGGGT
	LHTV01004336.1	1853	1799	1847	7	TTAGGGT
Phyra_EU2SOD158_11 (2 hits)
	KQ439301.1	6103	1	35	5	ACCCTAA
	LHTR01004280.1	1610	1	56	8	ACCCTAA
Phyra_EU2SODL51 (1 hit)
	LHTX01004211.1	1052	51	85	5	ACCCTAA
Phyra_Pr102 (1 hit)
	DS566123.1	110710	25723	25764	6	ACCCTAA
Phyra_Pr102 (1 hit)
	DS566252.1	36411	36161	36405	35	TTAGGGT
Phyra_Pr102-2018 (6 hits)
	RHLB01000995.1	12969	216	299	12	ACCCTAA
	RHLB01001135.1	18339	265	334	10	ACCCTAA
	RHLB01001175.1	14332	188	243	8	ACCCTAA
	RHLB01001175.1	14332	342	376	5	ACCCTAA
	RHLB01001382.1	19355	153	243	13	ACCCTAA
	RHLB01001382.1	19355	339	464	18	ACCCTAA
Phyra_Pr102-2018 (15 hits)
	RHLB01000266.1	25036	24924	25035	16	TTAGGGT
	RHLB01000272.1	271569	271491	271567	11	TTAGGGT
	RHLB01000340.1	12425	12359	12421	9	TTAGGGT
	RHLB01000479.1	11380	11102	11150	7	TTAGGGT
	RHLB01000479.1	11380	11158	11248	13	TTAGGGT
	RHLB01000694.1	26471	26363	26453	13	TTAGGGT
	RHLB01000757.1	26195	26036	26091	8	TTAGGGT
	RHLB01000772.1	54903	54713	54761	7	TTAGGGT
	RHLB01000772.1	54903	54854	54902	7	TTAGGGT
	RHLB01000802.1	8580	8538	8579	6	TTAGGGT
	RHLB01001014.1	24816	24484	24637	22	TTAGGGT
	RHLB01001014.1	24816	24695	24736	6	TTAGGGT
	RHLB01001014.1	24816	24744	24792	7	TTAGGGT
	RHLB01001252.1	17817	17609	17692	12	TTAGGGT
	RHLB01001252.1	17817	17700	17811	16	TTAGGGT
Phyru_SCRP249 (2 hits)
	QXFV01004340.1	3974	123	143	3	ACCCTAA
	QXFV01006407.1	2002	1	70	10	ACCCTAA
Phyru_SCRP324 (2 hits)
	QXFU01004254.1	4015	123	143	3	ACCCTAA
	QXFU01008051.1	1256	1	231	33	ACCCTAA
Phyru_SCRP333 (1 hit)
	QXFT01004133.1	4290	439	459	3	ACCCTAA
Physo_P6497 (1 hit)
	JH159160.1	2388181	1	252	36	ACCCTAA
Phyta_toNZFS3642 (2 hits)
	LGSN01001015.1	14009	1	49	7	ACCCTAA
	LGSN01004214.1	1917	1	49	7	ACCCTAA
Phyxa (3 hits)
	AUPN01021078.1	968	35	62	4	ACCCTAA
	KE415206.1	1087	1	70	10	ACCCTAA
	KE415206.1	1087	352	372	3	ACCCTAA
Phyxa (2 hits)
	KE411087.1	1100	882	909	4	TTAGGGT
	KE429325.1	7687	4535	4555	3	TTAGGGT
Phyal_NZFS4037 (1 hit)
	JAENGY010003038.1	3194	1	84	12	ACCCTAA
Phyca_11-40 (2 hits)
	RCMT01000260.1	56978	72	141	10	ACCCTAA
	RCMT01003475.1	849	48	82	5	ACCCTAA
Phyca_15-13 (2 hits)
	RCMF01001594.1	7526	14	41	4	ACCCTAA
	RCMF01003001.1	1586	1	126	18	ACCCTAA
Phyca_2003-3 (1 hit)
	RCMH01001622.1	7542	26	46	3	ACCCTAA
Phyca_4040 (1 hit)
	RCMK01002779.1	2206	1	161	23	ACCCTAA
Phyca_10300 (1 hit)
	MJFZ01000097.1	105517	1	49	7	ACCCTAA
Phyca_10300 (1 hit)
	MJFZ01000064.1	122437	122401	122435	5	TTAGGGT
Phyca_62471 (2 hits)
	RCMN01001158.1	14291	1	161	23	ACCCTAA
	RCMN01002431.1	3726	35	97	9	ACCCTAA
Phyca_62471 (4 hits)
	RCMN01000213.1	56966	56840	56881	6	TTAGGGT
	RCMN01000213.1	56966	56889	56909	3	TTAGGGT
	RCMN01001606.1	8594	8360	8590	33	TTAGGGT
	RCMN01002971.1	2347	2174	2201	4	TTAGGGT
Phyca_CBS114087 (5 hits)
	KE562073.1	1976	1	70	10	ACCCTAA
	KE580781.1	2446	692	712	3	ACCCTAA
	KE581496.1	1134	36	77	6	ACCCTAA
	KE582800.1	2116	1	77	11	ACCCTAA
	KE592093.1	6397	6083	6103	3	ACCCTAA
Phyca_CBS114087 (2 hits)
	KE581869.1	818	746	815	10	TTAGGGT
	KE582201.1	2189	2132	2187	8	TTAGGGT
Phyca_CPV-219 (4 hits)
	RQEN01000453.1	24329	1	98	14	ACCCTAA
	RQEN01003733.1	4462	1	105	15	ACCCTAA
	RQEN01005015.1	2760	1	105	15	ACCCTAA
	RQEN01006180.1	1800	1	105	15	ACCCTAA
Phyca_CPV-219 (1 hit)
	RQEN01003408.1	5035	4919	4939	3	TTAGGGT
Phyca_CPV-267 (1 hit)
	RQEL01006013.1	2796	1	91	13	ACCCTAA
Phyca_CPV-270 (2 hits)
	RQEK01005693.1	2597	1	98	14	ACCCTAA
	RQEK01005903.1	2448	110	137	4	ACCCTAA
Phyca_CPV-277 (2 hits)
	RQEJ01004259.1	3828	1	77	11	ACCCTAA
	RQEJ01008661.1	1202	1	28	4	ACCCTAA
Phyca_CPV-302 (2 hits)
	RQEI01005170.1	3287	1	70	10	ACCCTAA
	RQEI01009041.1	1082	1	35	5	ACCCTAA
Phyca_CPV-302 (2 hits)
	RQEI01006534.1	2213	2112	2209	14	TTAGGGT
	RQEI01007286.1	1810	1739	1808	10	TTAGGGT
Phyca_KPC-7 (6 hits)
	JAFLQK010000087.1	1094162	237	257	3	ACCCTAA
	JAFLQK010000114.1	377195	181	271	13	ACCCTAA
	JAFLQK010000115.1	559745	17	149	19	ACCCTAA
	JAFLQK010000116.1	6103	23	267	35	ACCCTAA
	JAFLQK010000279.1	1064560	39	59	3	ACCCTAA
	JAFLQK010000309.1	19280	247	267	3	ACCCTAA
Phyca_KPC-7 (3 hits)
	JAFLQK010000425.1	57565	57466	57556	13	TTAGGGT
	JAFLQK010000477.1	30473	30420	30468	7	TTAGGGT
	JAFLQK010000502.1	74111	74073	74107	5	TTAGGGT
Phyca_LT1534-B (6 hits)
	JADEVP010000001.1	4616793	2454671	2454691	3	ACCCTAA
	JADEVP010000021.1	863490	1	315	45	ACCCTAA
	JADEVP010000072.1	315634	169	301	19	ACCCTAA
	JADEVP010000072.1	315634	359	379	3	ACCCTAA
	JADEVP010000104.1	214539	382	402	3	ACCCTAA
	JADEVP010000206.1	86567	323	413	13	ACCCTAA
Phyca_LT1534-B (3 hits)
	JADEVP010000052.1	390765	390447	390733	41	TTAGGGT
	JADEVP010000187.1	100354	100212	100309	14	TTAGGGT
	JADEVP010000318.1	35525	35487	35521	5	TTAGGGT
Phyca_P295 (2 hits)
	RCMO01002817.1	1565	182	202	3	ACCCTAA
	RCMO01002817.1	1565	210	272	9	ACCCTAA
Phyca_P295 (5 hits)
	RCMO01001288.1	10009	9989	10009	3	TTAGGGT
	RCMO01003652.1	862	672	755	12	TTAGGGT
	RCMO01003652.1	862	770	818	7	TTAGGGT
	RCMO01003698.1	840	648	731	12	TTAGGGT
	RCMO01004242.1	655	444	471	4	TTAGGGT
Phyca_P404 (2 hits)
	RCMJ01002203.1	3167	78	161	12	ACCCTAA
	RCMJ01005902.1	1194	1	189	27	ACCCTAA
Phyca_P415 (2 hits)
	RCML01001496.1	8992	14	69	8	ACCCTAA
	RCML01002450.1	3115	55	145	13	ACCCTAA
Phyca_P415 (2 hits)
	RCML01000643.1	28282	28195	28278	12	TTAGGGT
	RCML01001792.1	6216	6162	6182	3	TTAGGGT
Phyca_P421 (2 hits)
	RCMV01002808.1	2643	36	133	14	ACCCTAA
	RCMV01005564.1	598	1	126	18	ACCCTAA
Phyca_PC13-15 (2 hits)
	RCMP01001450.1	10028	1	126	18	ACCCTAA
	RCMP01001660.1	7549	41	124	12	ACCCTAA
Phyca_PC13-15 (1 hit)
	RCMP01001951.1	5406	5206	5401	28	TTAGGGT
Phyca_R36-14 (2 hits)
	RCMQ01003320.1	1659	45	142	14	ACCCTAA
	RCMQ01004636.1	818	1	98	14	ACCCTAA
Phyca_R36-14 (1 hit)
	RCMQ01002177.1	4821	4760	4787	4	TTAGGGT
Phyci_DU054 (1 hit)
	PDCY01010172.1	1018	1	98	14	ACCCTAA
Phyci_DU054 (2 hits)
	PDCY01009865.1	1080	947	967	3	TTAGGGT
	PDCY01010744.1	912	823	850	4	TTAGGGT
Phyci_WA94.26 (1 hit)
	PDCZ01004992.1	2179	1	84	12	ACCCTAA
Phyci_WA94.26 (1 hit)
	PDCZ01007558.1	1008	947	967	3	TTAGGGT
Phyfr_A4 (1 hit)
	QXGE01004723.1	3222	28	118	13	ACCCTAA
Phyfr_BC-23 (3 hits)
	QXGC01003278.1	5835	1577	1597	3	ACCCTAA
	QXGC01003742.1	4714	1	168	24	ACCCTAA
	QXGC01005018.1	2827	1	126	18	ACCCTAA
Phyfr_BC-23 (2 hits)
	QXGC01006996.1	1485	1348	1403	8	TTAGGGT
	QXGC01006996.1	1485	1432	1473	6	TTAGGGT
Phyfr_CBS309.62 (1 hit)
	KZ985181.1	30461	7180	7200	3	ACCCTAA
Phyfr_NOV-27 (6 hits)
	QXGB01004686.1	3056	1	119	17	ACCCTAA
	QXGB01005437.1	2253	55	124	10	ACCCTAA
	QXGB01006290.1	1673	96	207	16	ACCCTAA
	QXGB01006975.1	1329	66	114	7	ACCCTAA
	QXGB01011211.1	585	21	48	4	ACCCTAA
	QXGB01011211.1	585	56	118	9	ACCCTAA
Phyfr_NOV-27 (1 hit)
	QXGB01008942.1	829	738	758	3	TTAGGGT
Phyfr_NOV-71 (2 hits)
	QXFZ01005268.1	2279	32	150	17	ACCCTAA
	QXFZ01006812.1	1336	116	178	9	ACCCTAA
Phyfr_NOV-77 (2 hits)
	QXFY01008633.1	975	81	143	9	ACCCTAA
	QXFY01010871.1	660	164	191	4	ACCCTAA
Phyfr_NOV-77 (2 hits)
	QXFY01002490.1	8700	3645	3665	3	TTAGGGT
	QXFY01010531.1	698	547	616	10	TTAGGGT
Phyfr_ONT-3 (1 hit)
	QXFX01003737.1	4690	62	145	12	ACCCTAA
Phyfr_ONT-3 (2 hits)
	QXFX01004037.1	4175	4016	4169	22	TTAGGGT
	QXFX01009898.1	766	698	725	4	TTAGGGT
Phyfr_SCRP245 (2 hits)
	QXFW01005920.1	2052	6	89	12	ACCCTAA
	QXFW01010501.1	695	3	23	3	ACCCTAA
Phyid_SCRP370 (4 hits)
	RCMR01001243.1	12183	14	34	3	ACCCTAA
	RCMR01001243.1	12183	42	104	9	ACCCTAA
	RCMR01002231.1	3670	77	188	16	ACCCTAA
	RCMR01002814.1	2162	14	104	13	ACCCTAA
Phyid_SCRP370 (1 hit)
	RCMR01004502.1	712	595	706	16	TTAGGGT
Phyid_SCRP376 (1 hit)
	RCMS01000472.1	35959	62	89	4	ACCCTAA
Phyin_KR_2_A2 (4 hits)
	JAACNO010000663.1	15071	33	116	12	ACCCTAA
	JAACNO010001949.1	99112	1	28	4	ACCCTAA
	JAACNO010002651.1	23796	13554	13574	3	ACCCTAA
	JAACNO010002912.1	95191	167	229	9	ACCCTAA
Phyin_KR_2_A2 (4 hits)
	JAACNO010000130.1	8654	8282	8323	6	TTAGGGT
	JAACNO010002403.1	43324	42781	42878	14	TTAGGGT
	JAACNO010002403.1	43324	43296	43323	4	TTAGGGT
	JAACNO010003199.1	21912	21862	21910	7	TTAGGGT
Phyin_T30-4 (9 hits)
	DS028144.1	2178769	267661	268101	63	ACCCTAA
	DS028144.1	2178769	283091	283195	15	ACCCTAA
	DS028159.1	1446276	96	123	4	ACCCTAA
	DS028160.1	1373651	11621	11711	13	ACCCTAA
	DS028166.1	1170383	331366	331743	54	ACCCTAA
	DS028175.1	836377	1	21	3	ACCCTAA
	DS028175.1	836377	29	84	8	ACCCTAA
	DS028175.1	836377	19704	19724	3	ACCCTAA
	DS028175.1	836377	19747	19816	10	ACCCTAA
Phyin_T30-4 (13 hits)
	DS028125.1	3946259	911311	911429	17	TTAGGGT
	DS028128.1	3761121	173908	174012	15	TTAGGGT
	DS028145.1	2122445	2122315	2122349	5	TTAGGGT
	DS028145.1	2122445	2122406	2122440	5	TTAGGGT
	DS028163.1	1163948	1143748	1143775	4	TTAGGGT
	DS028171.1	929857	921328	921376	7	TTAGGGT
	DS028171.1	929857	922084	922167	12	TTAGGGT
	DS028171.1	929857	928129	928268	20	TTAGGGT
	DS028171.1	929857	928686	929161	68	TTAGGGT
	DS028192.1	515009	513578	513605	4	TTAGGGT
	DS028192.1	515009	514338	514393	8	TTAGGGT
	DS028256.1	224363	223606	223633	4	TTAGGGT
	DS028256.1	224363	223641	223864	32	TTAGGGT
Phyke_CBS122049 (1 hit)
	AUUF02002754.1	1180	1	70	10	ACCCTAA
Phyke_CBS122049 (6 hits)
	AUUF02002879.1	238	74	157	12	TTAGGGT
	AUUF02002879.1	238	165	234	10	TTAGGGT
	AUUF02004958.1	319	240	316	11	TTAGGGT
	AUUF02005369.1	227	153	222	10	TTAGGGT
	KV447095.1	836	678	754	11	TTAGGGT
	KV447971.1	1307	1150	1219	10	TTAGGGT
Phyke_Chile4 (1 hit)
	MBDN02000845.1	6059	1	126	18	ACCCTAA
Phyke_Chile6 (1 hit)
	MBDO02000930.1	4518	1	189	27	ACCCTAA
Phyke_Chile6 (1 hit)
	MBDO02001380.1	1898	1820	1896	11	TTAGGGT
Phyke_Chile7 (1 hit)
	MBAD02000314.1	4194	1	112	16	ACCCTAA
Phyla_CBS168.42 (2 hits)
	AWVV02003912.1	496	1	77	11	ACCCTAA
	AWVV02004342.1	3230	3025	3059	5	ACCCTAA
Phyla_MPF4 (1 hit)
	AMZP02004506.1	3714	3484	3518	5	ACCCTAA
Phyla_MPF6 (1 hit)
	ANHN02002903.1	3017	2840	2874	5	ACCCTAA
Phyla_SMST21 (1 hit)
	ANHO02003001.1	3097	2840	2874	5	ACCCTAA
Phyla_SMSTG (4 hits)
	AOFH02003450.1	3017	2840	2874	5	ACCCTAA
	AOFH02005934.1	1686	324	407	12	ACCCTAA
	AOFH02005934.1	1686	650	733	12	ACCCTAA
	AOFH02006364.1	1150	1	84	12	ACCCTAA
Phymu_NZFS3378 (3 hits)
	LGSM01000779.1	14906	1	105	15	ACCCTAA
	LGSM01001044.1	6886	1	49	7	ACCCTAA
	LGSM01002072.1	1771	1	112	16	ACCCTAA
Phymu_NZFS3378 (1 hit)
	KQ473310.1	78506	78451	78506	8	TTAGGGT
Phymu_NZFS3448 (1 hit)
	LGSL01002790.1	1104	1	63	9	ACCCTAA
Phyni_JM01 (1 hit)
	NIOD01001756.1	1172	34	54	3	ACCCTAA
Phyni_race0 (4 hits)
	LNFO01000278.1	3616	1	154	22	ACCCTAA
	LNFO01002243.1	2955	1	84	12	ACCCTAA
	LNFO01003832.1	7743	32	101	10	ACCCTAA
	LNFO01003985.1	15302	529	549	3	ACCCTAA
Phyni_race0 (7 hits)
	LNFO01001333.1	10687	10559	10684	18	TTAGGGT
	LNFO01002171.1	3137	2923	3125	29	TTAGGGT
	LNFO01003665.1	2581	2541	2568	4	TTAGGGT
	LNFO01003752.1	8700	6270	6290	3	TTAGGGT
	LNFO01003997.1	11306	11179	11304	18	TTAGGGT
	LNFO01005534.1	1783	1591	1667	11	TTAGGGT
	LNFO01005788.1	1812	1356	1649	42	TTAGGGT
Phypa_INRA-310 (1 hit)
	KI669562.1	2916180	168	188	3	ACCCTAA
Phypa_var.palmivora_sbr112.9 (1 hit)
	NCKW01009525.1	14299	13792	13812	3	ACCCTAA
Phypa_var.palmivora_sbr112.9 (2 hits)
	NCKW01017590.1	2903	2873	2900	4	TTAGGGT
	NCKW01022296.1	1958	1928	1955	4	TTAGGGT
Phypi_CBS122922 (6 hits)
	AWVW02002322.1	419	1	49	7	ACCCTAA
	AWVW02007012.1	870	1	77	11	ACCCTAA
	KV725497.1	3152	1	28	4	ACCCTAA
	KV731677.1	2411	1	70	10	ACCCTAA
	KV732771.1	2352	22	77	8	ACCCTAA
	KV733037.1	755	1	70	10	ACCCTAA
Phypi_CBS122922 (2 hits)
	AWVW02014374.1	792	604	680	11	TTAGGGT
	KV733991.1	12310	12247	12309	9	TTAGGGT
Phyps_SCRP734 (1 hit)
	JAGDFM010000914.1	8700	68	88	3	ACCCTAA
Phyps_SCRP734 (1 hit)
	JAGDFM010000402.1	36204	36141	36203	9	TTAGGGT
Phyra_CC1011 (1 hit)
	MRWH01006407.1	1099	1	91	13	ACCCTAA
Phyra_EU1CC1033 (4 hits)
	MLJB01002623.1	2892	1	84	12	ACCCTAA
	MLJB01003378.1	1913	1	56	8	ACCCTAA
	MLJB01004458.1	1223	1	84	12	ACCCTAA
	MLJB01004944.1	1046	43	63	3	ACCCTAA
Phyra_EU1CC2168 (1 hit)
	MLJD01004955.1	1075	1	49	7	ACCCTAA
Phyra_EU1CC2184 (1 hit)
	MLIZ01004895.1	1101	98	118	3	ACCCTAA
Phyra_EU1CC2186 (1 hit)
	MLJF01005728.1	1173	1	56	8	ACCCTAA
Phyra_EU2_SOD58_12 (1 hit)
	LHTS01003493.1	1782	1667	1722	8	TTAGGGT
Phyra_EU2SOD69_12 (1 hit)
	LHTT01003503.1	1292	1231	1286	8	TTAGGGT
Phyra_EU2SOD169_11 (2 hits)
	KQ440029.1	1726	1268	1323	8	TTAGGGT
	KQ440029.1	1726	1615	1670	8	TTAGGGT
Phyru_CBS109.892 (1 hit)
	KZ985513.1	96998	62589	62609	3	TTAGGGT
Physy_BL57G (3 hits)
	JAAKBD010000251.1	75614	61882	61902	3	TTAGGGT
	JAAKBD010000427.1	17114	17021	17083	9	TTAGGGT
	JAAKBD010000546.1	294643	294503	294551	7	TTAGGGT
Phyca_12-420 (1 hit)
	RCME01004182.1	823	748	768	3	TTAGGGT
Phyca_15-7 (1 hit)
	RCMG01002810.1	1857	1696	1737	6	TTAGGGT
Phyca_JHAI1-7 (4 hits)
	JAFLQL010000071.1	1484	1174	1194	3	TTAGGGT
	JAFLQL010000071.1	1484	1448	1482	5	TTAGGGT
	JAFLQL010000203.1	43914	43708	43805	14	TTAGGGT
	JAFLQL010000279.1	194602	194548	194596	7	TTAGGGT
Phyca_MY-1 (7 hits)
	JAFLQJ010000032.1	308643	306341	306368	4	TTAGGGT
	JAFLQJ010000114.1	2050	1940	2009	10	TTAGGGT
	JAFLQJ010000219.1	173712	158549	158639	13	TTAGGGT
	JAFLQJ010000385.1	285297	285170	285288	17	TTAGGGT
	JAFLQJ010000499.1	3829	3469	3657	27	TTAGGGT
	JAFLQJ010000503.1	251505	250797	250817	3	TTAGGGT
	JAFLQJ010000503.1	251505	251320	251417	14	TTAGGGT
Phyca_NZFS3830 (2 hits)
	JAENGZ010003410.1	2306	2217	2272	8	TTAGGGT
	JAENGZ010003410.1	2306	2280	2300	3	TTAGGGT
Phyco_7290 (5 hits)
	NSDL01000207.1	963	815	884	10	TTAGGGT
	NSDL01000273.1	955	881	950	10	TTAGGGT
	NSDL01006738.1	483	320	347	4	TTAGGGT
	NSDL01015695.1	1378	228	276	7	TTAGGGT
	NSDL01016020.1	250	136	177	6	TTAGGGT
Phyfr_BC-1 (1 hit)
	QXGD01010155.1	602	441	601	23	TTAGGGT
Phyfr_CBS209.46 (3 hits)
	MWJK01000998.1	19852	3337	3357	3	TTAGGGT
	MWJK01004943.1	2543	2482	2537	8	TTAGGGT
	MWJK01008396.1	1328	1267	1322	8	TTAGGGT
Phygo_P17-128 (1 hit)
	JAABLL010012830.1	1358	1282	1358	11	TTAGGGT
Phyme_zdho120 (1 hit)
	NBNE01000192.1	33504	10325	10345	3	TTAGGGT
Phyni_race1 (1 hit)
	LNFP01001349.1	12024	11890	11952	9	TTAGGGT
Phypl_AV1007 (3 hits)
	NMPK01000278.1	44042	43888	44041	22	TTAGGGT
	NMPK01001080.1	7357	7231	7356	18	TTAGGGT
	NMPK01001869.1	2074	1865	1885	3	TTAGGGT
Phyps_PR13-731 (1 hit)
	JAABLJ010001023.1	14825	14750	14819	10	TTAGGGT
Phyra_CDFA1418886 (6 hits)
	PUHL01000007.1	1104131	1103892	1103947	8	TTAGGGT
	PUHL01000007.1	1104131	1104006	1104026	3	TTAGGGT
	PUHL01000197.1	26980	26727	26747	3	TTAGGGT
	PUHL01000197.1	26980	26833	26853	3	TTAGGGT
	PUHL01000197.1	26980	26859	26921	9	TTAGGGT
	PUHL01000219.1	21684	21549	21569	3	TTAGGGT

## Sheet: Sheet2
Search "CCCTAAA/TTTAGGG" (414 hits in 81 files of 128 searched)
	scaffold name	Seq_Len	StartPos	EndPos	Repetitions	Motif
Phyra_EU2SOD136_11 (2 hits)
	LHTV01003635.1	1200	1	21	3	CCCTAAA
	LHTV01003801.1	1451	299	354	8	CCCTAAA
Phyra_EU2SODL51 (1 hit)
	LHTX01004258.1	1038	1	56	8	CCCTAAA
Phyra_Pr102 (1 hit)
	DS566062.1	294636	815	1094	40	CCCTAAA
Phyra_Pr102 (1 hit)
	DS566042.1	402062	401726	401956	33	TTTAGGG
Phyra_Pr102-2018 (13 hits)
	RHLB01000394.1	4854	8	161	22	CCCTAAA
	RHLB01000394.1	4854	357	405	7	CCCTAAA
	RHLB01000399.1	33623	247	582	48	CCCTAAA
	RHLB01000562.1	42908	135	162	4	CCCTAAA
	RHLB01000562.1	42908	170	645	68	CCCTAAA
	RHLB01000816.1	24555	22	322	43	CCCTAAA
	RHLB01000995.1	12969	6	215	30	CCCTAAA
	RHLB01001135.1	18339	167	264	14	CCCTAAA
	RHLB01001175.1	14332	45	149	15	CCCTAAA
	RHLB01001175.1	14332	160	187	4	CCCTAAA
	RHLB01001175.1	14332	244	341	14	CCCTAAA
	RHLB01001382.1	19355	97	152	8	CCCTAAA
	RHLB01001382.1	19355	244	334	13	CCCTAAA
Phyra_Pr102-2018 (9 hits)
	RHLB01000266.1	25036	24832	24922	13	TTTAGGG
	RHLB01000479.1	11380	11354	11374	3	TTTAGGG
	RHLB01000602.1	31018	30945	30993	7	TTTAGGG
	RHLB01000602.1	31018	30995	31015	3	TTTAGGG
	RHLB01000757.1	26195	26092	26189	14	TTTAGGG
	RHLB01000772.1	54903	54762	54852	13	TTTAGGG
	RHLB01001014.1	24816	24639	24694	8	TTTAGGG
	RHLB01001014.1	24816	24793	24813	3	TTTAGGG
	RHLB01001349.1	6444	6394	6442	7	TTTAGGG
Physo_P6497 (2 hits)
	JH159155.1	6830280	1	119	17	CCCTAAA
	JH159168.1	670814	20247	20512	38	CCCTAAA
Physy_BL57G (2 hits)
	JAAKBD010000397.1	22727	39	59	3	CCCTAAA
	JAAKBD010000397.1	22727	99	133	5	CCCTAAA
Physy_BL57G (4 hits)
	JAAKBD010000141.1	33286	32847	33182	48	TTTAGGG
	JAAKBD010000251.1	75614	61773	61835	9	TTTAGGG
	JAAKBD010000251.1	75614	61935	61955	3	TTTAGGG
	JAAKBD010000427.1	17114	17085	17112	4	TTTAGGG
Phyta_toNZFS3642 (1 hit)
	LGSN01000126.1	63223	1	56	8	CCCTAAA
Phyxa (4 hits)
	AUPN01013444.1	1412	1	70	10	CCCTAAA
	AUPN01021078.1	968	1	21	3	CCCTAAA
	KE400994.1	1248	1	70	10	CCCTAAA
	KE410475.1	1501	1	70	10	CCCTAAA
Phyxa (6 hits)
	AUPN01184835.1	1490	1445	1486	6	TTTAGGG
	KE411087.1	1100	987	1014	4	TTTAGGG
	KE411087.1	1100	1029	1098	10	TTTAGGG
	KE411915.1	1471	1437	1471	5	TTTAGGG
	KE452930.1	18627	5770	5790	3	TTTAGGG
	KE457136.1	1030	433	509	11	TTTAGGG
Phyal_NZFS4037 (1 hit)
	JAENGY010003729.1	2027	1	84	12	CCCTAAA
Phyca_12-420 (1 hit)
	RCME01004981.1	587	49	118	10	CCCTAAA
Phyca_12-420 (1 hit)
	RCME01000222.1	56890	56828	56890	9	TTTAGGG
Phyca_15-13 (3 hits)
	RCMF01000930.1	18618	15	105	13	CCCTAAA
	RCMF01001330.1	10788	1	161	23	CCCTAAA
	RCMF01003743.1	960	1	147	21	CCCTAAA
Phyca_15-13 (1 hit)
	RCMF01000190.1	64015	63904	63973	10	TTTAGGG
Phyca_17-21 (7 hits)
	RCMU01000267.1	57101	140	202	9	CCCTAAA
	RCMU01000511.1	36015	60	164	15	CCCTAAA
	RCMU01002099.1	3239	65	120	8	CCCTAAA
	RCMU01002099.1	3239	128	197	10	CCCTAAA
	RCMU01003242.1	915	127	217	13	CCCTAAA
	RCMU01003987.1	588	30	50	3	CCCTAAA
	RCMU01003987.1	588	58	141	12	CCCTAAA
Phyca_2003-3 (1 hit)
	RCMH01001114.1	14414	37	57	3	CCCTAAA
Phyca_2003-3 (2 hits)
	RCMH01000241.1	56867	56783	56866	12	TTTAGGG
	RCMH01004026.1	864	795	857	9	TTTAGGG
Phyca_4032 (2 hits)
	RCMI01001116.1	14610	193	227	5	CCCTAAA
	RCMI01002916.1	2047	56	104	7	CCCTAAA
Phyca_4032 (1 hit)
	RCMI01000037.1	125810	125695	125806	16	TTTAGGG
Phyca_4040 (2 hits)
	RCMK01000244.1	56930	16	85	10	CCCTAAA
	RCMK01002443.1	3108	164	198	5	CCCTAAA
Phyca_62471 (1 hit)
	RCMN01001347.1	11583	87	107	3	CCCTAAA
Phyca_62471 (2 hits)
	RCMN01000995.1	17145	17039	17115	11	TTTAGGG
	RCMN01002700.1	2973	2771	2847	11	TTTAGGG
Phyca_CBS114087 (1 hit)
	KE581496.1	1134	1	35	5	CCCTAAA
Phyca_CBS114087 (3 hits)
	KE574092.1	2271	2171	2191	3	TTTAGGG
	KE582201.1	2189	2111	2131	3	TTTAGGG
	KE583277.1	1345	1260	1287	4	TTTAGGG
Phyca_CPV-219 (1 hit)
	RQEN01007396.1	1088	1	91	13	CCCTAAA
Phyca_CPV-219 (3 hits)
	RQEN01007442.1	1075	932	959	4	TTTAGGG
	RQEN01007442.1	1075	967	1022	8	TTTAGGG
	RQEN01007442.1	1075	1024	1072	7	TTTAGGG
Phyca_CPV-267 (4 hits)
	RQEL01010125.1	1347	1	84	12	CCCTAAA
	RQEL01010221.1	1327	1154	1174	3	CCCTAAA
	RQEL01010798.1	1195	1	63	9	CCCTAAA
	RQEL01011761.1	1011	1	49	7	CCCTAAA
Phyca_CPV-270 (5 hits)
	RQEK01002004.1	9095	108	128	3	CCCTAAA
	RQEK01004021.1	4405	1	98	14	CCCTAAA
	RQEK01005813.1	2514	1	105	15	CCCTAAA
	RQEK01005903.1	2448	1	98	14	CCCTAAA
	RQEK01008340.1	1017	1	91	13	CCCTAAA
Phyca_CPV-270 (2 hits)
	RQEK01000941.1	15014	14948	15010	9	TTTAGGG
	RQEK01007929.1	1202	1048	1152	15	TTTAGGG
Phyca_JHAI1-7 (3 hits)
	JAFLQL010000180.1	1300051	188	257	10	CCCTAAA
	JAFLQL010000260.1	22693	91	188	14	CCCTAAA
	JAFLQL010000341.1	672811	53	115	9	CCCTAAA
Phyca_JHAI1-7 (6 hits)
	JAFLQL010000071.1	1484	1371	1447	11	TTTAGGG
	JAFLQL010000165.1	1765195	1306075	1306109	5	TTTAGGG
	JAFLQL010000225.1	70365	70335	70362	4	TTTAGGG
	JAFLQL010000252.1	1554465	214453	214480	4	TTTAGGG
	JAFLQL010000297.1	1864165	1864084	1864104	3	TTTAGGG
	JAFLQL010000310.1	62801	62713	62796	12	TTTAGGG
Phyca_KPC-7 (5 hits)
	JAFLQK010000063.1	3598	193	241	7	CCCTAAA
	JAFLQK010000087.1	1094162	10	51	6	CCCTAAA
	JAFLQK010000114.1	377195	1	35	5	CCCTAAA
	JAFLQK010000115.1	559745	150	226	11	CCCTAAA
	JAFLQK010000475.1	985379	287	314	4	CCCTAAA
Phyca_KPC-7 (4 hits)
	JAFLQK010000056.1	1392516	1331169	1331203	5	TTTAGGG
	JAFLQK010000171.1	78564	78506	78526	3	TTTAGGG
	JAFLQK010000484.1	663153	24969	24996	4	TTTAGGG
	JAFLQK010000502.1	74111	73861	73979	17	TTTAGGG
Phyca_LT1534-B (5 hits)
	JADEVP010000025.1	717746	1	364	52	CCCTAAA
	JADEVP010000062.1	340628	177	288	16	CCCTAAA
	JADEVP010000072.1	315634	1	98	14	CCCTAAA
	JADEVP010000072.1	315634	106	168	9	CCCTAAA
	JADEVP010000206.1	86567	1	322	46	CCCTAAA
Phyca_LT1534-B (7 hits)
	JADEVP010000052.1	390765	390740	390760	3	TTTAGGG
	JADEVP010000148.1	145190	144899	145157	37	TTTAGGG
	JADEVP010000153.1	141529	141461	141523	9	TTTAGGG
	JADEVP010000187.1	100354	99946	100211	38	TTTAGGG
	JADEVP010000187.1	100354	100316	100350	5	TTTAGGG
	JADEVP010000294.1	39651	39550	39647	14	TTTAGGG
	JADEVP010000418.1	24326	24205	24323	17	TTTAGGG
Phyca_MY-1 (7 hits)
	JAFLQJ010000156.1	32288	215	312	14	CCCTAAA
	JAFLQJ010000213.1	113747	8	56	7	CCCTAAA
	JAFLQJ010000279.1	18495	31	100	10	CCCTAAA
	JAFLQJ010000340.1	723634	1	112	16	CCCTAAA
	JAFLQJ010000362.1	548638	45	100	8	CCCTAAA
	JAFLQJ010000456.1	649790	140301	140328	4	CCCTAAA
	JAFLQJ010000477.1	5907	1	21	3	CCCTAAA
Phyca_MY-1 (7 hits)
	JAFLQJ010000073.1	19726	19533	19574	6	TTTAGGG
	JAFLQJ010000114.1	2050	2010	2044	5	TTTAGGG
	JAFLQJ010000193.1	22005	21789	21886	14	TTTAGGG
	JAFLQJ010000219.1	173712	158520	158540	3	TTTAGGG
	JAFLQJ010000219.1	173712	158835	158862	4	TTTAGGG
	JAFLQJ010000266.1	932810	491784	491818	5	TTTAGGG
	JAFLQJ010000499.1	3829	3761	3823	9	TTTAGGG
Phyca_P295 (3 hits)
	RCMO01000264.1	57049	153	194	6	CCCTAAA
	RCMO01001134.1	12756	1	147	21	CCCTAAA
	RCMO01002817.1	1565	1	175	25	CCCTAAA
Phyca_P295 (4 hits)
	RCMO01000040.1	132332	132209	132327	17	TTTAGGG
	RCMO01002201.1	2937	2804	2936	19	TTTAGGG
	RCMO01002629.1	1893	1656	1711	8	TTTAGGG
	RCMO01004523.1	599	466	598	19	TTTAGGG
Phyca_P404 (1 hit)
	RCMJ01000321.1	51500	1	189	27	CCCTAAA
Phyca_P404 (2 hits)
	RCMJ01000268.1	57101	56836	56884	7	TTTAGGG
	RCMJ01000586.1	30921	30705	30725	3	TTTAGGG
Phyca_P415 (1 hit)
	RCML01002739.1	2325	1	133	19	CCCTAAA
Phyca_P415 (1 hit)
	RCML01000234.1	57069	56866	56956	13	TTTAGGG
Phyca_P416 (2 hits)
	RCMM01000585.1	30749	49	160	16	CCCTAAA
	RCMM01002617.1	2682	34	131	14	CCCTAAA
Phyca_P416 (1 hit)
	RCMM01000190.1	64099	63936	64040	15	TTTAGGG
Phyca_PC13-15 (1 hit)
	RCMP01001088.1	15468	1	133	19	CCCTAAA
Phyca_PC13-15 (2 hits)
	RCMP01000241.1	57013	56825	56922	14	TTTAGGG
	RCMP01003247.1	1443	1167	1439	39	TTTAGGG
Phyca_R36-14 (2 hits)
	RCMQ01001184.1	14264	1	84	12	CCCTAAA
	RCMQ01002832.1	2477	89	179	13	CCCTAAA
Phyca_R36-14 (4 hits)
	RCMQ01001364.1	11570	11502	11564	9	TTTAGGG
	RCMQ01002177.1	4821	4689	4730	6	TTTAGGG
	RCMQ01002177.1	4821	4794	4814	3	TTTAGGG
	RCMQ01004842.1	751	533	749	31	TTTAGGG
Phych_P17-99 (2 hits)
	JAABLK010003041.1	2107	1	70	10	CCCTAAA
	JAABLK010003041.1	2107	78	147	10	CCCTAAA
Phyci_GKB4 (4 hits)
	JAFJYM010000010.1	1187988	464184	464337	22	CCCTAAA
	JAFJYM010000041.1	753573	155	182	4	CCCTAAA
	JAFJYM010000047.1	668142	48	75	4	CCCTAAA
	JAFJYM010000096.1	411155	14	34	3	CCCTAAA
Phyci_GKB4 (5 hits)
	JAFJYM010000004.1	1328261	1327903	1328196	42	TTTAGGG
	JAFJYM010000013.1	1011010	285248	285387	20	TTTAGGG
	JAFJYM010000033.1	485318	71721	71748	4	TTTAGGG
	JAFJYM010000057.1	984110	984001	984021	3	TTTAGGG
	JAFJYM010000124.1	365241	364719	364949	33	TTTAGGG
Phyci_WA94.26 (1 hit)
	PDCZ01004992.1	2179	85	105	3	CCCTAAA
Phyci_WA94.26 (2 hits)
	PDCZ01007522.1	1018	920	1017	14	TTTAGGG
	PDCZ01007558.1	1008	974	1008	5	TTTAGGG
Phyco_7290 (15 hits)
	NSDL01000936.1	1421	77	146	10	CCCTAAA
	NSDL01002227.1	765	1	70	10	CCCTAAA
	NSDL01004606.1	598	1	77	11	CCCTAAA
	NSDL01005422.1	4183	1	70	10	CCCTAAA
	NSDL01008440.1	2788	1	70	10	CCCTAAA
	NSDL01010358.1	356	1	70	10	CCCTAAA
	NSDL01010598.1	350	74	143	10	CCCTAAA
	NSDL01011679.1	326	1	70	10	CCCTAAA
	NSDL01013046.1	298	1	56	8	CCCTAAA
	NSDL01016152.1	248	1	70	10	CCCTAAA
	NSDL01017038.1	238	1	77	11	CCCTAAA
	NSDL01017718.1	230	1	70	10	CCCTAAA
	NSDL01018070.1	224	153	222	10	CCCTAAA
	NSDL01018202.1	219	1	70	10	CCCTAAA
	NSDL01018327.1	216	75	144	10	CCCTAAA
Phyco_7290 (7 hits)
	NSDL01001875.1	794	726	788	9	TTTAGGG
	NSDL01004269.1	620	551	620	10	TTTAGGG
	NSDL01005425.1	548	117	137	3	TTTAGGG
	NSDL01007078.1	943	231	251	3	TTTAGGG
	NSDL01010534.1	352	223	243	3	TTTAGGG
	NSDL01012458.1	637	244	306	9	TTTAGGG
	NSDL01018294.1	217	141	217	11	TTTAGGG
Phyfr_A4 (2 hits)
	QXGE01003893.1	4482	45	107	9	CCCTAAA
	QXGE01007099.1	1471	7	41	5	CCCTAAA
Phyfr_A4 (1 hit)
	QXGE01003320.1	5753	3466	3486	3	TTTAGGG
Phyfr_BC-1 (1 hit)
	QXGD01004726.1	2676	1	98	14	CCCTAAA
Phyfr_BC-1 (2 hits)
	QXGD01002618.1	7951	3558	3578	3	TTTAGGG
	QXGD01005098.1	2275	2242	2269	4	TTTAGGG
Phyfr_BC-23 (5 hits)
	QXGC01002046.1	10774	21	41	3	CCCTAAA
	QXGC01002046.1	10774	49	118	10	CCCTAAA
	QXGC01006900.1	1528	1	42	6	CCCTAAA
	QXGC01008014.1	1131	72	113	6	CCCTAAA
	QXGC01008014.1	1131	121	162	6	CCCTAAA
Phyfr_NOV-5 (3 hits)
	QXGA01005090.1	2809	46	129	12	CCCTAAA
	QXGA01005657.1	2282	71	154	12	CCCTAAA
	QXGA01009162.1	918	108	163	8	CCCTAAA
Phyfr_NOV-5 (1 hit)
	QXGA01001963.1	11317	6924	6944	3	TTTAGGG
Phyfr_NOV-71 (2 hits)
	QXFZ01004831.1	2759	1	126	18	CCCTAAA
	QXFZ01006301.1	1564	1	119	17	CCCTAAA
Phyfr_NOV-71 (1 hit)
	QXFZ01002317.1	9415	3794	3814	3	TTTAGGG
Phyfr_NOV-77 (2 hits)
	QXFY01004406.1	3470	21	139	17	CCCTAAA
	QXFY01010871.1	660	228	290	9	CCCTAAA
Phyfr_NOV-77 (3 hits)
	QXFY01010531.1	698	617	637	3	TTTAGGG
	QXFY01012337.1	551	453	480	4	TTTAGGG
	QXFY01012337.1	551	488	550	9	TTTAGGG
Phyfr_ONT-3 (2 hits)
	QXFX01005431.1	2399	50	133	12	CCCTAAA
	QXFX01007864.1	1149	1	126	18	CCCTAAA
Phyfr_ONT-3 (1 hit)
	QXFX01002688.1	7935	3542	3562	3	TTTAGGG
Phyfr_SCRP245 (4 hits)
	QXFW01005362.1	2512	95	164	10	CCCTAAA
	QXFW01010501.1	695	25	108	12	CCCTAAA
	QXFW01010648.1	681	8	28	3	CCCTAAA
	QXFW01010648.1	681	36	126	13	CCCTAAA
Phyfr_SCRP245 (1 hit)
	QXFW01002399.1	8831	4297	4317	3	TTTAGGG
Phyid_SCRP376 (3 hits)
	RCMS01000472.1	35959	105	195	13	CCCTAAA
	RCMS01001761.1	6492	94	128	5	CCCTAAA
	RCMS01004554.1	676	1	133	19	CCCTAAA
Phyid_SCRP376 (1 hit)
	RCMS01004707.1	633	518	629	16	TTTAGGG
Phyin_KR_2_A2 (2 hits)
	JAACNO010002912.1	95191	48	166	17	CCCTAAA
	JAACNO010003170.1	20871	49	90	6	CCCTAAA
Phyin_KR_2_A2 (14 hits)
	JAACNO010000130.1	8654	8518	8566	7	TTTAGGG
	JAACNO010000130.1	8654	8574	8650	11	TTTAGGG
	JAACNO010001147.1	58359	58287	58356	10	TTTAGGG
	JAACNO010001590.1	51110	50901	50935	5	TTTAGGG
	JAACNO010001916.1	76004	75773	75940	24	TTTAGGG
	JAACNO010001916.1	76004	75950	75998	7	TTTAGGG
	JAACNO010002403.1	43324	42887	42942	8	TTTAGGG
	JAACNO010002403.1	43324	42944	42999	8	TTTAGGG
	JAACNO010002403.1	43324	43024	43240	31	TTTAGGG
	JAACNO010002403.1	43324	43275	43295	3	TTTAGGG
	JAACNO010003141.1	4942	4814	4918	15	TTTAGGG
	JAACNO010003199.1	21912	21642	21711	10	TTTAGGG
	JAACNO010003199.1	21912	21728	21790	9	TTTAGGG
	JAACNO010003199.1	21912	21792	21861	10	TTTAGGG
Phyin_T30-4 (10 hits)
	DS028125.1	3946259	3338184	3338239	8	CCCTAAA
	DS028144.1	2178769	267543	267598	8	CCCTAAA
	DS028144.1	2178769	282930	283090	23	CCCTAAA
	DS028159.1	1446276	132	166	5	CCCTAAA
	DS028160.1	1373651	11600	11620	3	CCCTAAA
	DS028160.1	1373651	15242	15262	3	CCCTAAA
	DS028160.1	1373651	21171	21198	4	CCCTAAA
	DS028166.1	1170383	331282	331365	12	CCCTAAA
	DS028175.1	836377	18867	18971	15	CCCTAAA
	DS028175.1	836377	19726	19746	3	CCCTAAA
Phyin_T30-4 (66 hits)
	DS028122.1	4768765	3401394	3401414	3	TTTAGGG
	DS028125.1	3946259	911430	911737	44	TTTAGGG
	DS028125.1	3946259	911745	911807	9	TTTAGGG
	DS028128.1	3761121	172780	172891	16	TTTAGGG
	DS028128.1	3761121	172893	173074	26	TTTAGGG
	DS028128.1	3761121	173076	173117	6	TTTAGGG
	DS028128.1	3761121	173119	173188	10	TTTAGGG
	DS028128.1	3761121	173774	173906	19	TTTAGGG
	DS028128.1	3761121	174028	174118	13	TTTAGGG
	DS028128.1	3761121	174120	174189	10	TTTAGGG
	DS028128.1	3761121	174191	174246	8	TTTAGGG
	DS028128.1	3761121	174248	174275	4	TTTAGGG
	DS028129.1	3552875	3038697	3038759	9	TTTAGGG
	DS028129.1	3552875	3038761	3038809	7	TTTAGGG
	DS028129.1	3552875	3038813	3039029	31	TTTAGGG
	DS028145.1	2122445	2121375	2121451	11	TTTAGGG
	DS028145.1	2122445	2121525	2121608	12	TTTAGGG
	DS028145.1	2122445	2121610	2121707	14	TTTAGGG
	DS028145.1	2122445	2121709	2121848	20	TTTAGGG
	DS028163.1	1163948	1143776	1143957	26	TTTAGGG
	DS028163.1	1163948	1150599	1150843	35	TTTAGGG
	DS028163.1	1163948	1150845	1151061	31	TTTAGGG
	DS028163.1	1163948	1157359	1157393	5	TTTAGGG
	DS028163.1	1163948	1157442	1157490	7	TTTAGGG
	DS028163.1	1163948	1157492	1157694	29	TTTAGGG
	DS028163.1	1163948	1157696	1157800	15	TTTAGGG
	DS028163.1	1163948	1157802	1157850	7	TTTAGGG
	DS028163.1	1163948	1157852	1157893	6	TTTAGGG
	DS028171.1	929857	919926	920037	16	TTTAGGG
	DS028171.1	929857	920039	920066	4	TTTAGGG
	DS028171.1	929857	920068	920214	21	TTTAGGG
	DS028171.1	929857	920224	920244	3	TTTAGGG
	DS028171.1	929857	920246	920294	7	TTTAGGG
	DS028171.1	929857	921377	921432	8	TTTAGGG
	DS028171.1	929857	921484	921574	13	TTTAGGG
	DS028171.1	929857	921576	921785	30	TTTAGGG
	DS028171.1	929857	921787	921919	19	TTTAGGG
	DS028171.1	929857	921977	922025	7	TTTAGGG
	DS028171.1	929857	922181	922292	16	TTTAGGG
	DS028171.1	929857	922899	923150	36	TTTAGGG
	DS028171.1	929857	923152	923354	29	TTTAGGG
	DS028171.1	929857	923364	923391	4	TTTAGGG
	DS028171.1	929857	924192	924450	37	TTTAGGG
	DS028171.1	929857	928269	928296	4	TTTAGGG
	DS028171.1	929857	928326	928395	10	TTTAGGG
	DS028171.1	929857	928566	928642	11	TTTAGGG
	DS028171.1	929857	928644	928685	6	TTTAGGG
	DS028171.1	929857	929162	929343	26	TTTAGGG
	DS028171.1	929857	929527	929855	47	TTTAGGG
	DS028172.1	924226	130278	130298	3	TTTAGGG
	DS028172.1	924226	130316	130364	7	TTTAGGG
	DS028172.1	924226	130366	130484	17	TTTAGGG
	DS028172.1	924226	130486	130604	17	TTTAGGG
	DS028172.1	924226	130606	130696	13	TTTAGGG
	DS028183.1	708120	707827	707847	3	TTTAGGG
	DS028183.1	708120	707862	708015	22	TTTAGGG
	DS028192.1	515009	513760	513794	5	TTTAGGG
	DS028192.1	515009	513964	514005	6	TTTAGGG
	DS028192.1	515009	514049	514090	6	TTTAGGG
	DS028192.1	515009	514112	514300	27	TTTAGGG
	DS028192.1	515009	514302	514322	3	TTTAGGG
	DS028227.1	296598	296242	296409	24	TTTAGGG
	DS028227.1	296598	296411	296592	26	TTTAGGG
	DS028256.1	224363	223528	223548	3	TTTAGGG
	DS028256.1	224363	223865	224130	38	TTTAGGG
	DS028256.1	224363	224132	224166	5	TTTAGGG
Phyke_CBS122049 (5 hits)
	AUUF02003518.1	1179	1	70	10	CCCTAAA
	KV446518.1	760	163	232	10	CCCTAAA
	KV446519.1	233	81	157	11	CCCTAAA
	KV446929.1	227	81	150	10	CCCTAAA
	KV446954.1	238	1	70	10	CCCTAAA
Phyke_CBS122049 (6 hits)
	AUUF02002662.1	288	98	132	5	TTTAGGG
	AUUF02002662.1	288	155	210	8	TTTAGGG
	AUUF02002662.1	288	212	288	11	TTTAGGG
	KV446636.1	378	171	247	11	TTTAGGG
	KV446636.1	378	327	375	7	TTTAGGG
	KV447174.1	966	890	966	11	TTTAGGG
Phyke_Chile1 (1 hit)
	MBAB01001322.1	4747	8	119	16	CCCTAAA
Phyke_Chile2 (1 hit)
	MAYM02002343.1	1121	1	119	17	CCCTAAA
Phyke_Chile4 (1 hit)
	MBDN02001143.1	2962	1	42	6	CCCTAAA
Phyla_CBS168.42 (1 hit)
	KV723597.1	764	1	77	11	CCCTAAA
Phyla_CBS168.42 (1 hit)
	AWVV02000442.1	1004	939	1001	9	TTTAGGG
Phyni_JM01 (1 hit)
	NIOD01001320.1	1906	1	21	3	CCCTAAA
Phypa_var.palmivora_sbr112.9 (1 hit)
	NCKW01019294.1	2761	1	56	8	CCCTAAA
Phypa_var.palmivora_sbr112.9 (2 hits)
	NCKW01006308.1	1066	1008	1056	7	TTTAGGG
	NCKW01008270.1	4924	4871	4919	7	TTTAGGG
Phypi_CBS122922 (10 hits)
	AWVW02000828.1	846	1	56	8	CCCTAAA
	AWVW02000993.1	255	1	70	10	CCCTAAA
	AWVW02002322.1	419	50	77	4	CCCTAAA
	AWVW02011295.1	329	1	77	11	CCCTAAA
	AWVW02011482.1	1472	1	77	11	CCCTAAA
	AWVW02042224.1	499	1	70	10	CCCTAAA
	KV727309.1	1442	1	70	10	CCCTAAA
	KV732771.1	2352	1	21	3	CCCTAAA
	KV734191.1	13562	5989	6009	3	CCCTAAA
	KV736498.1	2277	1	84	12	CCCTAAA
Phypi_CBS122922 (5 hits)
	AWVW02004405.1	462	385	461	11	TTTAGGG
	AWVW02014374.1	792	681	701	3	TTTAGGG
	AWVW02014374.1	792	709	792	12	TTTAGGG
	KV732636.1	861	795	857	9	TTTAGGG
	KV735610.1	1228	1147	1174	4	TTTAGGG
Phypl_LC9-1 (1 hit)
	LGTU01000835.1	18405	1	49	7	CCCTAAA
Phypl_LC9-1 (1 hit)
	LGTU01002385.1	3275	3205	3225	3	TTTAGGG
Phyps_PR13-731 (4 hits)
	JAABLJ010002896.1	2226	175	244	10	CCCTAAA
	JAABLJ010002896.1	2226	322	391	10	CCCTAAA
	JAABLJ010003177.1	1663	1	63	9	CCCTAAA
	JAABLJ010003360.1	1379	1	77	11	CCCTAAA
Phyps_PR13-731 (2 hits)
	JAABLJ010003229.1	1566	1471	1491	3	TTTAGGG
	JAABLJ010003229.1	1566	1493	1562	10	TTTAGGG
Phyra_EU2_996_3 (2 hits)
	AOBL02005002.1	1094	728	783	8	TTTAGGG
	AOBL02005002.1	1094	785	833	7	TTTAGGG
Phyra_EU2SOD169_11 (1 hit)
	KQ440029.1	1726	1671	1726	8	TTTAGGG
Phyru_CBS109.892 (1 hit)
	KZ985640.1	82623	11326	11346	3	TTTAGGG
Phyru_pd0101050015038 (1 hit)
	MWJL01004199.1	4388	3738	3758	3	TTTAGGG
Phyta_toNZFS3727 (1 hit)
	LGSO01006009.1	1010	951	1006	8	TTTAGGG
Phyca_CPV-277 (1 hit)
	RQEJ01002882.1	5762	5728	5762	5	TTTAGGG
Phyca_CPV-302 (4 hits)
	RQEI01004775.1	3668	271	291	3	TTTAGGG
	RQEI01006463.1	2255	111	131	3	TTTAGGG
	RQEI01007162.1	1864	1254	1281	4	TTTAGGG
	RQEI01009137.1	1046	932	952	3	TTTAGGG
Phyca_P421 (2 hits)
	RCMV01000207.1	56955	56857	56933	11	TTTAGGG
	RCMV01006092.1	540	458	492	5	TTTAGGG
Phyci_DU054 (1 hit)
	PDCY01009525.1	1149	1051	1148	14	TTTAGGG
Phycr_CBS418.71 (1 hit)
	KV738938.1	1864	1830	1864	5	TTTAGGG
Phyfr_CBS209.46 (1 hit)
	MWJK01001998.1	11442	3512	3532	3	TTTAGGG
Phyfr_NOV-27 (1 hit)
	QXGB01004470.1	3342	3209	3229	3	TTTAGGG
Phygo_P17-128 (2 hits)
	JAABLL010009386.1	1957	1888	1957	10	TTTAGGG
	JAABLL010014669.1	1154	72	92	3	TTTAGGG
Phyid_SCRP371 (1 hit)
	QOKR01001869.1	4897	4752	4856	15	TTTAGGG
Phyke_00844_4 (4 hits)
	KQ480187.1	10531	9874	9915	6	TTTAGGG
	KQ480187.1	10531	10069	10124	8	TTTAGGG
	KQ480187.1	10531	10126	10237	16	TTTAGGG
	KQ480187.1	10531	10239	10287	7	TTTAGGG
Phyke_NZFS2646 (1 hit)
	JPWV03001566.1	1538	1464	1533	10	TTTAGGG
Phyla_SMST21 (3 hits)
	ANHO02003001.1	3097	3021	3041	3	TTTAGGG
	ANHO02003001.1	3097	3043	3091	7	TTTAGGG
	ANHO02005933.1	1570	1471	1568	14	TTTAGGG
Phyme_zdho120 (1 hit)
	NBNE01016415.1	1572	128	148	3	TTTAGGG
Phyni_race0 (5 hits)
	LNFO01005534.1	1783	1668	1702	5	TTTAGGG
	LNFO01005534.1	1783	1742	1783	6	TTTAGGG
	LNFO01005788.1	1812	1651	1678	4	TTTAGGG
	LNFO01005788.1	1812	1744	1771	4	TTTAGGG
	LNFO01005788.1	1812	1773	1807	5	TTTAGGG
Phyni_race1 (1 hit)
	LNFP01001739.1	8812	8728	8755	4	TTTAGGG
Phypa_B4PPRK_Kuching_Sarawak (1 hit)
	SJJT01011901.1	1214	1160	1208	7	TTTAGGG
Phypa_CHvinca01 (1 hit)
	KI681238.1	3488	464	484	3	TTTAGGG
Phypl_AV1007 (8 hits)
	NMPK01000278.1	44042	43726	43753	4	TTTAGGG
	NMPK01000278.1	44042	43762	43887	18	TTTAGGG
	NMPK01000427.1	29407	29280	29405	18	TTTAGGG
	NMPK01000478.1	25814	25687	25812	18	TTTAGGG
	NMPK01000808.1	12121	11994	12119	18	TTTAGGG
	NMPK01000931.1	9613	9388	9422	5	TTTAGGG
	NMPK01000931.1	9613	9451	9611	23	TTTAGGG
	NMPK01001647.1	2833	2657	2684	4	TTTAGGG
Phyps_SCRP734 (1 hit)
	JAGDFM010000380.1	39929	39900	39927	4	TTTAGGG
Phyra_CDFA1418886 (3 hits)
	PUHL01000099.1	131464	131335	131397	9	TTTAGGG
	PUHL01000118.1	101041	101000	101034	5	TTTAGGG
	PUHL01000219.1	21684	21466	21528	9	TTTAGGG
