# Supplementary material for: Comparative Genome Analysis Across 128 Phytophthora Isolates Reveal Species-Specific Microsatellite Distribution and Localized Evolution of Compartmentalized Genomes
Source: Front Microbiol. 2022 Mar 16;13:806398. doi: 10.3389/fmicb.2022.806398 (PMC8967354; doi:10.3389/fmicb.2022.806398)
Supplement: Supplementary file 7 [file Table_7.XLSX]

## Sheet: Sheet1
Supplementary File S7 : Total number of features associated within each step of effector prediction pipeline.
Genome name	No of ORFs	No of translated ORFs	No of proteins passed SignalP	No of proteins passed TMHMM	No of proteins passed TargetP	No of effectors (EffectorO predicted)	No of effectors containing RxLR motif	No of effectors containing CRN motif	No of effectors containing WYL domain
Phyag_NZFS3770	131626	131626	4064	3161	3124	836	112	2	3
Phyag_NZFS3772	131855	131855	4061	3162	3126	844	113	2	3
Phyal_NZFS4037	167715	167715	4814	3735	3712	821	91	4	2
Phybo_SCRP23	134356	134356	4461	3500	3464	972	307	3	21
Phyca_10300	190453	190453	5407	4238	4209	950	131	15	1
Phyca_11-40	200896	200896	5395	4224	4193	942	117	24	1
Phyca_12-420	201768	201768	5375	4211	4179	932	117	25	1
Phyca_15-13	205052	205052	5407	4237	4204	933	113	23	1
Phyca_15-7	205234	205234	5415	4245	4211	934	117	21	1
Phyca_17-21	201015	201015	5425	4244	4213	956	122	18	1
Phyca_2003-3	205184	205184	5430	4252	4219	939	115	23	1
Phyca_4032	207445	207445	5527	4315	4283	971	118	25	1
Phyca_4040	204423	204423	5448	4261	4227	939	113	20	1
Phyca_62471	205940	205940	5507	4299	4268	972	121	19	1
Phyca_CBS114087	789532	789532	20998	16215	16027	2876	392	25	5
Phyca_NZFS3830	170608	170608	4809	3745	3719	852	108	8	1
Phyca_P295	204637	204637	5461	4273	4241	955	120	22	1
Phyca_P404	241667	241667	6495	5052	5016	1082	114	21	1
Phyca_P415	204697	204697	5418	4248	4216	943	117	25	1
Phyca_P416	203864	203864	5434	4256	4220	938	115	23	1
Phyca_P421	201092	201092	5424	4250	4220	935	118	22	1
Phyca_PC13-15	205880	205880	5502	4297	4264	958	118	26	1
Phyca_R36-14	206414	206414	5441	4245	4215	952	117	21	1
Phyca_CPV-219	186697	186697	5628	4422	4390	1142	175	24	2
Phyca_CPV-262	129262	129262	4022	3177	3151	793	113	13	1
Phyca_CPV-267	164451	164451	5145	4092	4061	1111	152	21	2
Phyca_CPV-270	185112	185112	5569	4387	4360	1144	171	23	2
Phyca_CPV-277	168805	168805	5212	4090	4057	1088	167	25	2
Phyca_CPV-302	179805	179805	5435	4300	4268	1142	171	20	3
Phyca_JHAI1-7	243461	243461	6447	5126	5087	1242	178	23	4
Phyca_KPC-7	236239	236239	6266	4929	4890	1157	184	15	3
Phyca_LT1534-B	299212	299212	7801	6167	6127	1544	216	20	1
Phyca_MY-1	241992	241992	6369	4991	4958	1257	186	27	3
Phych_P17-99	167351	167351	4460	3498	3443	845	57	10	1
Phyci_DU054	214514	214514	6125	4699	4648	1087	128	6	1
Phyci_GKB4	393504	393504	10402	8662	8582	2194	230	7	1
Phyci_MP94-48	187021	187021	5393	4207	4153	988	140	4	0
Phyci_NZFS3750	187712	187712	5464	4298	4249	1044	141	2	1
Phyci_WA94.26	238322	238322	6601	4977	4921	1210	127	3	0
Phyco_7290	184736	184736	5610	4393	4359	1039	162	7	4
Phycr_CBS418.71	221297	221297	5972	4742	4696	1009	136	9	4
Phyfr_A4	276193	276193	6852	5313	5242	1118	146	15	1
Phyfr_BC-1	276311	276311	6909	5360	5287	1101	148	15	1
Phyfr_BC-23	273502	273502	6819	5280	5209	1071	143	15	1
Phyfr_CBS209.46	271480	271480	6839	5301	5226	1107	138	13	1
Phyfr_CBS309.62	260511	260511	6768	5218	5139	1123	141	16	1
Phyfr_NOV-27	275187	275187	6840	5308	5238	1111	146	15	1
Phyfr_NOV-5	275940	275940	6833	5300	5229	1111	144	15	1
Phyfr_NOV-71	273682	273682	6884	5353	5284	1099	144	15	1
Phyfr_NOV-77	275759	275759	6906	5346	5283	1103	146	17	0
Phyfr_ONT-3	276049	276049	6883	5342	5272	1107	145	16	1
Phyfr_SCRP245	272136	272136	6807	5276	5201	1114	145	15	1
Phygo_P17-128	226637	226637	5707	4461	4401	1010	82	3	0
Phyid_SCRP370	205951	205951	5411	4205	4167	891	99	18	1
Phyid_SCRP371	205736	205736	5388	4193	4154	892	102	18	1
Phyid_SCRP376	206019	206019	5372	4187	4149	882	98	15	1
Phyin_KR_2_A2	753459	753459	14449	11093	10987	2026	276	48	15
Phyin_T30-4	625831	625831	13397	10373	10276	1943	264	71	15
Phyke_00238_432	140188	140188	4797	3624	3600	865	121	6	8
Phyke_00629_1	141807	141807	4854	3661	3638	865	122	8	5
Phyke_00844_4	141714	141714	4846	3645	3622	867	125	8	6
Phyke_CBS122049	130007	130007	4488	3471	3447	742	134	11	6
Phyke_Chile1	127050	127050	4394	3393	3372	764	138	8	7
Phyke_Chile2	127437	127437	4404	3391	3370	767	138	7	7
Phyke_Chile4	124392	124392	4311	3317	3296	752	129	8	6
Phyke_Chile6	123725	123725	4166	3239	3212	685	106	15	5
Phyke_Chile7	125111	125111	4216	3284	3259	713	114	11	7
Phyke_NZFS2646	121794	121794	4255	3290	3271	746	132	6	6
Phyke_NZFS3630	122158	122158	4259	3292	3273	730	123	6	4
Phyla_CBS168.42	190355	190355	4901	3818	3783	843	111	13	2
Phyla_MPF4	223095	223095	5845	4411	4373	1225	101	6	1
Phyla_MPF6	176962	176962	4700	3663	3628	831	105	8	1
Phyla_SMST21	166945	166945	4519	3513	3477	803	105	6	1
Phyla_SMSTG	166293	166293	4442	3468	3433	775	99	7	1
Phyli_SHS3	121438	121438	4021	3089	3073	741	126	3	2
Phyme_zdho120	337260	337260	9195	7184	7132	1917	501	7	9
Phymu_NZFS3378	130360	130360	3954	3093	3062	800	91	8	2
Phymu_NZFS3448	131253	131253	3958	3088	3059	799	93	7	2
Phyni_JM01	185505	185505	5620	4397	4360	1125	190	11	5
Phyni_race0	257516	257516	7330	5789	5722	1195	206	10	7
Phyni_race1	239401	239401	6760	5345	5290	1326	202	6	6
Phypa_B4PPRK_Kuching_Sarawak	175528	175528	5633	4362	4334	1149	295	2	1
Phypa_var.palmivora_sbr112.9	345851	345851	10389	8038	7985	2078	493	5	1
Phypa_CHvinca01	149125	149125	4884	3795	3771	1012	188	6	6
Phypa_CJ02B3	149616	149616	4852	3776	3747	1008	181	5	5
Phypa_CJ05E6	147610	147610	4835	3763	3738	1002	183	5	6
Phypa_IAC_01_95	148873	148873	4841	3771	3747	989	193	4	6
Phypa_INRA-310	168294	168294	5329	4181	4144	1055	184	9	5
Phypi	206348	206348	5803	4491	4429	1088	163	9	3
Phypi_CBS122922	359482	359482	7114	5659	5567	876	26	10	1
Phypl_AV1007	130955	130955	3990	3137	3119	857	100	18	3
Phypl_LC9-1	194247	194247	5152	4042	3993	950	101	9	1
Phypl_NZFS3000	190409	190409	5072	3972	3923	920	99	4	0
Phyps_PR13-731	173524	173524	4625	3610	3563	859	113	10	1
Phyps_SCRP734	176835	176835	4660	3642	3593	842	104	16	0
Phyra_CC1011	147007	147007	4142	3303	3260	747	126	4	2
Phyra_CDFA1418886	242201	242201	6201	4995	4929	1226	207	12	3
Phyra_EU12275	139023	139023	4065	3255	3218	732	122	4	2
Phyra_EU1CC1008	140180	140180	4086	3255	3222	755	131	5	3
Phyra_EU1CC1033	140525	140525	4102	3261	3225	747	130	4	3
Phyra_EU1CC1048	140407	140407	4074	3258	3222	747	138	6	4
Phyra_EU1CC12475	139469	139469	4110	3274	3236	753	133	3	4
Phyra_EU1CC14654	139532	139532	4081	3282	3243	727	124	2	3
Phyra_EU1CC2168	140172	140172	4104	3280	3240	761	130	5	4
Phyra_EU1CC2176	140856	140856	4114	3298	3260	755	133	5	3
Phyra_EU1CC2184	139873	139873	4114	3292	3257	720	123	4	4
Phyra_EU1CC2186	144750	144750	4169	3324	3278	766	127	3	4
Phyra_EU1CC2187	140360	140360	4064	3246	3211	726	124	4	3
Phyra_EU2_996_3	168529	168529	5037	3916	3874	955	151	4	2
Phyra_EU2_SOD58_12	150878	150878	4533	3624	3586	859	179	5	3
Phyra_EU2SOD136_11	150430	150430	4453	3561	3518	835	166	6	1
Phyra_EU2SOD158_11	148826	148826	4408	3527	3483	802	149	5	1
Phyra_EU2SOD169_11	150734	150734	4470	3571	3524	860	170	4	4
Phyra_EU2SOD22_12	150103	150103	4467	3571	3530	847	169	4	4
Phyra_EU2SOD69_12	149830	149830	4490	3592	3549	849	175	5	2
Phyra_EU2SODL51	150220	150220	4440	3565	3523	848	165	5	4
Phyra_Pr102	197270	197270	5586	4476	4430	1012	222	6	5
Phyra_Pr102-2018	254519	254519	6826	5542	5475	1330	280	16	8
Phyru_CBS109.892	256285	256285	6619	5095	5030	1056	121	10	1
Phyru_pd0101050015038	262591	262591	6689	5147	5086	1028	132	16	1
Phyru_SCRP249	269808	269808	6933	5318	5247	1084	134	18	1
Phyru_SCRP324	270596	270596	6854	5274	5206	1073	132	16	1
Phyru_SCRP333	269848	269848	6866	5273	5212	1057	130	19	1
Physo_P6497	279045	279045	7194	5654	5576	1416	196	52	3
Physy_BL57G	283931	283931	7027	5414	5352	1233	78	16	2
Phyta_toNZFS3642	192618	192618	5464	4251	4202	912	115	5	1
Phyta_toNZFS3727	189933	189933	5407	4203	4164	909	117	7	1
Phyxa	831641	831641	22355	17228	17008	2237	338	25	2
