# Supplementary material for: Comparative Genome Analysis Across 128 Phytophthora Isolates Reveal Species-Specific Microsatellite Distribution and Localized Evolution of Compartmentalized Genomes
Source: Front Microbiol. 2022 Mar 16;13:806398. doi: 10.3389/fmicb.2022.806398 (PMC8967354; doi:10.3389/fmicb.2022.806398)
Supplement: Supplementary file 8 [file Table_8.XLS]

## Sheet: Sheet1
Supplementary File S8 : The table holds the information regarding orthologous clusters of the RxLR effector proteins. Each column represents one cluster. Here the total number of clusters is 1461. The first column shows the number of species present in the cluster. The second column contains the number of genes present in this cluster. When the number of genes is more than the number of species, …
# Species	Genes	Alg.-Conn.	Phyag_NZFS3770	Phyag_NZFS3772	Phyal_NZFS4037	Phybo_SCRP23	Phyca_10300	Phyca_11-40	Phyca_12-420	Phyca_15-13	Phyca_15-7	Phyca_17-21	Phyca_2003-3	Phyca_4032	Phyca_4040	Phyca_62471	Phyca_CBS114087	Phyca_CPV-219	Phyca_CPV-262	Phyca_CPV-267	Phyca_CPV-270	Phyca_CPV-277	Phyca_CPV-302	Phyca_JHAI1-7	Phyca_KPC-7	Phyca_LT1534-B	Phyca_MY-1	Phyca_NZFS3830	Phyca_P295	Phyca_P404	Phyca_P415	Phyca_P416	Phyca_P421	Phyca_PC13-15	Phyca_R36-14	Phych_P17-99	Phyci_DU054	Phyci_GKB4	Phyci_MP94-48	Phyci_NZFS3750	Phyci_WA94.26	Phyco_7290	Phycr_CBS418.71	Phyfr_A4	Phyfr_BC-1	Phyfr_BC-23	Phyfr_CBS209.46	Phyfr_CBS309.62	Phyfr_NOV-27
105	150	0.112	LGTS01001042.1_5_1,LGTS01001086.1_31_1	LGTR01001060.1_5_1,LGTR01001154.1_29_1	JAENGY010000390.1_49_1,JAENGY010002829.1_7_1	JAGDFL010000065.1_173_1	MJFZ01000015.1_579_1	RCMT01000246.1_180_1	RCME01000045.1_337_1	RCMF01000221.1_182_1	RCMG01000238.1_180_1	RCMU01000246.1_184_1	RCMH01000231.1_180_1	RCMI01000219.1_179_1	RCMK01000231.1_180_1	RCMN01000360.1_23_1,RCMN01001173.1_37_1	AUVH01056696.1_8_1,AUVH01073642.1_5_1,KE591539.1_26_1,KE597873.1_33_1	*	*	RQEL01003021.1_3_1	RQEK01003043.1_10_1	RQEJ01003911.1_6_1,RQEJ01006797.1_4_1	RQEI01000587.1_47_1,RQEI01003403.1_14_1	JAFLQL010000132.1_1141_1,JAFLQL010000132.1_1213_1	JAFLQK010000175.1_165_1	JADEVP010000056.1_665_1,JADEVP010000056.1_757_1,JADEVP010000235.1_54_1	JAFLQJ010000043.1_372_1,JAFLQJ010000043.1_457_1,JAFLQJ010000514.1_236_1	JAENGZ010000133.1_168_1,JAENGZ010001119.1_18_1	RCMO01000247.1_181_1,RCMO01000556.1_36_1	RCMJ01000253.1_179_1	RCML01000226.1_180_1	RCMM01000232.1_179_1	RCMV01000195.1_73_1	RCMP01000231.1_179_1	RCMQ01000052.1_18_1,RCMQ01000603.1_76_1	*	*	JAFJYM010000020.1_3892_1	*	LGSK01000526.1_56_1,LGSK01000850.1_39_1	*	NSDL01009811.1_7_1	KV743895.1_20_1	QXGE01000667.1_67_1,QXGE01001139.1_28_1	QXGD01000599.1_85_1,QXGD01001223.1_28_1	QXGC01000674.1_68_1,QXGC01001145.1_28_1	MWJK01000694.1_65_1,MWJK01001149.1_28_1	JHVZ04000810.1_316_1,KZ984722.1_663_1	QXGB01000684.1_67_1,QXGB01001173.1_28_1
97	100	0.108	*	*	*	JAGDFL010000141.1_66_1,JAGDFL010000564.1_15_1	MJFZ01000537.1_41_1	RCMT01000881.1_52_1	RCME01000882.1_51_1	RCMF01000895.1_51_1	RCMG01000874.1_19_1	RCMU01000180.1_146_1	RCMH01000873.1_51_1	RCMI01000891.1_19_1	RCMK01000879.1_51_1	RCMN01000889.1_51_1	*	*	*	*	*	*	RQEI01001719.1_27_1	JAFLQL010000003.1_2945_1	*	JADEVP010000005.1_194_1	JAFLQJ010000422.1_146_1	JAENGZ010001327.1_38_1	RCMO01000860.1_19_1	RCMJ01000847.1_19_1	RCML01000887.1_52_1	RCMM01000874.1_19_1	RCMV01000913.1_19_1	RCMP01000896.1_19_1	RCMQ01000923.1_19_1	JAABLK010000626.1_12_1	*	*	*	*	*	*	*	QXGE01002017.1_2_1	QXGD01001406.1_2_1	QXGC01001524.1_2_1	MWJK01001933.1_4_1	JHVZ04001753.1_33_1	QXGB01002069.1_2_1
94	99	0.149	*	*	*	JAGDFL010000416.1_13_1,JAGDFL010000416.1_4_1	MJFZ01000059.1_37_1	RCMT01000030.1_265_1	RCME01000022.1_273_1	RCMF01000038.1_265_1	RCMG01000036.1_267_1	RCMU01000002.1_639_1	RCMH01000004.1_523_1	RCMI01000031.1_264_1	RCMK01000035.1_266_1	*	AUVH01064455.1_33_1	RQEN01007234.1_1_1	*	*	RQEK01000011.1_134_1	RQEJ01002342.1_4_1	*	*	*	JADEVP010000003.1_323_1	*	JAENGZ010000014.1_197_1	*	RCMJ01000005.1_607_1	RCML01000028.1_267_1	RCMM01000010.1_344_1	RCMV01000013.1_29_1	RCMP01000026.1_28_1	*	JAABLK010000944.1_3_1	*	*	*	*	*	*	KV742623.1_13_1	QXGE01000273.1_87_1	QXGD01000335.1_85_1	QXGC01000453.1_81_1	MWJK01000313.1_72_1	KZ984818.1_15_1	QXGB01000419.1_65_1
91	122	0.141	LGTS01001670.1_18_1	LGTR01001665.1_18_1	JAENGY010002073.1_11_1	*	MJFZ01000216.1_39_1	RCMT01000229.1_111_1	RCME01000193.1_15_1	RCMF01001136.1_15_1	RCMG01000221.1_15_1	RCMU01000360.1_107_1	RCMH01000838.1_26_1	RCMI01001147.1_40_1	RCMK01000851.1_26_1	RCMN01000456.1_15_1	AUVH01034438.1_11_1,AUVH01034439.1_1_1,KE575457.1_7_1,KE594401.1_12_1	RQEN01002134.1_23_1	RQEM01006497.1_6_1	RQEL01001793.1_8_1,RQEL01006340.1_6_1	RQEK01003263.1_9_1,RQEK01004667.1_11_1	RQEJ01001194.1_31_1,RQEJ01003753.1_17_1	RQEI01006764.1_7_1	JAFLQL010000444.1_1196_1	JAFLQK010000269.1_1131_1,JAFLQK010000269.1_1229_1	JADEVP010000010.1_507_1,JADEVP010000010.1_617_1	JAFLQJ010000349.1_207_1,JAFLQJ010000349.1_6669_1	JAENGZ010001021.1_15_1	RCMO01000069.1_26_1	RCMJ01000202.1_131_1	RCML01001131.1_15_1	RCMM01001130.1_40_1	RCMV01000591.1_62_1	RCMP01001183.1_15_1	RCMQ01001191.1_40_1	*	PDCY01000560.1_5_1,PDCY01007693.1_1_1	JAFJYM010000022.1_9667_1,JAFJYM010000022.1_9682_1	LGSJ01000605.1_36_1,LGSJ01004015.1_3_1	LGSK01000564.1_42_1,LGSK01002432.1_18_1	PDCZ01000062.1_130_1,PDCZ01003671.1_8_1	NSDL01001139.1_5_1,NSDL01012204.1_7_1	*	*	*	*	MWJK01000635.1_94_1	*	*
91	105	0.165	LGTS01000428.1_1_1	LGTR01000424.1_1_1	JAENGY010002555.1_4_1	JAGDFL010000134.1_182_1	MJFZ01000659.1_8_1	RCMT01000251.1_157_1	RCME01000209.1_157_1	RCMF01000223.1_156_1	RCMG01000236.1_73_1	RCMU01000435.1_38_1	RCMH01000253.1_148_1	RCMI01000248.1_65_1	RCMK01000190.1_169_1	RCMN01000191.1_75_1	KE561627.1_4_1,KE577556.1_11_1,KE577556.1_8_1,KE582297.1_19_1,KE598105.1_3_1	RQEN01001407.1_10_1	*	RQEL01000503.1_2_1	RQEK01001009.1_31_1	RQEJ01000151.1_44_1	RQEI01000143.1_8_1	JAFLQL010000342.1_704_1	JAFLQK010000490.1_515_1	JADEVP010000090.1_571_1,JADEVP010000177.1_313_1	JAFLQJ010000194.1_6536_1	JAENGZ010000603.1_45_1	RCMO01000235.1_164_1	RCMJ01000055.1_288_1	RCML01000218.1_160_1	RCMM01000062.1_304_1	RCMV01000197.1_73_1	RCMP01000227.1_159_1	RCMQ01000404.1_96_1	*	PDCY01002871.1_2_1,PDCY01002969.1_7_1	JAFJYM010000051.1_612_1,JAFJYM010000051.1_619_1,JAFJYM010000072.1_899_1,JAFJYM010000072.1_907_1	LGSJ01001200.1_14_1,LGSJ01001200.1_7_1	LGSK01000965.1_2_1,LGSK01001951.1_12_1	PDCZ01001057.1_27_1,PDCZ01001057.1_34_1	*	*	QXGE01003202.1_15_1	QXGD01002148.1_35_1	QXGC01003296.1_14_1	MWJK01003098.1_14_1	KZ984911.1_306_1	QXGB01002529.1_26_1
89	94	0.107	*	*	*	JAGDFL010000172.1_16_1	MJFZ01000823.1_30_1	RCMT01000742.1_9_1	RCME01001556.1_24_1	RCMF01001120.1_34_1	RCMG01001086.1_9_1	RCMU01000244.1_63_1	RCMH01001480.1_25_1	RCMI01001524.1_25_1	RCMK01001517.1_25_1	RCMN01000860.1_8_1	*	RQEN01001650.1_5_1	*	RQEL01000922.1_1_1	RQEK01002581.1_5_1	RQEJ01005430.1_3_1	RQEI01003468.1_7_1	*	JAFLQK010000166.1_235_1	JADEVP010000039.1_1168_1,JADEVP010000046.1_1359_1	JAFLQJ010000331.1_1657_1	JAENGZ010001834.1_20_1	RCMO01000974.1_8_1	RCMJ01001340.1_25_1	RCML01001112.1_34_1	RCMM01001117.1_9_1	RCMV01001145.1_34_1	RCMP01001526.1_25_1	RCMQ01001588.1_8_1	*	PDCY01002054.1_12_1	JAFJYM010000025.1_80_1,JAFJYM010000077.1_1150_1	LGSJ01000815.1_2_1	LGSK01000900.1_2_1	PDCZ01001210.1_19_1	NSDL01008693.1_28_1	AUWJ02018082.1_39_1	*	*	*	*	*	*
88	93	0.228	LGTS01001082.1_2_1	LGTR01001081.1_2_1	JAENGY010000711.1_2_1	JAGDFL010000011.1_286_1	MJFZ01000695.1_6_1	RCMT01000788.1_36_1	RCME01000399.1_86_1	RCMF01000583.1_58_1	RCMG01000280.1_62_1	RCMU01000299.1_146_1	RCMH01000788.1_35_1	RCMI01000788.1_36_1	RCMK01000786.1_35_1	RCMN01000698.1_40_1	AUVH01100652.1_2_1,KE598520.1_2_1	*	*	*	*	*	*	*	*	*	*	JAENGZ010000671.1_3_1	RCMO01000696.1_3_1	RCMJ01000689.1_3_1	RCML01000783.1_35_1	RCMM01000682.1_41_1	RCMV01000786.1_36_1	RCMP01000800.1_35_1	RCMQ01000817.1_35_1	*	*	*	*	*	*	*	AUWJ02005157.1_1_1	*	*	*	*	*	*
87	94	0.221	*	*	JAENGY010001071.1_23_1	JAGDFL010000006.1_439_1	*	*	*	*	*	*	*	*	*	*	AUVH01037175.1_4_1,KE573817.1_3_1	RQEN01000139.1_66_1	RQEM01001277.1_19_1	RQEL01000171.1_27_1	RQEK01000511.1_28_1	RQEJ01000141.1_28_1	RQEI01001535.1_33_1,RQEI01006978.1_7_1	JAFLQL010000165.1_4732_1	JAFLQK010000203.1_74_1	JADEVP010000002.1_224_1	JAFLQJ010000297.1_321_1	*	*	*	*	*	*	*	*	*	*	*	*	*	*	*	*	QXGE01004576.1_7_1	QXGD01003892.1_8_1	QXGC01004251.1_7_1	MWJK01004336.1_1_1	JHVZ04001793.1_1_1	QXGB01004255.1_1_1
85	104	0.105	LGTS01002795.1_4_1	LGTR01002902.1_10_1	*	*	MJFZ01000066.1_62_1,MJFZ01001998.1_4_1,MJFZ01002722.1_2_1	RCMT01000682.1_42_1,RCMT01001753.1_11_1	RCME01000848.1_42_1,RCME01001951.1_2_1	*	RCMG01003909.1_1_1	RCMU01000472.1_40_1,RCMU01001333.1_22_1	RCMH01003933.1_1_1	RCMI01001534.1_11_1,RCMI01005145.1_1_1	RCMK01005212.1_1_1	RCMN01004789.1_1_1	KE585085.1_18_1	RQEN01002661.1_7_1	RQEM01001208.1_23_1	*	RQEK01002067.1_22_1,RQEK01003499.1_8_1	*	RQEI01001560.1_6_1,RQEI01002361.1_19_1	JAFLQL010000258.1_677_1	JAFLQK010000222.1_204_1	JADEVP010000047.1_852_1	*	*	RCMO01003666.1_1_1	*	RCML01000198.1_149_1,RCML01001863.1_10_1	*	RCMV01000034.1_1_1,RCMV01000978.1_37_1	RCMP01000440.1_108_1,RCMP01004431.1_1_1	RCMQ01004490.1_1_1	JAABLK010000491.1_65_1	*	*	*	*	*	NSDL01004040.1_19_1,NSDL01004965.1_3_1,NSDL01008289.1_6_1	*	QXGE01005590.1_4_1	QXGD01005015.1_4_1	QXGC01006150.1_2_1	MWJK01004990.1_5_1	JHVZ04002314.1_6_1,KZ984939.1_282_1	QXGB01005337.1_4_1
85	92	0.108	*	*	JAENGY010000479.1_54_1	JAGDFL010000286.1_127_1	MJFZ01000149.1_4_1	RCMT01000895.1_5_1	RCME01001312.1_4_1	RCMF01000908.1_7_1	RCMG01000875.1_7_1	RCMU01001632.1_6_1	RCMH01000889.1_5_1	RCMI01000902.1_5_1	RCMK01000885.1_7_1	RCMN01000881.1_30_1	AUVH01029575.1_2_1,AUVH01036134.1_2_1,AUVH01048533.1_3_1,AUVH01062381.1_10_1	*	*	*	*	*	*	JAFLQL010000419.1_468_1	JAFLQK010000214.1_1049_1	*	*	JAENGZ010001132.1_5_1	RCMO01000830.1_28_1	RCMJ01000719.1_40_1	RCML01001189.1_5_1	RCMM01001181.1_7_1	RCMV01001238.1_19_1	RCMP01000914.1_5_1	RCMQ01001953.1_8_1	JAABLK010002065.1_1_1	PDCY01007175.1_1_1	JAFJYM010000015.1_10340_1	LGSJ01002306.1_5_1	LGSK01002463.1_14_1	PDCZ01002331.1_10_1	*	*	QXGE01004335.1_3_1	QXGD01004054.1_3_1	QXGC01004323.1_3_1	MWJK01004246.1_5_1	JHVZ04000696.1_313_1	QXGB01004311.1_3_1
85	106	0.103	*	*	JAENGY010000922.1_39_1,JAENGY010001557.1_22_1	JAGDFL010000083.1_244_1	MJFZ01000414.1_104_1	RCMT01000816.1_49_1	RCME01000754.1_27_1	RCMF01000214.1_23_1	RCMG01000872.1_42_1	RCMU01000269.1_99_1	RCMH01000872.1_41_1	RCMI01000872.1_22_1	RCMK01000141.1_139_1	RCMN01000879.1_42_1	KE574294.1_24_1	*	*	*	*	*	*	JAFLQL010000126.1_501_1	*	*	*	JAENGZ010001693.1_10_1	RCMO01001116.1_28_1	RCMJ01000437.1_85_1	RCML01000255.1_92_1	RCMM01000240.1_97_1	RCMV01001450.1_24_1	RCMP01000709.1_47_1	RCMQ01000795.1_26_1	*	*	JAFJYM010000093.1_6323_1	*	LGSK01003058.1_3_1	*	NSDL01003685.1_13_1,NSDL01012206.1_23_1,NSDL01012812.1_1_1	AUWJ02026521.1_11_1	QXGE01001483.1_49_1	QXGD01000454.1_84_1	QXGC01001436.1_49_1	MWJK01001460.1_50_1	KZ984788.1_370_1	QXGB01001432.1_51_1
78	78	1	LGTS01002369.1_10_1	LGTR01002375.1_10_1	*	*	MJFZ01001018.1_10_1	RCMT01001114.1_32_1	RCME01000805.1_50_1	RCMF01000288.1_9_1	RCMG01001114.1_33_1	RCMU01001134.1_32_1	RCMH01000647.1_31_1	RCMI01001072.1_37_1	RCMK01001155.1_34_1	RCMN01000843.1_45_1	AUVH01031077.1_3_1	RQEN01000174.1_71_1	RQEM01000576.1_11_1	*	RQEK01001305.1_8_1	RQEJ01002326.1_8_1	RQEI01005204.1_9_1	JAFLQL010000398.1_199_1	JAFLQK010000203.1_268_1	JADEVP010000002.1_400_1	JAFLQJ010000297.1_475_1	JAENGZ010002365.1_12_1	RCMO01001067.1_38_1	RCMJ01000398.1_102_1	RCML01001127.1_33_1	RCMM01001123.1_33_1	RCMV01001162.1_9_1	RCMP01001179.1_32_1	RCMQ01001178.1_10_1	JAABLK010000523.1_3_1	PDCY01001233.1_4_1	JAFJYM010000084.1_211_1	LGSJ01000935.1_35_1	LGSK01000934.1_39_1	PDCZ01001394.1_4_1	NSDL01001652.1_4_1	*	*	*	*	*	*	*
78	79	0.125	LGTS01001417.1_23_1	LGTR01001411.1_23_1	*	*	MJFZ01000202.1_235_1	RCMT01000865.1_49_1	RCME01000136.1_103_1	RCMF01000759.1_22_1	RCMG01000842.1_21_1	RCMU01000844.1_21_1	RCMH01000225.1_122_1	RCMI01000046.1_376_1	RCMK01000834.1_52_1	RCMN01000819.1_23_1	KE564143.1_3_1	RQEN01001854.1_14_1	*	*	*	RQEJ01001995.1_3_1	RQEI01001397.1_8_1	JAFLQL010000407.1_548_1	JAFLQK010000400.1_281_1	*	JAFLQJ010000505.1_403_1	JAENGZ010001571.1_2_1	RCMO01000178.1_105_1	RCMJ01000819.1_23_1	RCML01000813.1_53_1	RCMM01000142.1_238_1	RCMV01000880.1_21_1	RCMP01000862.1_21_1	RCMQ01000854.1_53_1	JAABLK010000106.1_157_1	*	JAFJYM010000030.1_3408_1	*	LGSK01000111.1_47_1	*	NSDL01010726.1_3_1	AUWJ02017283.1_35_1,AUWJ02018142.1_8_1	*	*	*	*	*	*
77	101	0.113	*	*	*	JAGDFL010001523.1_5_1	*	*	*	*	*	*	*	*	*	*	KE566346.1_5_1	RQEN01001178.1_36_1,RQEN01003896.1_1_1,RQEN01004668.1_1_1,RQEN01005900.1_2_1	RQEM01001637.1_16_1	RQEL01000943.1_5_1,RQEL01002360.1_4_1,RQEL01004154.1_3_1,RQEL01007805.1_4_1	RQEK01000877.1_14_1,RQEK01001254.1_28_1,RQEK01004200.1_7_1,RQEK01004420.1_5_1	RQEJ01000484.1_50_1	RQEI01003684.1_4_1,RQEI01003867.1_1_1,RQEI01006485.1_1_1	JAFLQL010000148.1_212_1,JAFLQL010000232.1_201_1,JAFLQL010000319.1_841_1,JAFLQL010000433.1_779_1	JAFLQK010000153.1_636_1,JAFLQK010000262.1_2988_1,JAFLQK010000308.1_1897_1	JADEVP010000013.1_812_1,JADEVP010000018.1_1265_1,JADEVP010000018.1_1375_1,JADEVP010000018.1_1480_1,JADEVP010000018.1_1597_1,JADEVP010000076.1_167_1	JAFLQJ010000160.1_1500_1	*	*	*	*	*	*	*	*	*	*	*	*	*	*	NSDL01009423.1_1_1,NSDL01014654.1_7_1	KV741520.1_4_1	QXGE01005305.1_2_1	QXGD01004836.1_2_1	QXGC01005234.1_2_1	MWJK01005057.1_2_1	JHVZ04001230.1_118_1	QXGB01005131.1_2_1
77	78	0.128	*	*	*	*	*	RCMT01001604.1_16_1	*	*	*	RCMU01001486.1_14_1	*	*	*	*	KE569115.1_6_1	*	*	*	RQEK01000786.1_18_1	RQEJ01000445.1_14_1	*	*	*	*	*	*	*	*	RCML01004233.1_2_1	*	RCMV01001760.1_3_1	RCMP01003861.1_2_1	RCMQ01004523.1_2_1	JAABLK010000632.1_42_1,JAABLK010000632.1_44_1	PDCY01003763.1_7_1	JAFJYM010000013.1_3268_1	LGSJ01000548.1_2_1	LGSK01002606.1_2_1	PDCZ01000562.1_2_1	*	KV744409.1_15_1	QXGE01000876.1_18_1	QXGD01000959.1_18_1	QXGC01001686.1_41_1	MWJK01001454.1_18_1	KZ985048.1_166_1	QXGB01001115.1_53_1
76	93	0.128	*	*	*	JAGDFL010000347.1_62_1,JAGDFL010000526.1_53_1	*	*	*	*	*	*	*	*	*	*	KE577796.1_4_1,KE577797.1_4_1	RQEN01001279.1_17_1	RQEM01002754.1_8_1	RQEL01002414.1_2_1	RQEK01001137.1_17_1	RQEJ01001214.1_14_1	*	JAFLQL010000130.1_2818_1	*	*	JAFLQJ010000297.1_527_1	*	*	*	*	*	*	*	*	JAABLK010003070.1_1_1	*	JAFJYM010000024.1_2791_1	*	*	*	NSDL01016591.1_115_1,NSDL01016591.1_80_1	AUWJ02005975.1_12_1,AUWJ02017177.1_3_1,KV743736.1_5_1	QXGE01002111.1_20_1	QXGD01002036.1_20_1	QXGC01000528.1_55_1	MWJK01002078.1_19_1	KZ984915.1_221_1	QXGB01001153.1_30_1
76	93	0.174	*	*	*	JAGDFL010000035.1_144_1	*	*	*	*	*	RCMU01000164.1_93_1	*	*	*	RCMN01001644.1_3_1	AUVH01004099.1_20_1,AUVH01013411.1_3_1,KE574624.1_4_1	*	*	*	*	*	*	*	*	*	*	JAENGZ010001686.1_2_1	RCMO01000239.1_210_1	*	*	*	*	*	RCMQ01001670.1_3_1	JAABLK010000132.1_107_1	PDCY01002380.1_14_1	JAFJYM010000019.1_437_1,JAFJYM010000052.1_2869_1,JAFJYM010000083.1_933_1	LGSJ01002401.1_8_1,LGSJ01002614.1_1_1	LGSK01002676.1_8_1	PDCZ01001683.1_17_1,PDCZ01003892.1_1_1	*	*	QXGE01002535.1_16_1	QXGD01000775.1_2_1	QXGC01002632.1_17_1	MWJK01002641.1_15_1	KZ984812.1_476_1	QXGB01000708.1_2_1
75	96	0.113	*	*	*	*	MJFZ01000576.1_13_1	RCMT01000964.1_21_1	RCME01000987.1_51_1	RCMF01000997.1_20_1	RCMG01000438.1_98_1	RCMU01000407.1_44_1	RCMH01000801.1_70_1	RCMI01000789.1_73_1	RCMK01000988.1_51_1	RCMN01000959.1_21_1	*	RQEN01001149.1_20_1,RQEN01005176.1_1_1	*	RQEL01006257.1_9_1	RQEK01005943.1_1_1	*	RQEI01004727.1_3_1	JAFLQL010000349.1_2731_1	JAFLQK010000301.1_1_1	JADEVP010000014.1_2443_1	JAFLQJ010000026.1_1701_1	JAENGZ010001129.1_35_1	RCMO01000912.1_22_1	RCMJ01000460.1_34_1	RCML01000978.1_49_1	RCMM01001073.1_39_1	RCMV01000457.1_86_1	RCMP01001005.1_50_1	RCMQ01001019.1_50_1	*	*	*	*	*	*	*	*	*	*	*	*	*	*
74	88	0.135	LGTS01001866.1_11_1	LGTR01001859.1_11_1	*	*	MJFZ01000446.1_3_1	RCMT01000107.1_21_1	RCME01000219.1_16_1	RCMF01000084.1_186_1	RCMG01000449.1_16_1	RCMU01000124.1_22_1	RCMH01000431.1_82_1	RCMI01000107.1_159_1	RCMK01000111.1_159_1	RCMN01000352.1_92_1	KE593089.1_15_1	RQEN01000376.1_2_1	RQEM01008029.1_1_1	*	RQEK01006346.1_2_1	RQEJ01002764.1_10_1	RQEI01000378.1_18_1	JAFLQL010000132.1_215_1	JAFLQK010000175.1_60_1	JADEVP010000056.1_441_1,JADEVP010000112.1_659_1	JAFLQJ010000043.1_628_1	*	RCMO01000085.1_53_1	RCMJ01000131.1_15_1	RCML01000565.1_6_1	RCMM01000157.1_134_1	RCMV01000144.1_16_1	RCMP01000124.1_140_1	RCMQ01000052.1_185_1	*	PDCY01001404.1_34_1	JAFJYM010000050.1_2657_1	LGSJ01000698.1_2_1	LGSK01000750.1_12_1	PDCZ01000205.1_135_1	NSDL01000654.1_9_1,NSDL01008918.1_6_1	*	*	QXGD01006007.1_1_1	QXGC01006777.1_1_1	*	KZ984776.1_104_1	*
72	73	0.973	LGTS01000599.1_4_1	LGTR01000570.1_6_1	JAENGY010000231.1_63_1	*	MJFZ01000096.1_62_1	RCMT01000033.1_103_1	RCME01000073.1_103_1	RCMF01000101.1_103_1	RCMG01000093.1_103_1	RCMU01000089.1_100_1	RCMH01000092.1_103_1	RCMI01000081.1_103_1	RCMK01000038.1_299_1	RCMN01000058.1_254_1	AUVH01015189.1_1_1,KE564556.1_6_1	*	*	*	*	*	*	*	*	*	*	JAENGZ010000499.1_72_1	RCMO01000110.1_250_1	RCMJ01000110.1_103_1	RCML01000084.1_103_1	RCMM01000083.1_250_1	RCMV01000063.1_103_1	RCMP01000078.1_103_1	RCMQ01000056.1_106_1	*	PDCY01000051.1_24_1	JAFJYM010000017.1_3280_1	LGSJ01000118.1_24_1	LGSK01000127.1_112_1	PDCZ01000174.1_24_1	*	KV742724.1_55_1	QXGE01000009.1_355_1	QXGD01000475.1_86_1	QXGC01000409.1_87_1	MWJK01001087.1_30_1	KZ984966.1_154_1	QXGB01000439.1_32_1
71	87	0.126	*	*	JAENGY010001535.1_15_1	*	*	*	*	*	*	*	*	*	*	RCMN01001917.1_5_1	AUVH01073579.1_2_1,KE590814.1_13_1	*	*	*	RQEK01002342.1_2_1	RQEJ01004137.1_2_1	*	JAFLQL010000368.1_3572_1	JAFLQK010000471.1_471_1	JADEVP010000010.1_2850_1,JADEVP010000058.1_1050_1	JAFLQJ010000173.1_849_1	JAENGZ010000815.1_5_1	RCMO01000556.1_62_1	*	*	*	*	*	RCMQ01000930.1_5_1	*	PDCY01004026.1_1_1	JAFJYM010000022.1_11603_1	LGSJ01002724.1_1_1	LGSK01002219.1_7_1	PDCZ01001749.1_1_1	NSDL01007327.1_31_1	*	*	*	*	*	*	*
71	79	0.112	*	*	*	JAGDFL010000268.1_14_1,JAGDFL010000341.1_79_1	*	*	*	*	*	*	*	*	*	*	AUVH01060330.1_5_1,AUVH01066493.1_1_1,AUVH01066494.1_1_1,KE565862.1_5_1	RQEN01000097.1_1_1	RQEM01003291.1_6_1	RQEL01001980.1_12_1	RQEK01000403.1_15_1	RQEJ01000757.1_9_1	RQEI01000409.1_46_1	JAFLQL010000209.1_883_1	JAFLQK010000069.1_1953_1	JADEVP010000003.1_5686_1,JADEVP010000140.1_71_1	JAFLQJ010000009.1_4673_1	*	*	*	*	*	*	*	*	JAABLK010001325.1_23_1	PDCY01012693.1_2_1	JAFJYM010000121.1_197_1	LGSJ01003282.1_14_1	LGSK01003606.1_7_1	PDCZ01005007.1_12_1	*	KV739545.1_3_1	QXGE01001233.1_35_1	QXGD01001322.1_35_1	QXGC01000201.1_83_1	MWJK01001252.1_35_1	JHVZ04002050.1_11_1	QXGB01001225.1_37_1
71	79	0.139	*	*	*	*	MJFZ01000672.1_2_1,MJFZ01000672.1_47_1,MJFZ01000702.1_30_1,MJFZ01001642.1_10_1	RCMT01002411.1_2_1	RCME01002712.1_8_1	RCMF01002494.1_8_1	RCMG01002452.1_2_1	RCMU01002268.1_2_1	RCMH01002543.1_2_1	RCMI01002660.1_8_1	RCMK01002612.1_8_1	RCMN01002831.1_8_1	AUVH01038913.1_8_1	*	*	RQEL01002800.1_11_1	*	*	*	JAFLQL010000126.1_3886_1	*	*	*	JAENGZ010003214.1_2_1	RCMO01002302.1_2_1	RCMJ01002462.1_8_1	RCML01002617.1_8_1	RCMM01002626.1_8_1	RCMV01002882.1_2_1	RCMP01002581.1_8_1	RCMQ01002766.1_8_1	*	*	*	*	*	*	NSDL01011809.1_52_1	*	QXGE01004980.1_6_1	QXGD01000865.1_95_1	QXGC01003433.1_9_1	MWJK01003292.1_18_1	JHVZ04002531.1_2_1	QXGB01004781.1_4_1
70	84	0.201	*	*	*	*	MJFZ01000346.1_5_1	RCMT01000278.1_58_1	RCME01000309.1_87_1	RCMF01000412.1_76_1	RCMG01000166.1_180_1	RCMU01000205.1_161_1	RCMH01000398.1_76_1	RCMI01000403.1_76_1	RCMK01000398.1_76_1	RCMN01000504.1_89_1	KE583254.1_6_1,KE588341.1_28_1	RQEN01001089.1_27_1	*	RQEL01010990.1_4_1	*	RQEJ01006864.1_7_1	RQEI01000123.1_66_1,RQEI01003602.1_17_1	JAFLQL010000252.1_236_1	JAFLQK010000180.1_344_1,JAFLQK010000180.1_347_1,JAFLQK010000180.1_350_1	JADEVP010000087.1_316_1	JAFLQJ010000456.1_1673_1	JAENGZ010000304.1_3_1	RCMO01000301.1_95_1	RCMJ01000434.1_76_1	RCML01000241.1_46_1	RCMM01000714.1_52_1	RCMV01000302.1_51_1	RCMP01000265.1_148_1	RCMQ01000386.1_76_1	*	PDCY01006427.1_4_1	JAFJYM010000018.1_3711_1	LGSJ01002041.1_12_1	LGSK01003688.1_4_1	PDCZ01005058.1_5_1	NSDL01016157.1_103_1	*	QXGE01000014.1_4_1,QXGE01001601.1_3_1	QXGD01000022.1_184_1,QXGD01001709.1_28_1	QXGC01000012.1_3_1	MWJK01000116.1_4_1,MWJK01001647.1_3_1	KZ984873.1_97_1	QXGB01000014.1_4_1,QXGB01001791.1_25_1
69	101	0.138	*	*	*	*	MJFZ01000902.1_54_1,MJFZ01001630.1_6_1	RCMT01000071.1_162_1	RCME01002183.1_1_1	RCMF01002037.1_1_1	RCMG01002013.1_1_1	RCMU01001834.1_9_1	RCMH01002078.1_1_1	RCMI01002129.1_1_1	RCMK01000050.1_174_1	RCMN01002225.1_1_1	*	RQEN01000999.1_11_1	*	RQEL01001603.1_25_1	RQEK01002354.1_9_1,RQEK01006461.1_1_1	RQEJ01005305.1_9_1	RQEI01002990.1_1_1	JAFLQL010000349.1_2885_1	JAFLQK010000384.1_624_1	JADEVP010000014.1_2602_1	JAFLQJ010000026.1_1866_1	JAENGZ010002821.1_5_1	RCMO01001824.1_1_1	RCMJ01001846.1_1_1	RCML01002073.1_1_1	RCMM01002102.1_1_1	RCMV01002268.1_7_1	RCMP01002101.1_1_1	RCMQ01002422.1_1_1	*	*	JAFJYM010000057.1_1093_1	LGSJ01000705.1_79_1	LGSK01000909.1_25_1	PDCZ01000103.1_23_1,PDCZ01005753.1_6_1	*	AUWJ02014534.1_73_1,AUWJ02018587.1_18_1	*	*	*	*	*	*
69	82	0.122	LGTS01003229.1_3_1	LGTR01003227.1_3_1	*	*	MJFZ01000026.1_512_1	RCMT01000261.1_74_1	RCME01000232.1_74_1	RCMF01000160.1_73_1	RCMG01000052.1_366_1	RCMU01000060.1_358_1	RCMH01000304.1_73_1	RCMI01000294.1_73_1	RCMK01000047.1_362_1	*	AUVH01010920.1_7_1,KE578250.1_10_1,KE578250.1_16_1,KE579349.1_2_1	RQEN01000183.1_62_1	RQEM01001245.1_1_1	RQEL01000648.1_32_1	RQEK01000223.1_47_1	RQEJ01000427.1_16_1	RQEI01000322.1_19_1	JAFLQL010000341.1_1774_1	JAFLQK010000475.1_2802_1	JADEVP010000044.1_339_1	JAFLQJ010000358.1_2675_1	*	*	RCMJ01000051.1_219_1	RCML01000040.1_362_1	RCMM01000041.1_279_1	RCMV01000025.1_166_1	RCMP01000177.1_73_1	*	JAABLK010000642.1_35_1	*	*	*	*	*	NSDL01015926.1_5_1	KV744017.1_4_1	QXGE01001215.1_25_1	QXGD01001277.1_25_1	QXGC01001151.1_5_1	MWJK01001233.1_24_1	KZ984728.1_35_1	QXGB01001258.1_4_1
69	71	0.225	LGTS01000210.1_104_1	LGTR01000211.1_104_1	JAENGY010000044.1_161_1	*	MJFZ01000018.1_13_1	RCMT01000183.1_149_1	RCME01000010.1_16_1	RCMF01000020.1_16_1	RCMG01000015.1_17_1	RCMU01000020.1_316_1	RCMH01000016.1_16_1	RCMI01000013.1_16_1	RCMK01000003.1_17_1	RCMN01000007.1_17_1	*	*	*	*	*	*	*	*	*	*	*	JAENGZ010000040.1_175_1	RCMO01000005.1_17_1	RCMJ01000009.1_17_1	RCML01000010.1_17_1	RCMM01000009.1_17_1	RCMV01000077.1_16_1	RCMP01000013.1_17_1	RCMQ01000012.1_17_1	*	*	*	*	*	*	NSDL01006504.1_21_1	*	QXGE01000027.1_162_1	QXGD01000039.1_169_1	QXGC01000577.1_68_1	MWJK01000025.1_160_1	KZ984850.1_37_1	QXGB01000036.1_162_1
68	99	0.109	*	*	*	JAGDFL010000032.1_154_1,JAGDFL010000032.1_162_1,JAGDFL010000032.1_412_1,JAGDFL010000589.1_14_1	MJFZ01000844.1_36_1	RCMT01001047.1_26_1	RCME01000698.1_29_1	RCMF01001064.1_14_1	RCMG01000716.1_28_1	RCMU01000724.1_28_1	RCMH01000718.1_28_1	RCMI01001052.1_14_1	RCMK01001065.1_14_1	RCMN01001422.1_5_1	AUVH01045888.1_10_1,KE573638.1_10_1,KE590693.1_3_1,KE591354.1_31_1	*	*	*	*	*	*	*	*	*	*	*	RCMO01001262.1_5_1	RCMJ01000986.1_15_1	RCML01001297.1_15_1	RCMM01000847.1_28_1	RCMV01001365.1_24_1	RCMP01000721.1_28_1	RCMQ01001393.1_5_1	JAABLK010000051.1_152_1	PDCY01001799.1_20_1	JAFJYM010000054.1_2139_1	LGSJ01000141.1_228_1	LGSK01000108.1_102_1	PDCZ01000095.1_226_1	*	*	QXGE01002085.1_30_1	QXGD01001851.1_5_1	QXGC01002715.1_5_1	MWJK01002541.1_25_1	KZ985199.1_21_1	QXGB01002704.1_5_1
67	82	0.124	LGTS01000757.1_85_1	LGTR01002414.1_3_1	*	*	MJFZ01000102.1_50_1	RCMT01000247.1_150_1	RCME01000814.1_16_1	RCMF01000356.1_43_1	RCMG01000234.1_43_1	RCMU01000157.1_208_1	RCMH01000229.1_43_1	RCMI01000356.1_43_1	RCMK01000482.1_43_1	RCMN01000912.1_44_1	KE583871.1_5_1,KE588775.1_4_1	RQEN01000241.1_15_1	RQEM01004982.1_1_1	RQEL01004589.1_1_1	RQEK01001215.1_2_1	RQEJ01000052.1_1_1	RQEI01008137.1_1_1	JAFLQL010000130.1_2597_1	JAFLQK010000203.1_8157_1	JADEVP010000002.1_7807_1	JAFLQJ010000297.1_1658_1	JAENGZ010001166.1_34_1	RCMO01000388.1_40_1	RCMJ01000246.1_43_1	RCML01000223.1_43_1	RCMM01000368.1_43_1	RCMV01000924.1_13_1	RCMP01000228.1_150_1	RCMQ01000495.1_40_1	JAABLK010000988.1_22_1	*	JAFJYM010000065.1_113_1	LGSJ01003385.1_4_1	LGSK01004777.1_5_1	*	NSDL01010833.1_11_1	*	*	*	*	*	KZ984859.1_1_1,KZ985136.1_133_1	*
67	68	0.122	*	*	JAENGY010000023.1_133_1	*	MJFZ01000085.1_152_1	RCMT01000018.1_170_1	RCME01000041.1_307_1	RCMF01000043.1_349_1	RCMG01000040.1_361_1	RCMU01000012.1_170_1	RCMH01000025.1_172_1	RCMI01000062.1_168_1	RCMK01000027.1_405_1	RCMN01000020.1_366_1	*	*	*	*	*	*	*	*	*	*	*	JAENGZ010000012.1_151_1	RCMO01000039.1_165_1	RCMJ01000019.1_599_1	RCML01000029.1_372_1	RCMM01000016.1_178_1	RCMV01000075.1_141_1	RCMP01000032.1_361_1	RCMQ01000020.1_367_1	*	PDCY01000140.1_52_1	*	*	LGSK01000033.1_78_1	*	*	*	*	*	*	*	*	*
66	85	0.101	*	*	JAENGY010000554.1_47_1,JAENGY010002191.1_13_1	JAGDFL010000001.1_960_1	*	*	*	*	*	*	*	*	*	*	AUVH01011660.1_4_1,KE565896.1_2_1	RQEN01001243.1_15_1	RQEM01000829.1_4_1	RQEL01003272.1_14_1	*	RQEJ01002090.1_5_1	RQEI01003960.1_12_1	JAFLQL010000003.1_26_1,JAFLQL010000023.1_2905_1	JAFLQK010000450.1_343_1	JADEVP010000135.1_334_1	*	*	*	*	*	*	*	*	*	*	*	*	*	*	*	*	AUWJ02016533.1_16_1	*	*	*	*	*	*
65	75	0.266	*	*	*	*	MJFZ01000495.1_78_1	RCMT01000812.1_4_1	RCME01000903.1_4_1	RCMF01000805.1_4_1	RCMG01000791.1_4_1	RCMU01000795.1_33_1	RCMH01000906.1_4_1	RCMI01000815.1_4_1	RCMK01000797.1_4_1	RCMN01000802.1_4_1	AUVH01010707.1_2_1	RQEN01002393.1_4_1,RQEN01004200.1_2_1	*	RQEL01003117.1_14_1,RQEL01003591.1_13_1	RQEK01000575.1_37_1,RQEK01003576.1_15_1	RQEJ01002193.1_7_1,RQEJ01002834.1_13_1	RQEI01004180.1_10_1,RQEI01005868.1_4_1	JAFLQL010000232.1_49_1,JAFLQL010000287.1_68_1	JAFLQK010000279.1_2982_1	JADEVP010000011.1_897_1,JADEVP010000076.1_30_1,JADEVP010000355.1_47_1	JAFLQJ010000097.1_837_1,JAFLQJ010000122.1_44_1	JAENGZ010001783.1_13_1	RCMO01000879.1_4_1	RCMJ01000782.1_4_1	RCML01000907.1_4_1	RCMM01000890.1_4_1	RCMV01000814.1_34_1	RCMP01000922.1_28_1	RCMQ01000832.1_33_1	*	PDCY01004876.1_2_1	JAFJYM010000037.1_232_1	*	*	PDCZ01003985.1_2_1	NSDL01007367.1_6_1	*	QXGE01002520.1_20_1	QXGD01002517.1_7_1	QXGC01002542.1_19_1	MWJK01002577.1_24_1	KZ984799.1_89_1	QXGB01002388.1_21_1
65	73	0.129	LGTS01000473.1_39_1	LGTR01000472.1_39_1	*	JAGDFL010000011.1_221_1	MJFZ01001081.1_7_1	RCMT01000624.1_50_1	RCME01000279.1_126_1	RCMF01000595.1_51_1	RCMG01000437.1_10_1	RCMU01000150.1_139_1	RCMH01000448.1_10_1	RCMI01000210.1_6_1	RCMK01000596.1_6_1	RCMN01002112.1_10_1	KE580672.1_4_1	RQEN01005646.1_1_1	*	*	RQEK01000044.1_8_1	RQEJ01006603.1_4_1	*	*	*	JADEVP010000034.1_834_1	JAFLQJ010000405.1_297_1	JAENGZ010002212.1_6_1	RCMO01000512.1_6_1	RCMJ01000206.1_39_1	RCML01000237.1_139_1	RCMM01000605.1_50_1	RCMV01000451.1_62_1	RCMP01000256.1_39_1	RCMQ01000412.1_61_1	*	PDCY01000786.1_7_1	JAFJYM010000061.1_154_1	LGSJ01001135.1_24_1	LGSK01000604.1_43_1	PDCZ01000256.1_6_1	*	AUWJ02018630.1_9_1	*	*	*	*	*	*
64	68	0.631	LGTS01001712.1_36_1	LGTR01003110.1_3_1	JAENGY010002555.1_12_1	*	MJFZ01000659.1_87_1	RCMT01000251.1_38_1	RCME01000209.1_38_1	RCMF01000223.1_38_1	RCMG01000236.1_154_1	RCMU01000435.1_118_1	RCMH01000253.1_40_1	RCMI01000248.1_146_1	RCMK01000190.1_49_1	RCMN01000191.1_156_1	AUVH01041787.1_1_1,AUVH01041899.1_1_1,AUVH01049107.1_1_1,AUVH01060088.1_4_1	*	*	*	*	*	*	*	*	*	*	JAENGZ010000603.1_36_1	RCMO01000235.1_38_1	RCMJ01000055.1_168_1	RCML01000218.1_40_1	RCMM01000062.1_40_1	RCMV01000197.1_154_1	RCMP01000227.1_38_1	RCMQ01000404.1_38_1	JAABLK010000343.1_29_1	PDCY01002969.1_2_1	JAFJYM010000072.1_894_1	LGSJ01001200.1_2_1	LGSK01001951.1_7_1	PDCZ01001057.1_22_1	*	*	QXGE01004015.1_2_1	QXGD01003788.1_2_1	QXGC01003829.1_12_1	MWJK01003770.1_2_1	KZ984911.1_289_1	QXGB01004441.1_8_1
63	69	0.116	LGTS01001655.1_6_1	LGTR01001659.1_6_1	*	JAGDFL010000581.1_35_1	MJFZ01001872.1_2_1	RCMT01002819.1_3_1	RCME01003152.1_2_1	RCMF01002891.1_2_1	RCMG01002878.1_2_1	RCMU01002596.1_3_1	RCMH01002963.1_2_1	RCMI01003158.1_2_1	RCMK01002368.1_7_1	RCMN01000381.1_28_1	AUVH01015278.1_2_1,AUVH01015279.1_2_1,AUVH01036212.1_4_1	*	RQEM01001770.1_10_1	*	*	*	*	*	*	*	*	*	RCMO01002718.1_2_1	RCMJ01003626.1_2_1	RCML01003059.1_2_1	RCMM01000790.1_27_1	RCMV01003534.1_2_1	RCMP01003046.1_2_1	RCMQ01003210.1_2_1	*	*	JAFJYM010000124.1_89_1	LGSJ01000226.1_71_1	LGSK01000275.1_66_1	*	*	*	QXGE01006768.1_4_1	QXGD01004032.1_13_1	QXGC01007009.1_2_1	MWJK01006113.1_2_1	KZ985166.1_50_1	QXGB01006933.1_4_1
61	62	0.161	*	*	*	*	*	*	*	*	*	*	*	*	*	*	KE583887.1_3_1	RQEN01000110.1_53_1	*	RQEL01000375.1_9_1	*	RQEJ01000047.1_51_1	*	JAFLQL010000177.1_832_1	JAFLQK010000095.1_1645_1	*	JAFLQJ010000068.1_1392_1	*	*	*	*	*	*	*	*	*	PDCY01000193.1_32_1	JAFJYM010000084.1_2199_1	LGSJ01000461.1_32_1	KQ473909.1_28_1	*	NSDL01006010.1_2_1	AUWJ02000151.1_6_1	QXGE01000336.1_53_1	QXGD01000416.1_50_1	QXGC01000345.1_1_1	MWJK01000347.1_53_1	KZ984771.1_403_1	QXGB01000371.1_53_1
61	67	0.104	KQ473751.1_32_1	LGTR01001608.1_12_1	JAENGY010002375.1_3_1	JAGDFL010000232.1_149_1,JAGDFL010000298.1_82_1,JAGDFL010000624.1_2_1	MJFZ01000247.1_116_1	RCMT01000986.1_43_1	RCME01001596.1_29_1	RCMF01001436.1_32_1	RCMG01001413.1_32_1	RCMU01001502.1_11_1	RCMH01000694.1_17_1	RCMI01000826.1_12_1	RCMK01001011.1_12_1	RCMN01001793.1_13_1	*	*	*	*	*	*	*	*	*	*	*	JAENGZ010002009.1_9_1	RCMO01000100.1_13_1	RCMJ01000791.1_12_1	RCML01000816.1_12_1	RCMM01000994.1_44_1	RCMV01001019.1_44_1	RCMP01001022.1_43_1	RCMQ01001812.1_28_1	*	PDCY01003579.1_3_1	JAFJYM010000084.1_3097_1	LGSJ01001470.1_18_1	LGSK01002680.1_9_1	PDCZ01002089.1_8_1	*	KV742336.1_19_1	QXGE01002224.1_8_1	QXGD01002239.1_8_1	QXGC01002248.1_31_1	MWJK01001180.1_43_1	KZ985098.1_8_1	QXGB01002238.1_8_1
61	61	0.293	LGTS01002309.1_5_1	LGTR01002600.1_4_1	*	JAGDFL010000206.1_22_1	MJFZ01000040.1_359_1	RCMT01000076.1_217_1	RCME01000024.1_363_1	RCMF01000028.1_365_1	RCMG01000031.1_366_1	RCMU01000179.1_37_1	RCMH01000028.1_140_1	RCMI01000009.1_416_1	RCMK01000013.1_417_1	RCMN01000132.1_171_1	*	*	*	*	*	*	*	*	*	*	*	JAENGZ010000510.1_37_1	RCMO01000071.1_220_1	RCMJ01000394.1_37_1	RCML01000019.1_302_1	RCMM01000049.1_225_1	RCMV01000017.1_119_1	RCMP01000023.1_366_1	RCMQ01000085.1_174_1	*	*	*	*	LGSK01001033.1_62_1	*	*	*	*	*	*	*	*	*
59	89	0.122	*	*	JAENGY010003576.1_1_1	JAGDFL010000084.1_139_1,JAGDFL010000157.1_115_1	*	*	*	*	*	*	*	*	*	*	*	RQEN01003134.1_13_1,RQEN01005005.1_1_1,RQEN01006696.1_3_1,RQEN01006992.1_3_1	RQEM01011512.1_1_1	RQEL01001008.1_31_1,RQEL01004743.1_3_1	RQEK01003064.1_3_1,RQEK01006834.1_2_1	RQEJ01002527.1_16_1,RQEJ01006144.1_3_1	RQEI01003216.1_1_1,RQEI01009023.1_1_1	JAFLQL010000439.1_309_1,JAFLQL010000439.1_590_1	JAFLQK010000289.1_351_1,JAFLQK010000289.1_857_1	JADEVP010000054.1_531_1,JADEVP010000116.1_148_1,JADEVP010000116.1_394_1	JAFLQJ010000148.1_460_1,JAFLQJ010000148.1_788_1	*	*	*	*	*	*	*	*	JAABLK010002521.1_12_1	PDCY01003335.1_9_1	JAFJYM010000105.1_85_1	LGSJ01000630.1_40_1,LGSJ01001961.1_12_1,LGSJ01002019.1_17_1	LGSK01002437.1_11_1	PDCZ01002959.1_1_1	NSDL01000421.1_11_1,NSDL01010691.1_1_1	KV742601.1_3_1	*	*	*	*	*	*
59	78	0.239	*	*	*	*	MJFZ01000652.1_23_1	RCMT01001139.1_7_1	RCME01001349.1_3_1	RCMF01001217.1_3_1	RCMG01001198.1_3_1	RCMU01001302.1_22_1	RCMH01001058.1_7_1	RCMI01001239.1_7_1	RCMK01001079.1_7_1	RCMN01000106.1_261_1	AUVH01027339.1_3_1,KE592249.1_13_1	RQEN01000696.1_5_1	RQEM01000343.1_20_1	*	RQEK01001144.1_4_1	RQEJ01004697.1_6_1	*	JAFLQL010000165.1_3707_1,JAFLQL010000365.1_28_1	JAFLQK010000426.1_86_1	*	*	JAENGZ010001740.1_18_1	RCMO01001323.1_5_1	RCMJ01001164.1_3_1	RCML01001168.1_7_1	RCMM01001330.1_3_1	RCMV01000623.1_78_1	RCMP01001010.1_8_1	RCMQ01000890.1_45_1	*	*	JAFJYM010000001.1_10687_1,JAFJYM010000001.1_5594_1,JAFJYM010000001.1_5636_1	LGSJ01000719.1_18_1	LGSK01000083.1_4_1	*	*	*	*	*	*	*	*	*
59	67	0.106	LGTS01000913.1_8_1	LGTR01000928.1_7_1	*	*	*	RCMT01000098.1_137_1	RCME01001040.1_20_1	RCMF01000563.1_45_1	RCMG01000022.1_487_1	RCMU01000859.1_24_1	RCMH01000869.1_23_1	RCMI01001025.1_20_1	RCMK01000877.1_23_1	*	*	*	*	*	*	*	*	*	*	JADEVP010000007.1_4578_1	JAFLQJ010000340.1_1441_1	*	*	RCMJ01000613.1_42_1	*	RCMM01000002.1_436_1	RCMV01003960.1_1_1	*	*	JAABLK010001240.1_23_1	*	*	*	*	*	*	KV742252.1_24_1	*	*	*	*	*	*
59	59	0.143	*	*	JAENGY010001619.1_1_1	*	MJFZ01001161.1_27_1	RCMT01000039.1_106_1	RCME01000690.1_68_1	RCMF01000170.1_184_1	RCMG01000188.1_154_1	RCMU01000583.1_66_1	RCMH01000591.1_63_1	RCMI01000588.1_6_1	RCMK01000393.1_87_1	RCMN01000585.1_7_1	*	*	*	*	*	*	*	*	*	*	*	*	RCMO01000349.1_24_1	RCMJ01000316.1_123_1	RCML01000425.1_23_1	RCMM01000413.1_101_1	RCMV01000958.1_46_1	RCMP01000324.1_119_1	RCMQ01000465.1_75_1	JAABLK010000719.1_2_1	*	*	*	LGSK01000486.1_1_1	*	*	*	QXGE01003094.1_2_1	QXGD01002970.1_2_1	QXGC01003100.1_2_1	MWJK01002705.1_19_1	JHVZ04000810.1_299_1	QXGB01003045.1_2_1
58	65	0.107	LGTS01001759.1_14_1	LGTR01001754.1_14_1	*	*	*	*	*	*	*	*	*	*	*	*	*	RQEN01002310.1_10_1	RQEM01000160.1_12_1	*	*	*	RQEI01006545.1_4_1	*	*	*	JAFLQJ010000479.1_83_1	*	*	*	*	*	*	*	*	*	PDCY01009727.1_1_1	JAFJYM010000037.1_692_1	LGSJ01003688.1_4_1	LGSK01002555.1_9_1	PDCZ01004924.1_7_1	NSDL01019592.1_45_1	*	QXGE01005918.1_4_1	QXGD01003244.1_10_1	QXGC01006050.1_1_1	MWJK01005755.1_1_1	KZ984822.1_537_1	QXGB01005614.1_4_1
56	65	0.352	*	*	*	*	MJFZ01000170.1_135_1	RCMT01000551.1_61_1	RCME01000508.1_61_1	RCMF01000523.1_61_1	RCMG01000522.1_61_1	RCMU01000594.1_62_1	RCMH01000525.1_61_1	RCMI01000519.1_61_1	RCMK01000571.1_61_1	RCMN01000505.1_68_1	AUVH01060446.1_7_1,AUVH01084251.1_4_1,KE589363.1_19_1,KE592576.1_2_1	*	*	*	*	*	*	*	*	*	*	JAENGZ010000494.1_11_1	RCMO01000533.1_66_1	RCMJ01000547.1_61_1	RCML01000543.1_61_1	RCMM01000528.1_61_1	RCMV01000550.1_10_1	RCMP01000531.1_61_1	RCMQ01000573.1_11_1	JAABLK010000004.1_108_1	PDCY01000829.1_3_1	JAFJYM010000064.1_1003_1	LGSJ01000217.1_97_1	LGSK01000229.1_23_1	PDCZ01000975.1_3_1,PDCZ01003454.1_10_1	*	*	*	*	*	*	*	*
56	72	0.138	*	*	*	JAGDFL010000591.1_6_1	MJFZ01000058.1_101_1	RCMT01000481.1_38_1	RCME01000426.1_92_1	RCMF01000445.1_92_1	RCMG01000462.1_38_1	RCMU01002078.1_5_1	RCMH01000442.1_92_1	RCMI01000609.1_68_1	RCMK01000435.1_38_1	RCMN01001540.1_10_1	KE585232.1_7_1	*	*	*	*	*	*	*	*	*	*	JAENGZ010001540.1_26_1	RCMO01001344.1_26_1	RCMJ01000471.1_92_1	RCML01000542.1_78_1	RCMM01001132.1_24_1	RCMV01000657.1_61_1	RCMP01000450.1_92_1	RCMQ01001573.1_26_1	*	*	*	LGSJ01002175.1_11_1	*	*	*	*	*	*	*	*	*	*
55	69	0.113	KQ473735.1_110_1	LGTR01000329.1_68_1	*	*	*	*	*	*	*	*	*	*	*	*	*	*	*	*	*	*	*	*	*	*	*	*	*	*	*	*	*	*	*	*	*	JAFJYM010000003.1_1841_1,JAFJYM010000018.1_960_1	LGSJ01001374.1_2_1	*	*	*	KV744566.1_83_1	QXGE01002418.1_24_1	QXGD01002419.1_24_1	QXGC01002427.1_24_1	MWJK01003483.1_14_1	JHVZ04000837.1_186_1	QXGB01002255.1_25_1
55	61	0.178	LGTS01001915.1_12_1	LGTR01001894.1_12_1	*	*	MJFZ01001626.1_2_1	RCMT01002268.1_2_1	RCME01002548.1_9_1	RCMF01000454.1_2_1	RCMG01000572.1_97_1	RCMU01002467.1_1_1	RCMH01002405.1_8_1	RCMI01002484.1_8_1	RCMK01002444.1_8_1	RCMN01000995.1_1_1	KE598362.1_1_1	RQEN01004165.1_8_1	*	RQEL01006541.1_8_1	RQEK01000390.1_40_1	*	RQEI01004729.1_7_1	*	JAFLQK010000193.1_1272_1	JADEVP010000032.1_1920_1	JAFLQJ010000012.1_807_1,JAFLQJ010000012.1_818_1	*	RCMO01002523.1_7_1	RCMJ01002247.1_8_1	RCML01000700.1_76_1	RCMM01002471.1_8_1	RCMV01002653.1_8_1	RCMP01002457.1_8_1	RCMQ01002780.1_9_1	*	*	*	*	*	*	NSDL01002347.1_4_1	AUWJ02004075.1_3_1	QXGE01001317.1_16_1	QXGD01001369.1_48_1	QXGC01001403.1_43_1	*	*	QXGB01001368.1_45_1
55	63	0.231	*	*	*	*	MJFZ01001221.1_3_1	RCMT01000001.1_464_1	RCME01002284.1_4_1	RCMF01000913.1_37_1	RCMG01000003.1_459_1	RCMU01000006.1_771_1	RCMH01000472.1_67_1	RCMI01002255.1_4_1	RCMK01002206.1_4_1	RCMN01002351.1_4_1	*	*	*	*	*	*	*	*	*	*	*	JAENGZ010001590.1_14_1	RCMO01001342.1_14_1	RCMJ01001951.1_5_1	RCML01000013.1_247_1	RCMM01001406.1_16_1	RCMV01000041.1_163_1	RCMP01002218.1_4_1	RCMQ01002360.1_3_1	*	*	*	*	*	*	*	*	*	*	*	*	*	*
54	58	0.241	LGTS01002616.1_12_1	LGTR01000161.1_3_1	*	*	MJFZ01000544.1_94_1	RCMT01000963.1_74_1	RCME01000992.1_37_1	RCMF01000980.1_37_1	RCMG01000954.1_37_1	RCMU01000932.1_38_1	RCMH01000965.1_37_1	RCMI01000978.1_37_1	RCMK01000984.1_37_1	RCMN01000986.1_36_1	*	RQEN01000428.1_23_1	RQEM01003419.1_10_1,RQEM01008373.1_3_1	RQEL01008556.1_4_1	RQEK01005915.1_5_1	RQEJ01000459.1_32_1,RQEJ01008499.1_2_1	RQEI01004699.1_3_1	JAFLQL010000148.1_158_1	JAFLQK010000262.1_298_1	JADEVP010000079.1_2_1	JAFLQJ010000026.1_4730_1,JAFLQJ010000075.1_230_1	JAENGZ010001058.1_64_1	RCMO01000930.1_36_1	RCMJ01000916.1_37_1	RCML01000963.1_37_1	RCMM01000960.1_37_1	RCMV01001124.1_33_1	RCMP01000999.1_37_1	RCMQ01000968.1_31_1	*	*	*	LGSJ01000004.1_38_1	*	*	NSDL01006663.1_10_1	*	*	*	*	*	*	*
54	62	0.124	*	*	JAENGY010000822.1_31_1	*	MJFZ01000896.1_53_1	RCMT01002366.1_7_1	RCME01003221.1_4_1	RCMF01002795.1_4_1	RCMG01002770.1_3_1	RCMU01000731.1_49_1	*	RCMI01002989.1_4_1	RCMK01004389.1_1_1	*	*	*	*	*	*	*	*	*	*	*	*	*	*	RCMJ01003268.1_3_1	RCML01003013.1_1_1	RCMM01004493.1_1_1	RCMV01003202.1_1_1	RCMP01002948.1_1_1	RCMQ01002871.1_7_1	*	*	JAFJYM010000054.1_6922_1,JAFJYM010000112.1_70_1	*	LGSK01003752.1_2_1	*	*	*	*	*	*	*	*	*
53	57	0.135	*	*	*	*	MJFZ01000322.1_188_1	RCMT01000504.1_127_1	RCME01000456.1_78_1	RCMF01000471.1_77_1	RCMG01000476.1_78_1	RCMU01000508.1_77_1	RCMH01000462.1_78_1	RCMI01000457.1_77_1	RCMK01000458.1_77_1	RCMN01000469.1_128_1	AUVH01047731.1_4_1,KE585781.1_12_1	*	*	*	*	*	*	*	*	*	*	JAENGZ010000347.1_77_1	RCMO01000493.1_128_1	RCMJ01000492.1_127_1	RCML01000482.1_77_1	RCMM01000481.1_77_1	RCMV01000443.1_77_1	RCMP01000470.1_79_1	RCMQ01000466.1_77_1	*	*	*	*	*	*	NSDL01008872.1_5_1	AUWJ02013811.1_1_1	*	*	*	*	*	*
53	55	0.181	*	*	*	*	*	*	*	*	*	*	*	*	*	*	AUVH01069082.1_6_1,KE563863.1_1_1	*	*	*	*	*	*	*	JAFLQK010000400.1_1679_1	*	*	*	*	*	*	*	*	*	*	JAABLK010000487.1_22_1	PDCY01007050.1_2_1	JAFJYM010000121.1_1047_1	LGSJ01000282.1_48_1	LGSK01000269.1_126_1	PDCZ01000569.1_40_1	*	KV741466.1_77_1	*	*	*	*	*	*
52	55	0.103	LGTS01000822.1_11_1	LGTR01000823.1_11_1	*	*	*	*	*	*	*	*	*	*	*	*	*	*	*	*	*	*	*	*	*	*	*	*	*	*	*	*	*	*	*	*	*	*	*	*	*	NSDL01013645.1_6_1	*	QXGE01000253.1_64_1	QXGD01000154.1_64_1	QXGC01001682.1_25_1	MWJK01000255.1_63_1	JHVZ04001139.1_79_1	QXGB01000304.1_131_1
52	64	0.108	LGTS01000428.1_8_1	LGTR01000424.1_8_1	JAENGY010001927.1_16_1	JAGDFL010000006.1_334_1,JAGDFL010000608.1_43_1	MJFZ01000546.1_8_1	RCMT01000251.1_52_1	RCME01000209.1_52_1	RCMF01000223.1_52_1	RCMG01000236.1_168_1	RCMU01000435.1_131_1	RCMH01000253.1_54_1	RCMI01000248.1_160_1	RCMK01000190.1_63_1	RCMN01000191.1_169_1	*	RQEN01001407.1_12_1	RQEM01001049.1_3_1	RQEL01000503.1_3_1	RQEK01001009.1_32_1	RQEJ01000151.1_45_1	RQEI01000143.1_10_1	JAFLQL010000342.1_707_1	JAFLQK010000490.1_517_1	JADEVP010000090.1_572_1,JADEVP010000177.1_314_1	JAFLQJ010000194.1_6538_1	JAENGZ010000986.1_7_1	RCMO01000235.1_51_1	RCMJ01000055.1_182_1	RCML01000218.1_54_1	RCMM01000062.1_54_1	RCMV01000197.1_168_1	RCMP01000227.1_52_1	RCMQ01000404.1_51_1	*	*	*	*	*	*	*	*	*	*	*	*	*	*
52	72	0.179	LGTS01002250.1_3_1,LGTS01002799.1_2_1	LGTR01002312.1_2_1,LGTR01002576.1_4_1	JAENGY010003280.1_3_1	*	*	*	*	*	*	*	*	*	*	*	*	RQEN01000806.1_2_1,RQEN01001591.1_7_1	RQEM01001976.1_13_1	RQEL01001435.1_15_1	RQEK01000346.1_46_1,RQEK01004353.1_7_1	RQEJ01000835.1_30_1	RQEI01003119.1_8_1	JAFLQL010000029.1_1001_1,JAFLQL010000029.1_1034_1	JAFLQK010000492.1_508_1,JAFLQK010000492.1_539_1	JADEVP010000038.1_785_1,JADEVP010000042.1_405_1,JADEVP010000042.1_445_1	JAFLQJ010000201.1_1452_1,JAFLQJ010000201.1_1482_1	*	*	*	*	*	*	*	*	*	*	*	*	LGSK01003851.1_2_1	*	NSDL01010150.1_37_1	AUWJ02009356.1_5_1	*	*	*	*	*	*
51	51	0.444	*	*	*	*	*	*	*	*	*	*	*	*	*	*	AUVH01066476.1_2_1	*	*	*	*	*	*	*	*	*	*	*	*	*	*	*	*	*	*	*	*	*	*	*	*	*	*	QXGE01001563.1_17_1	QXGD01001000.1_17_1	QXGC01000923.1_17_1	MWJK01000145.1_185_1	JHVZ04001193.1_199_1	QXGB01000944.1_17_1
50	50	0.138	*	*	*	*	MJFZ01000319.1_94_1	RCMT01000892.1_19_1	RCME01000894.1_19_1	RCMF01000914.1_19_1	RCMG01000598.1_64_1	RCMU01000460.1_34_1	RCMH01000890.1_37_1	RCMI01000819.1_49_1	RCMK01000632.1_61_1	RCMN01001042.1_22_1	KE595743.1_11_1	*	*	*	*	*	*	*	*	*	*	JAENGZ010003541.1_2_1	RCMO01000648.1_34_1	RCMJ01000799.1_47_1	RCML01000825.1_48_1	RCMM01000765.1_48_1	RCMV01000896.1_19_1	RCMP01000675.1_63_1	RCMQ01000932.1_22_1	*	*	*	*	*	*	*	*	QXGE01005258.1_3_1	QXGD01004745.1_3_1	QXGC01005222.1_3_1	MWJK01005091.1_3_1	KZ984799.1_190_1	QXGB01005030.1_3_1
49	59	0.153	*	*	JAENGY010003128.1_3_1	*	MJFZ01000100.1_239_1	RCMT01000960.1_52_1	RCME01000984.1_27_1	RCMF01001174.1_22_1	RCMG01001141.1_22_1	RCMU01001106.1_21_1	RCMH01001163.1_22_1	RCMI01000635.1_58_1	RCMK01001190.1_22_1	RCMN01001226.1_21_1	KE593089.1_22_1	*	*	*	RQEK01002879.1_3_1	RQEJ01001791.1_13_1	RQEI01000844.1_32_1	JAFLQL010000132.1_204_1,JAFLQL010000132.1_208_1	JAFLQK010000175.1_47_1	JADEVP010000056.1_432_1,JADEVP010000112.1_598_1	JAFLQJ010000043.1_622_1	*	RCMO01000211.1_21_1	RCMJ01000641.1_58_1	RCML01001171.1_22_1	RCMM01000630.1_22_1	RCMV01001221.1_40_1	RCMP01001212.1_22_1	RCMQ01000139.1_16_1	*	*	*	*	LGSK01002559.1_3_1,LGSK01003299.1_5_1	*	*	*	*	*	*	*	*	*
49	53	0.121	*	*	*	*	*	*	*	*	*	*	*	*	*	*	KE567109.1_4_1,KE567118.1_11_1	*	RQEM01008515.1_5_1	*	*	*	*	*	JAFLQK010000067.1_1366_1	JADEVP010000005.1_4476_1	*	*	*	*	*	*	*	*	*	*	PDCY01007881.1_3_1	JAFJYM010000018.1_3954_1,JAFJYM010000084.1_3182_1	LGSJ01003073.1_8_1	LGSK01003415.1_8_1	PDCZ01004282.1_3_1	*	AUWJ02005601.1_46_1	QXGE01000300.1_84_1	QXGD01000158.1_112_1	QXGC01000388.1_66_1	MWJK01005058.1_9_1	JHVZ04001259.1_2_1	QXGB01000416.1_66_1
49	51	0.269	*	*	*	*	MJFZ01000089.1_231_1	RCMT01000555.1_40_1	RCME01000517.1_1_1	RCMF01000504.1_43_1	RCMG01000527.1_2_1	RCMU01000226.1_88_1	RCMH01000481.1_9_1	RCMI01000173.1_9_1	RCMK01000518.1_42_1	RCMN01002863.1_1_1	*	*	*	*	*	*	*	*	*	*	*	JAENGZ010003281.1_1_1	RCMO01001933.1_8_1	RCMJ01000490.1_47_1	RCML01000495.1_9_1	RCMM01000196.1_91_1	RCMV01000501.1_40_1	RCMP01000392.1_63_1	RCMQ01002305.1_3_1	*	*	*	*	*	*	*	*	*	*	*	*	*	*
49	57	0.119	*	*	*	JAGDFL010000875.1_12_1,JAGDFL010000905.1_11_1	*	*	*	*	*	*	*	*	*	*	*	*	*	*	*	*	*	*	*	*	*	*	*	*	*	*	*	*	*	*	PDCY01000164.1_73_1	JAFJYM010000004.1_93_1	LGSJ01000152.1_120_1	LGSK01000171.1_119_1	PDCZ01000224.1_87_1	*	KV744515.1_74_1	*	*	*	*	*	*
49	54	0.11	*	*	*	*	*	*	*	*	*	*	*	*	*	*	*	*	*	*	*	*	*	*	*	*	*	*	*	*	*	*	*	*	*	*	*	*	*	*	*	*	*	*	*	*	*	*	*
47	57	0.122	*	*	*	*	*	*	*	*	*	RCMU01000393.1_67_1	*	*	*	RCMN01000337.1_67_1	AUVH01020856.1_13_1	*	*	*	*	*	*	*	*	*	*	JAENGZ010002160.1_2_1	RCMO01000156.1_246_1	*	*	*	*	*	RCMQ01000313.1_68_1	*	*	*	*	*	*	NSDL01015994.1_41_1	*	QXGE01001613.1_16_1	QXGD01001733.1_15_1	QXGC01001584.1_17_1	MWJK01001656.1_2_1	KZ984820.1_329_1	QXGB01001654.1_16_1
47	48	0.275	*	*	*	*	MJFZ01000415.1_34_1	RCMT01000391.1_130_1	RCME01000359.1_124_1	RCMF01000352.1_129_1	RCMG01000310.1_137_1	RCMU01000421.1_53_1	RCMH01000263.1_59_1	RCMI01000371.1_59_1	RCMK01000350.1_59_1	RCMN01000725.1_59_1	*	*	*	*	*	*	*	*	*	*	*	JAENGZ010000558.1_29_1	RCMO01000666.1_30_1	RCMJ01000265.1_157_1	RCML01000377.1_60_1	RCMM01000392.1_59_1	RCMV01000998.1_41_1	RCMP01000149.1_172_1	RCMQ01000829.1_19_1	*	*	JAFJYM010000101.1_172_1	*	*	*	*	KV743938.1_2_1,KV743938.1_5_1	*	*	*	*	*	*
47	55	0.13	*	*	*	*	*	*	*	*	*	*	*	*	*	*	KE584879.1_62_1	*	*	*	*	*	*	*	*	*	*	*	*	*	*	*	*	*	*	*	PDCY01006286.1_7_1	JAFJYM010000037.1_720_1,JAFJYM010000062.1_1588_1	LGSJ01000840.1_17_1	LGSK01000556.1_19_1	PDCZ01000749.1_47_1	*	*	*	*	*	*	*	*
47	49	0.611	*	*	JAENGY010000850.1_2_1	*	*	*	*	*	*	RCMU01000174.1_224_1	*	*	*	RCMN01000159.1_211_1	KE589637.1_4_1	*	*	*	*	*	*	*	*	*	*	JAENGZ010000818.1_3_1	RCMO01000668.1_17_1	*	*	*	*	*	RCMQ01000898.1_36_1	*	PDCY01000883.1_2_1	JAFJYM010000094.1_514_1	LGSJ01000807.1_36_1	LGSK01005228.1_2_1	*	NSDL01014562.1_34_1	AUWJ02012872.1_8_1	QXGE01001395.1_29_1	QXGD01001478.1_29_1	QXGC01001381.1_28_1	MWJK01001392.1_4_1	KZ985052.1_94_1	QXGB01001434.1_29_1
46	46	0.369	*	*	*	*	*	*	*	*	*	*	*	*	*	*	*	*	*	*	*	*	*	*	*	*	*	*	*	*	*	*	*	*	*	*	*	JAFJYM010000084.1_3081_1	LGSJ01001470.1_8_1	LGSK01001682.1_8_1	*	*	*	QXGE01001871.1_8_1	QXGD01000909.1_29_1	QXGC01000901.1_69_1	MWJK01004018.1_10_1	JHVZ04002425.1_3_1	QXGB01000853.1_29_1
46	54	0.198	*	*	JAENGY010000441.1_98_1	*	MJFZ01000460.1_35_1	RCMT01000371.1_34_1	RCME01000324.1_34_1	RCMF01000344.1_34_1	RCMG01000365.1_34_1	RCMU01000486.1_110_1	RCMH01000347.1_34_1	RCMI01000342.1_34_1	RCMK01000337.1_122_1	RCMN01000364.1_35_1	AUVH01066193.1_5_1,AUVH01066194.1_30_1,AUVH01066197.1_1_1,KE578478.1_1_1	*	*	*	*	*	*	*	*	*	*	JAENGZ010000317.1_109_1	RCMO01000057.1_249_1	RCMJ01000371.1_34_1	RCML01000362.1_34_1	RCMM01000350.1_34_1	RCMV01000385.1_112_1	RCMP01000346.1_34_1	RCMQ01000320.1_35_1	JAABLK010000624.1_28_1	PDCY01003579.1_7_1,PDCY01007392.1_6_1	JAFJYM010000084.1_173_1	LGSJ01001470.1_24_1	LGSK01002680.1_3_1	PDCZ01002089.1_12_1	*	KV740849.1_2_1	QXGE01002224.1_39_1	QXGD01002239.1_39_1	QXGC01002248.1_16_1	MWJK01001180.1_28_1	KZ985098.1_124_1	QXGB01002238.1_39_1
46	48	0.303	*	*	*	*	*	*	*	*	*	*	*	*	*	RCMN01001237.1_13_1	*	RQEN01002074.1_8_1	RQEM01000080.1_9_1,RQEM01001769.1_8_1	*	RQEK01002035.1_16_1	RQEJ01003251.1_5_1	RQEI01005239.1_5_1	JAFLQL010000368.1_3216_1	JAFLQK010000471.1_111_1	JADEVP010000139.1_118_1	JAFLQJ010000043.1_875_1	JAENGZ010000815.1_39_1	RCMO01000556.1_13_1	*	*	*	*	*	RCMQ01000930.1_42_1	*	*	*	*	*	*	NSDL01014750.1_30_1	*	QXGE01002908.1_23_1	QXGD01002496.1_24_1	QXGC01002973.1_25_1	MWJK01002712.1_10_1	JHVZ04002348.1_19_1	QXGB01002935.1_23_1
45	49	0.114	LGTS01000007.1_140_1	LGTR01000115.1_16_1	*	*	*	*	*	*	*	*	*	*	*	*	AUVH01054636.1_2_1,AUVH01057656.1_16_1,KE588185.1_25_1	*	*	*	*	*	*	*	*	*	*	*	*	*	*	*	*	*	*	*	*	*	*	*	*	*	AUWJ02017592.1_42_1	QXGE01001649.1_7_1	QXGD01001716.1_7_1	QXGC01001660.1_7_1	MWJK01001397.1_6_1	KZ984736.1_5_1	QXGB01001695.1_7_1
45	59	0.118	*	*	JAENGY010001579.1_4_1	*	*	*	*	*	*	*	*	*	*	RCMN01000345.1_118_1	*	*	*	*	*	*	*	*	*	*	*	JAENGZ010001814.1_4_1	RCMO01000680.1_9_1	*	*	*	*	*	RCMQ01000323.1_117_1	*	*	*	*	*	*	*	*	*	*	*	*	*	*
44	49	0.157	*	*	*	*	*	*	*	*	*	*	*	*	*	*	*	*	*	*	*	*	*	*	*	*	*	*	*	*	*	*	*	*	*	*	PDCY01003070.1_10_1	JAFJYM010000083.1_831_1	LGSJ01001564.1_12_1	LGSK01001828.1_15_1	PDCZ01003099.1_11_1	*	*	*	*	*	*	*	*
44	58	0.132	LGTS01001116.1_29_1	*	*	*	*	*	*	*	*	*	*	*	*	*	*	RQEN01001045.1_5_1	RQEM01005281.1_5_1	RQEL01004026.1_8_1,RQEL01010175.1_3_1	RQEK01000471.1_4_1,RQEK01003044.1_12_1	RQEJ01006691.1_5_1,RQEJ01007341.1_2_1	RQEI01005380.1_5_1,RQEI01006943.1_3_1	JAFLQL010000017.1_720_1	JAFLQK010000526.1_2_1	JADEVP010000205.1_133_1,JADEVP010000205.1_234_1,JADEVP010000205.1_66_1	JAFLQJ010000236.1_192_1	*	*	*	*	*	*	*	*	*	*	*	*	*	*	NSDL01010177.1_1_1	AUWJ02007872.1_3_1	*	*	*	*	*	*
43	47	0.168	*	*	*	*	*	*	*	*	*	*	*	*	*	*	AUVH01063452.1_4_1	RQEN01005240.1_4_1	*	RQEL01004936.1_5_1	*	RQEJ01001171.1_21_1	*	JAFLQL010000130.1_3333_1	JAFLQK010000203.1_714_1	JADEVP010000002.1_905_1	JAFLQJ010000358.1_2997_1	*	*	*	*	*	*	*	*	JAABLK010002614.1_3_1	PDCY01008670.1_3_1	*	*	*	PDCZ01006572.1_3_1	*	*	*	*	*	*	*	*
43	43	0.112	*	*	*	*	MJFZ01000132.1_125_1	RCMT01000365.1_99_1	RCME01000096.1_123_1	RCMF01000080.1_143_1	RCMG01000084.1_123_1	RCMU01000107.1_312_1	RCMH01001521.1_23_1	RCMI01000551.1_38_1	RCMK01000549.1_83_1	RCMN01000144.1_121_1	*	*	*	*	*	*	*	*	*	*	*	JAENGZ010000692.1_34_1	RCMO01000061.1_145_1	RCMJ01000133.1_143_1	RCML01000190.1_37_1	RCMM01000206.1_37_1	RCMV01000306.1_37_1	RCMP01000570.1_38_1	RCMQ01000073.1_298_1	*	*	*	*	*	*	*	*	QXGE01003750.1_12_1	QXGD01003532.1_12_1	*	MWJK01003318.1_4_1	KZ985064.1_166_1	QXGB01003650.1_12_1
42	65	0.156	*	*	*	*	*	*	*	*	*	*	*	*	*	*	KE570479.1_1_1,KE574417.1_25_1	RQEN01001402.1_4_1	RQEM01010974.1_2_1	RQEL01001020.1_12_1,RQEL01009739.1_3_1	RQEK01006143.1_5_1	RQEJ01005596.1_4_1	*	JAFLQL010000189.1_669_1,JAFLQL010000189.1_678_1,JAFLQL010000252.1_646_1	JAFLQK010000289.1_487_1,JAFLQK010000381.1_1020_1,JAFLQK010000489.1_6361_1,JAFLQK010000489.1_6370_1	JADEVP010000001.1_8178_1,JADEVP010000001.1_8184_1,JADEVP010000001.1_8190_1,JADEVP010000022.1_321_1	JAFLQJ010000132.1_3023_1,JAFLQJ010000427.1_704_1	*	*	*	*	*	*	*	*	*	*	*	*	*	*	NSDL01001248.1_7_1	*	QXGE01000469.1_2_1	QXGD01001211.1_5_1	QXGC01004435.1_2_1	MWJK01000506.1_40_1	KZ984837.1_171_1,KZ984870.1_112_1	QXGB01001150.1_7_1
42	43	0.12	*	*	*	JAGDFL010000134.1_179_1,JAGDFL010000564.1_44_1	*	*	*	*	*	*	*	*	*	*	AUVH01056582.1_5_1	*	*	*	*	*	*	*	*	*	*	*	*	*	*	*	*	*	*	*	*	*	LGSJ01002187.1_6_1	*	*	*	KV743480.1_102_1	QXGE01000338.1_78_1	QXGD01000396.1_76_1	QXGC01000407.1_66_1	MWJK01001520.1_3_1	KZ984845.1_359_1	QXGB01001694.1_3_1
42	48	0.231	*	*	*	*	MJFZ01001427.1_4_1	RCMT01000105.1_134_1	RCME01002029.1_11_1	RCMF01001315.1_4_1	RCMG01001705.1_12_1	RCMU01001663.1_13_1	RCMH01000898.1_4_1	RCMI01001357.1_4_1	RCMK01000920.1_4_1	RCMN01001349.1_20_1	KE586743.1_6_1	RQEN01001281.1_25_1	RQEM01006753.1_4_1	RQEL01003233.1_9_1,RQEL01004451.1_2_1,RQEL01007554.1_5_1	RQEK01003555.1_11_1	*	*	JAFLQL010000297.1_2152_1,JAFLQL010000445.1_489_1	JAFLQK010000095.1_128_1,JAFLQK010000409.1_215_1	JADEVP010000008.1_5240_1	JAFLQJ010000433.1_10_1	JAENGZ010002669.1_9_1	RCMO01001171.1_21_1	RCMJ01001214.1_4_1	RCML01002134.1_13_1	RCMM01001337.1_5_1	RCMV01002497.1_6_1	RCMP01001814.1_4_1	RCMQ01001506.1_8_1	JAABLK010000109.1_29_1	*	JAFJYM010000025.1_454_1	*	*	*	*	*	*	*	*	*	*	*
42	43	0.206	*	*	*	JAGDFL010000083.1_33_1	*	*	*	*	*	*	*	*	*	*	*	*	RQEM01000865.1_13_1	*	*	*	*	JAFLQL010000368.1_4420_1	JAFLQK010000214.1_226_1	JADEVP010000174.1_44_1	*	*	*	*	*	*	*	*	*	*	*	*	*	*	*	*	AUWJ02018544.1_4_1,AUWJ02018545.1_4_1	*	*	QXGC01003224.1_4_1	*	*	*
41	43	0.255	*	*	*	*	MJFZ01000119.1_83_1	RCMT01000493.1_65_1	RCME01000360.1_21_1	RCMF01000460.1_21_1	RCMG01000472.1_21_1	RCMU01000170.1_83_1	RCMH01000458.1_21_1	RCMI01000447.1_21_1	RCMK01000447.1_21_1	RCMN01000154.1_20_1	KE598402.1_18_1	RQEN01000021.1_131_1	RQEM01000037.1_14_1	RQEL01000887.1_21_1	*	RQEJ01000037.1_83_1	RQEI01000188.1_34_1	*	JAFLQK010000176.1_1010_1	JADEVP010000006.1_2113_1	JAFLQJ010000328.1_377_1	JAENGZ010001029.1_21_1	RCMO01000028.1_81_1	RCMJ01000044.1_149_1	RCML01000470.1_21_1	RCMM01000468.1_21_1	RCMV01000366.1_21_1	RCMP01000475.1_21_1	RCMQ01001179.1_2_1	*	*	*	*	*	*	*	*	*	*	*	*	*	*
40	40	0.198	*	*	*	JAGDFL010000455.1_70_1	*	*	*	*	*	*	*	*	*	*	*	*	*	RQEL01003834.1_6_1	RQEK01006509.1_2_1	RQEJ01003517.1_6_1	*	JAFLQL010000363.1_651_1	JAFLQK010000415.1_54_1	*	JAFLQJ010000094.1_1119_1	*	*	*	*	*	*	*	*	JAABLK010000464.1_17_1	*	*	*	*	*	NSDL01009468.1_36_1	*	QXGE01006182.1_5_1	QXGD01005412.1_5_1	QXGC01006201.1_5_1	MWJK01005914.1_2_1	JHVZ04002125.1_51_1	QXGB01005767.1_5_1
40	47	0.121	*	*	JAENGY010001004.1_42_1	*	MJFZ01001863.1_1_1,MJFZ01001898.1_7_1	RCMT01000126.1_271_1	RCME01000444.1_6_1	RCMF01000093.1_297_1	RCMG01000083.1_122_1	RCMU01000058.1_59_1	RCMH01000079.1_122_1	RCMI01000143.1_186_1	RCMK01000083.1_294_1	RCMN01000734.1_61_1	AUVH01006859.1_7_1,KE584909.1_7_1	*	*	*	*	*	*	*	*	*	*	*	RCMO01000383.1_135_1	RCMJ01000095.1_131_1	RCML01000074.1_121_1	RCMM01000326.1_150_1	RCMV01003002.1_1_1	RCMP01000203.1_68_1	RCMQ01000748.1_60_1	*	*	*	*	*	*	*	*	QXGE01002431.1_5_1	QXGD01002431.1_21_1	*	MWJK01003173.1_4_1	KZ984796.1_327_1	QXGB01006082.1_5_1
40	41	0.226	*	*	*	*	*	RCMT01000156.1_122_1	RCME01001483.1_4_1	RCMF01000174.1_115_1	RCMG01001376.1_6_1	RCMU01001077.1_34_1	RCMH01001401.1_6_1	RCMI01001448.1_6_1	RCMK01001444.1_4_1	*	*	*	*	*	*	*	*	*	*	*	*	*	*	RCMJ01000207.1_108_1	RCML01001412.1_6_1	RCMM01001416.1_6_1	RCMV01001372.1_8_1	RCMP01001460.1_4_1	RCMQ01000148.1_112_1	JAABLK010002267.1_8_1	*	*	*	*	*	*	*	*	*	*	*	*	*
40	57	0.151	*	*	*	JAGDFL010000134.1_138_1	*	*	*	*	*	*	*	*	*	*	*	*	*	*	*	*	*	*	*	*	*	*	*	*	*	*	*	*	*	*	PDCY01000560.1_45_1	JAFJYM010000022.1_1996_1	LGSJ01000605.1_26_1	*	PDCZ01000062.1_121_1	*	AUWJ02024441.1_6_1	*	*	*	*	*	*
40	43	0.232	*	*	JAENGY010000228.1_21_1	*	MJFZ01000027.1_319_1	RCMT01000065.1_260_1	RCME01000061.1_260_1	RCMF01000075.1_260_1	RCMG01000072.1_260_1	RCMU01000097.1_89_1	RCMH01000071.1_260_1	RCMI01000068.1_260_1	RCMK01000068.1_260_1	RCMN01000189.1_151_1	*	*	*	*	*	*	*	*	*	*	*	JAENGZ010000189.1_110_1	RCMO01000346.1_33_1	RCMJ01000036.1_112_1	RCML01000064.1_112_1	RCMM01000068.1_260_1	RCMV01000016.1_114_1	RCMP01000068.1_260_1	RCMQ01000049.1_260_1	*	*	*	*	*	*	*	*	*	*	*	*	*	*
39	49	0.172	*	*	*	JAGDFL010000572.1_27_1	*	*	*	*	*	*	*	*	*	*	*	*	*	*	*	*	*	*	*	*	*	*	*	*	*	*	*	*	*	*	*	*	*	*	*	*	*	QXGE01000852.1_16_1	QXGD01000932.1_47_1	QXGC01000852.1_46_1	MWJK01000861.1_15_1	JHVZ04001015.1_72_1	QXGB01000862.1_16_1
39	43	0.139	LGTS01002794.1_7_1	LGTR01002934.1_8_1	*	*	MJFZ01000450.1_77_1	RCMT01000793.1_12_1	RCME01000697.1_52_1	RCMF01000697.1_12_1	RCMG01000694.1_11_1	*	RCMH01000696.1_12_1	RCMI01000696.1_12_1	RCMK01000696.1_12_1	RCMN01000704.1_53_1	AUVH01053486.1_7_1	*	*	*	*	*	*	*	*	*	*	JAENGZ010000645.1_4_1	RCMO01000693.1_53_1	RCMJ01000694.1_12_1	RCML01000707.1_12_1	RCMM01000689.1_12_1	RCMV01000790.1_50_1	RCMP01000699.1_12_1	*	*	*	*	*	*	*	*	*	QXGE01001415.1_7_1	QXGD01001068.1_16_1	QXGC01001037.1_16_1	MWJK01000919.1_16_1	KZ985161.1_34_1	QXGB01000948.1_16_1
39	42	0.115	*	*	*	JAGDFL010000303.1_116_1	MJFZ01000390.1_132_1	RCMT01002019.1_2_1	RCME01002251.1_2_1	RCMF01002081.1_3_1	RCMG01002021.1_2_1	RCMU01001870.1_8_1	RCMH01002092.1_10_1	RCMI01002140.1_11_1	RCMK01002132.1_9_1	RCMN01002302.1_2_1	AUVH01005558.1_5_1,AUVH01023292.1_6_1,AUVH01070488.1_15_1,KE562871.1_5_1	*	*	*	*	*	*	*	*	*	*	JAENGZ010002031.1_12_1	RCMO01001881.1_2_1	RCMJ01001897.1_9_1	RCML01002129.1_2_1	RCMM01002147.1_2_1	RCMV01002304.1_2_1	RCMP01002116.1_12_1	RCMQ01000704.1_76_1	*	*	*	*	*	*	*	KV744656.1_1_1	*	*	*	*	*	*
39	53	0.128	*	*	JAENGY010000148.1_102_1	JAGDFL010000818.1_9_1	MJFZ01002083.1_5_1	RCMT01000756.1_53_1	RCME01003076.1_2_1	RCMF01002836.1_2_1	RCMG01002305.1_4_1	RCMU01000155.1_111_1	RCMH01002867.1_2_1	RCMI01002301.1_2_1	RCMK01002419.1_4_1	*	*	*	*	*	*	*	*	*	JAFLQK010000203.1_8177_1	*	*	JAENGZ010003075.1_2_1	*	RCMJ01001651.1_21_1	RCML01002994.1_2_1	RCMM01003017.1_2_1	RCMV01001928.1_1_1	RCMP01002936.1_2_1	*	*	*	*	*	*	*	NSDL01001762.1_12_1	*	*	*	*	*	*	*
39	46	0.606	*	*	JAENGY010001493.1_14_1	*	MJFZ01000102.1_154_1,MJFZ01000102.1_206_1,MJFZ01002005.1_6_1	RCMT01003378.1_2_1	RCME01004025.1_1_1	RCMF01003841.1_1_1	RCMG01003889.1_1_1	RCMU01003105.1_2_1	RCMH01003913.1_1_1	RCMI01004313.1_1_1	RCMK01003944.1_1_1	RCMN01004596.1_1_1	AUVH01053062.1_1_1,AUVH01053062.1_3_1	*	*	*	*	*	*	*	*	*	*	*	RCMO01003540.1_1_1	RCMJ01008692.1_1_1	RCML01004102.1_1_1	RCMM01004074.1_1_1	RCMV01004211.1_2_1	RCMP01003953.1_1_1	RCMQ01004364.1_1_1	*	*	*	*	*	*	*	KV742693.1_15_1	*	*	*	*	*	*
39	39	0.462	*	*	*	JAGDFL010000064.1_20_1	MJFZ01000328.1_150_1	RCMT01000725.1_17_1	RCME01000203.1_73_1	RCMF01000708.1_17_1	RCMG01000705.1_18_1	RCMU01000716.1_17_1	RCMH01000706.1_18_1	RCMI01000708.1_18_1	RCMK01001179.1_24_1	RCMN01001206.1_2_1	KE598118.1_12_1	*	*	*	*	*	*	*	*	*	*	JAENGZ010000261.1_41_1	RCMO01000268.1_62_1	RCMJ01000705.1_56_1	RCML01000717.1_17_1	RCMM01000702.1_56_1	RCMV01000713.1_55_1	RCMP01000710.1_57_1	RCMQ01000901.1_11_1	*	*	JAFJYM010000126.1_646_1	*	LGSK01000705.1_21_1	*	*	*	*	*	*	*	*	*
39	39	0.581	*	*	*	*	*	*	*	*	*	*	*	*	*	*	*	*	RQEM01004671.1_7_1	*	RQEK01001720.1_12_1	RQEJ01002002.1_3_1	*	JAFLQL010000042.1_157_1	JAFLQK010000301.1_838_1	JADEVP010000144.1_191_1	JAFLQJ010000026.1_3524_1	*	*	*	*	*	*	*	*	*	*	*	*	*	*	*	*	*	*	*	*	*	*
38	46	0.152	LGTS01002694.1_12_1	LGTR01002664.1_12_1	*	*	*	*	*	*	*	*	*	*	*	*	KE572419.1_7_1,KE597345.1_11_1	RQEN01002489.1_11_1	*	RQEL01001924.1_11_1	RQEK01004160.1_4_1	RQEJ01000651.1_38_1	RQEI01006125.1_8_1	JAFLQL010000022.1_386_1	JAFLQK010000532.1_3060_1	JADEVP010000041.1_1619_1,JADEVP010000331.1_34_1	JAFLQJ010000094.1_453_1	*	*	*	*	*	*	*	*	*	*	JAFJYM010000001.1_14332_1,JAFJYM010000001.1_14437_1	LGSJ01000549.1_2_1	LGSK01000588.1_2_1	*	NSDL01006717.1_11_1,NSDL01015780.1_36_1	*	QXGE01001063.1_28_1	QXGD01001149.1_28_1	QXGC01001057.1_27_1	MWJK01005679.1_2_1	JHVZ04001491.1_92_1	QXGB01001062.1_29_1
38	47	0.404	*	*	*	*	MJFZ01000678.1_28_1	RCMT01000136.1_19_1	RCME01000310.1_97_1	RCMF01000377.1_88_1	RCMG01000308.1_110_1	RCMU01000834.1_41_1	RCMH01000291.1_110_1	RCMI01001053.1_16_1	RCMK01000126.1_148_1	RCMN01000111.1_148_1	*	*	*	*	*	RQEJ01000495.1_23_1	*	*	*	*	*	JAENGZ010000647.1_19_1	RCMO01000319.1_19_1	RCMJ01000343.1_104_1	RCML01000140.1_133_1	RCMM01000292.1_110_1	RCMV01000255.1_19_1	RCMP01000210.1_127_1	RCMQ01000287.1_19_1	*	*	*	*	*	*	NSDL01014460.1_7_1	*	*	*	*	*	*	*
38	52	0.122	*	*	JAENGY010000806.1_10_1	*	MJFZ01000999.1_23_1,MJFZ01001473.1_8_1,MJFZ01001871.1_6_1,MJFZ01001929.1_1_1	RCMT01000830.1_48_1,RCMT01001262.1_24_1	RCME01001247.1_25_1,RCME01001508.1_25_1	RCMF01005008.1_1_1	RCMG01000520.1_72_1,RCMG01001177.1_25_1	RCMU01000686.1_55_1,RCMU01000832.1_55_1	RCMH01004931.1_1_1	RCMI01001242.1_39_1,RCMI01001305.1_24_1	RCMK01004968.1_1_1	RCMN01000970.1_68_1	*	*	*	*	*	*	*	*	*	*	*	JAENGZ010002137.1_8_1	RCMO01004558.1_1_1	RCMJ01000648.1_75_1,RCMJ01001107.1_25_1	RCML01000550.1_72_1,RCML01001210.1_25_1	RCMM01001176.1_26_1,RCMM01001441.1_25_1	RCMV01000849.1_8_1,RCMV01001340.1_24_1	RCMP01000726.1_77_1,RCMP01000819.1_9_1	*	*	*	*	*	*	*	*	*	*	*	*	*	*	*
37	41	0.12	*	*	*	JAGDFL010001543.1_3_1	*	*	*	*	*	*	*	*	*	RCMN01000881.1_6_1	KE583593.1_7_1,KE591479.1_9_1	*	*	*	RQEK01004977.1_7_1	*	*	*	*	JADEVP010000012.1_1677_1	*	*	RCMO01000830.1_7_1	*	*	*	*	*	*	*	PDCY01003266.1_1_1	JAFJYM010000037.1_1660_1	*	LGSK01002875.1_5_1	PDCZ01002889.1_1_1	*	*	*	*	QXGC01001690.1_17_1	*	*	*
37	52	0.114	*	*	*	*	*	*	*	*	*	*	*	*	*	*	AUVH01014391.1_4_1,AUVH01052035.1_1_1	RQEN01003165.1_6_1	RQEM01002443.1_7_1	RQEL01003219.1_9_1	RQEK01000483.1_33_1,RQEK01001929.1_25_1	RQEJ01005647.1_5_1,RQEJ01007657.1_1_1	*	JAFLQL010000126.1_1006_1	JAFLQK010000262.1_2319_1,JAFLQK010000262.1_2445_1	JADEVP010000001.1_11478_1,JADEVP010000027.1_583_1	JAFLQJ010000194.1_1068_1	*	*	*	*	*	*	*	*	*	*	*	*	*	*	NSDL01001817.1_13_1	*	QXGE01003124.1_17_1	QXGD01003000.1_10_1	QXGC01001540.1_22_1,QXGC01005059.1_6_1	MWJK01001391.1_43_1	*	QXGB01003073.1_10_1
36	47	0.158	LGTS01001243.1_25_1	LGTR01000065.1_55_1	*	JAGDFL010000293.1_85_1	*	*	*	*	*	*	*	*	*	*	KE589781.1_1_1	*	*	*	*	*	*	*	*	*	*	*	*	*	*	*	*	*	*	*	*	JAFJYM010000020.1_5276_1	*	KQ473906.1_65_1	*	*	*	*	*	*	*	*	*
36	48	0.104	LGTS01001035.1_32_1	LGTR01001015.1_33_1	*	*	*	*	*	*	*	*	*	*	*	RCMN01001817.1_2_1	KE564990.1_4_1	*	*	*	*	RQEJ01004515.1_9_1	RQEI01002971.1_4_1	JAFLQL010000004.1_22_1,JAFLQL010000132.1_354_1	JAFLQK010000471.1_1810_1	JADEVP010000138.1_191_1,JADEVP010000214.1_58_1,JADEVP010000235.1_135_1	JAFLQJ010000514.1_79_1	JAENGZ010000652.1_34_1	RCMO01000775.1_2_1	*	*	*	*	*	RCMQ01000539.1_20_1	*	*	*	*	*	*	NSDL01008473.1_10_1	*	*	*	*	*	*	*
36	41	0.17	*	*	*	*	*	*	*	*	*	*	*	*	*	*	KE596992.1_3_1	*	RQEM01009786.1_1_1	*	*	*	*	*	*	*	*	*	*	*	*	*	*	*	*	*	PDCY01008594.1_5_1	JAFJYM010000065.1_194_1,JAFJYM010000065.1_827_1,JAFJYM010000130.1_2092_1,JAFJYM010000130.1_2113_1,JAFJYM010000130.1_83_1	LGSJ01001588.1_24_1	LGSK01001615.1_13_1	PDCZ01002479.1_3_1	*	*	*	*	*	*	*	*
35	42	0.164	LGTS01001655.1_24_1	LGTR01001659.1_24_1	*	*	*	*	*	*	*	*	*	*	*	*	*	*	*	RQEL01000631.1_32_1	*	*	*	*	*	*	*	*	*	*	*	*	*	*	*	*	*	*	*	*	*	NSDL01002452.1_1_1,NSDL01014994.1_2_1	*	QXGE01001782.1_15_1	QXGD01001741.1_16_1	*	MWJK01006091.1_2_1	KZ984777.1_627_1	QXGB01001716.1_16_1
35	56	0.102	*	*	*	JAGDFL010000681.1_5_1	*	RCMT01000305.1_160_1	RCME01001386.1_39_1	RCMF01000199.1_206_1	RCMG01000395.1_145_1	RCMU01000183.1_225_1	RCMH01001657.1_22_1	RCMI01001670.1_24_1	*	RCMN01002840.1_9_1	*	RQEN01003705.1_5_1,RQEN01003836.1_11_1,RQEN01004503.1_9_1	RQEM01004235.1_9_1	RQEL01004048.1_8_1,RQEL01006280.1_7_1,RQEL01006933.1_1_1	RQEK01002009.1_13_1,RQEK01002009.1_24_1,RQEK01004113.1_11_1	RQEJ01007254.1_3_1	RQEI01004796.1_5_1	JAFLQL010000031.1_138_1,JAFLQL010000070.1_11_1,JAFLQL010000165.1_4429_1,JAFLQL010000165.1_4471_1,JAFLQL010000165.1_4483_1,JAFLQL010000165.1_845_1,JAFLQL010000165.1_892_1	JAFLQK010000067.1_1842_1,JAFLQK010000067.1_61_1,JAFLQK010000191.1_1103_1	JADEVP010000005.1_1480_1,JADEVP010000005.1_1523_1,JADEVP010000005.1_1532_1,JADEVP010000005.1_4986_1	JAFLQJ010000012.1_946_1,JAFLQJ010000352.1_2112_1,JAFLQJ010000352.1_2119_1,JAFLQJ010000352.1_848_1,JAFLQJ010000352.1_895_1	*	RCMO01001263.1_26_1	RCMJ01001463.1_24_1	RCML01001681.1_11_1	*	RCMV01000577.1_53_1	RCMP01001644.1_26_1	*	*	*	*	*	*	*	*	*	*	*	*	*	*	*
35	38	0.104	*	*	*	*	MJFZ01000094.1_146_1	RCMT01000168.1_11_1	RCME01000684.1_47_1	RCMF01000026.1_356_1	RCMG01000028.1_357_1	*	RCMH01000087.1_297_1	RCMI01000474.1_10_1	RCMK01000030.1_356_1	RCMN01000083.1_241_1	KE589363.1_23_1	*	*	*	*	*	*	*	*	*	*	JAENGZ010000042.1_114_1	RCMO01000083.1_262_1	RCMJ01000083.1_324_1	RCML01000077.1_296_1	RCMM01000051.1_324_1	RCMV01000688.1_47_1	RCMP01000057.1_145_1	RCMQ01000477.1_10_1	*	*	*	*	*	*	*	*	*	*	*	*	*	*
35	37	0.416	*	*	*	*	*	*	*	*	*	*	*	*	*	*	AUVH01041581.1_3_1,AUVH01043649.1_3_1	RQEN01000229.1_9_1	*	RQEL01000711.1_6_1	*	*	*	*	*	*	*	*	*	*	*	*	*	*	*	*	*	*	*	*	*	*	*	QXGE01000621.1_89_1	QXGD01000683.1_34_1	QXGC01000649.1_31_1	MWJK01000334.1_134_1	KZ984727.1_743_1	QXGB01000676.1_31_1
35	36	0.126	*	*	*	*	*	*	*	*	*	*	*	*	*	*	*	*	*	*	RQEK01005362.1_6_1	*	*	*	*	*	*	*	*	*	*	*	*	*	*	*	*	*	*	*	*	*	*	QXGE01001888.1_22_1	QXGD01000313.1_158_1	*	*	*	QXGB01000339.1_148_1
34	37	0.107	LGTS01001448.1_6_1,LGTS01001898.1_9_1	LGTR01001156.1_29_1,LGTR01001438.1_2_1	*	*	*	*	*	*	*	*	*	*	*	*	*	*	*	*	*	RQEJ01004051.1_7_1,RQEJ01006076.1_4_1	*	JAFLQL010000083.1_388_1	*	*	*	*	*	*	*	*	*	*	*	*	*	*	*	*	*	*	AUWJ02005620.1_1_1	*	*	*	MWJK01001337.1_15_1	KZ984866.1_208_1	*
34	57	0.171	LGTS01003517.1_3_1	KQ473833.1_2_1,LGTR01001185.1_22_1	JAENGY010000444.1_100_1	*	MJFZ01000393.1_13_1	RCMT01000461.1_59_1	RCME01000410.1_5_1	RCMF01000429.1_59_1	RCMG01000440.1_5_1	RCMU01000168.1_21_1	RCMH01000422.1_59_1	RCMI01000422.1_59_1	RCMK01000125.1_61_1	RCMN01000164.1_6_1	*	*	*	*	*	*	*	*	*	*	*	JAENGZ010000393.1_49_1	RCMO01000148.1_141_1	RCMJ01000342.1_18_1	RCML01000444.1_6_1	RCMM01000428.1_6_1	RCMV01000399.1_5_1	RCMP01000431.1_59_1	RCMQ01000159.1_92_1	*	PDCY01007695.1_2_1	JAFJYM010000088.1_1083_1	LGSJ01000051.1_259_1	*	*	*	*	*	*	*	*	*	*
34	36	0.167	*	*	*	*	*	*	*	*	*	*	*	*	*	*	*	RQEN01000631.1_3_1	RQEM01008886.1_3_1	RQEL01003195.1_8_1	RQEK01004737.1_7_1	RQEJ01005186.1_5_1	RQEI01002982.1_11_1	JAFLQL010000357.1_1102_1	JAFLQK010000371.1_2631_1	JADEVP010000016.1_1979_1	*	*	*	*	*	*	*	*	*	*	PDCY01004199.1_5_1	JAFJYM010000043.1_2006_1	LGSJ01000167.1_294_1	LGSK01000052.1_317_1	PDCZ01000064.1_146_1	*	*	*	*	*	*	*	*
34	37	0.153	*	*	*	JAGDFL010000223.1_108_1	*	*	*	*	*	*	*	*	*	*	*	*	*	RQEL01005587.1_5_1	*	*	*	*	JAFLQK010000269.1_1947_1	JADEVP010000010.1_3736_1	JAFLQJ010000275.1_6_1,JAFLQJ010000349.1_7009_1	*	*	*	*	*	*	*	*	*	PDCY01001194.1_32_1	JAFJYM010000022.1_2183_1	LGSJ01001772.1_20_1	LGSK01001875.1_22_1	PDCZ01001344.1_31_1	*	KV744200.1_8_1	*	*	*	*	*	*
34	37	0.272	*	*	*	*	MJFZ01000022.1_199_1	RCMT01000785.1_37_1	RCME01000796.1_77_1	RCMF01000781.1_80_1	RCMG01000772.1_37_1	RCMU01000573.1_107_1	RCMH01000771.1_79_1	RCMI01000786.1_79_1	RCMK01000773.1_37_1	RCMN01000073.1_138_1	*	RQEN01001607.1_6_1	RQEM01001371.1_5_1	RQEL01007996.1_2_1	RQEK01005871.1_1_1	RQEJ01000185.1_68_1	RQEI01004890.1_5_1	JAFLQL010000433.1_1269_1,JAFLQL010000433.1_154_1	JAFLQK010000533.1_291_1	JADEVP010000011.1_2818_1	JAFLQJ010000009.1_1665_1	JAENGZ010001995.1_6_1	RCMO01000365.1_84_1	RCMJ01000264.1_197_1	RCML01000773.1_79_1	RCMM01000810.1_77_1	RCMV01000325.1_164_1	RCMP01000781.1_37_1	RCMQ01000715.1_42_1	*	*	*	*	*	*	NSDL01012323.1_17_1	*	*	*	*	*	*	*
33	36	0.107	*	*	*	*	MJFZ01000338.1_84_1	RCMT01001209.1_28_1	RCME01000776.1_56_1	RCMF01001208.1_13_1	RCMG01001178.1_13_1	RCMU01000367.1_89_1	RCMH01001032.1_31_1	RCMI01001241.1_27_1	RCMK01001239.1_13_1	RCMN01000400.1_15_1	*	*	*	*	*	*	*	*	*	*	*	JAENGZ010000441.1_3_1	RCMO01000779.1_58_1	RCMJ01000691.1_32_1	RCML01001220.1_26_1	RCMM01001046.1_31_1	RCMV01000789.1_31_1	RCMP01001257.1_27_1	RCMQ01001151.1_16_1	*	*	*	*	*	*	NSDL01002518.1_2_1,NSDL01003949.1_9_1	*	*	*	*	*	*	*
33	33	0.182	*	*	JAENGY010002568.1_3_1	*	MJFZ01000032.1_250_1	RCMT01000013.1_260_1	RCME01000204.1_96_1	RCMF01000002.1_96_1	RCMG01000296.1_191_1	RCMU01000297.1_95_1	RCMH01000061.1_296_1	RCMI01000259.1_191_1	RCMK01000276.1_191_1	RCMN01000009.1_545_1	*	*	*	*	*	*	*	*	*	*	*	JAENGZ010003120.1_3_1	RCMO01000024.1_499_1	RCMJ01000306.1_191_1	RCML01000279.1_191_1	RCMM01000280.1_191_1	RCMV01000241.1_191_1	RCMP01000277.1_191_1	RCMQ01000014.1_268_1	*	*	*	*	*	*	*	*	*	*	*	*	*	*
33	34	0.101	*	*	*	*	*	*	*	*	*	*	*	*	*	*	*	*	*	*	*	*	RQEI01008888.1_1_1	JAFLQL010000130.1_2618_1	*	JADEVP010000002.1_7830_1	JAFLQJ010000297.1_1670_1	*	*	*	*	*	*	*	*	*	*	*	*	*	*	*	*	*	*	*	*	*	*
33	34	0.382	*	*	JAENGY010001222.1_1_1	*	MJFZ01000181.1_32_1	RCMT01000083.1_126_1	RCME01000075.1_114_1	RCMF01000110.1_256_1	RCMG01000104.1_114_1	RCMU01000070.1_304_1	RCMH01000031.1_114_1	RCMI01000739.1_13_1	RCMK01000015.1_160_1	RCMN01001298.1_40_1	KE595294.1_7_1	*	*	*	*	*	*	*	*	*	*	JAENGZ010000424.1_78_1	RCMO01001159.1_40_1	RCMJ01000018.1_221_1	RCML01000739.1_55_1	RCMM01000731.1_13_1	RCMV01000054.1_128_1	RCMP01000025.1_332_1	RCMQ01000145.1_123_1	*	*	*	*	*	PDCZ01002163.1_16_1	*	*	*	*	*	*	*	*
33	34	0.353	*	*	*	*	MJFZ01000309.1_115_1	RCMT01000343.1_42_1	RCME01000601.1_7_1	RCMF01000320.1_42_1	RCMG01000283.1_55_1	*	RCMH01000323.1_42_1	RCMI01000308.1_42_1	RCMK01000267.1_56_1	RCMN01000310.1_42_1	*	*	*	*	*	*	*	*	*	*	*	*	RCMO01000352.1_107_1	RCMJ01000631.1_33_1	RCML01000331.1_106_1	RCMM01000619.1_5_1	RCMV01000606.1_32_1	RCMP01000636.1_4_1	RCMQ01000290.1_106_1	*	*	*	*	*	*	*	AUWJ02018094.1_12_1	*	*	*	*	*	*
33	34	0.618	*	*	*	*	MJFZ01000490.1_80_1	RCMT01000359.1_106_1	RCME01000166.1_29_1	RCMF01000407.1_29_1	RCMG01000354.1_29_1	RCMU01000073.1_205_1	RCMH01000176.1_29_1	RCMI01000405.1_29_1	RCMK01000326.1_29_1	RCMN01000148.1_216_1	*	RQEN01001830.1_12_1	RQEM01002326.1_1_1	RQEL01000297.1_19_1	RQEK01002600.1_13_1	RQEJ01005777.1_1_1	RQEI01002121.1_13_1	JAFLQL010000415.1_344_1	JAFLQK010000400.1_668_1	JADEVP010000003.1_627_1	JAFLQJ010000370.1_395_1	JAENGZ010000206.1_159_1	RCMO01000096.1_255_1	RCMJ01000424.1_29_1	RCML01000169.1_29_1	RCMM01000179.1_29_1	RCMV01000181.1_29_1	RCMP01000185.1_29_1	RCMQ01000068.1_80_1	*	*	*	*	*	*	*	*	*	*	*	*	*	*
32	35	0.108	*	*	*	*	*	*	*	*	*	*	*	*	*	*	AUVH01011920.1_6_1,KE587950.1_12_1	*	*	*	*	*	*	*	*	*	*	*	*	*	*	*	*	*	*	*	*	*	*	*	*	*	*	QXGE01004604.1_2_1	QXGD01002004.1_2_1	*	MWJK01004139.1_8_1	*	QXGB01004435.1_2_1
32	36	0.156	*	*	*	JAGDFL010001081.1_7_1	*	*	*	*	*	*	*	*	*	*	KE569426.1_6_1,KE583752.1_23_1	*	*	*	*	*	*	*	*	*	*	*	*	*	*	*	*	*	*	*	*	*	*	*	*	*	*	QXGE01001362.1_40_1	QXGD01001448.1_26_1	QXGC01001794.1_21_1	MWJK01001301.1_42_1	KZ985194.1_86_1	QXGB01001404.1_40_1
32	33	0.543	*	*	*	*	MJFZ01000596.1_97_1	RCMT01001038.1_52_1	RCME01001083.1_18_1	RCMF01000310.1_98_1	RCMG01001018.1_51_1	RCMU01001010.1_50_1	RCMH01001165.1_46_1	RCMI01000119.1_146_1	RCMK01000122.1_147_1	RCMN01001082.1_48_1	*	*	*	*	*	*	*	*	*	*	*	JAENGZ010002225.1_7_1	RCMO01000995.1_49_1	RCMJ01000987.1_51_1	RCML01001025.1_18_1	RCMM01000310.1_18_1	RCMV01001164.1_18_1	RCMP01001084.1_18_1	RCMQ01001107.1_18_1	*	*	*	*	*	*	NSDL01008245.1_6_1	KV742243.1_13_1	*	*	*	*	*	*
32	35	0.342	*	*	JAENGY010000932.1_25_1	*	MJFZ01000306.1_48_1	RCMT01000283.1_54_1	RCME01000430.1_61_1	RCMF01000263.1_54_1	RCMG01000259.1_61_1	RCMU01000260.1_117_1	RCMH01000267.1_54_1	RCMI01000243.1_56_1	RCMK01000440.1_59_1	RCMN01000463.1_55_1	AUVH01057708.1_7_1,KE576748.1_1_1	RQEN01000596.1_17_1	RQEM01005974.1_2_1	*	RQEK01003166.1_18_1	RQEJ01000567.1_45_1	RQEI01000298.1_32_1	JAFLQL010000010.1_795_1	JAFLQK010000532.1_2901_1	JADEVP010000041.1_1429_1,JADEVP010000282.1_80_1	JAFLQJ010000094.1_249_1	JAENGZ010001018.1_2_1	RCMO01000494.1_55_1	RCMJ01000284.1_56_1	RCML01000270.1_54_1	RCMM01000482.1_54_1	RCMV01000447.1_54_1	RCMP01000264.1_54_1	RCMQ01000227.1_150_1	*	PDCY01001647.1_2_1	*	*	*	*	*	*	*	*	*	*	*	*
31	38	0.152	*	*	*	*	*	*	*	*	*	*	*	*	*	RCMN01000476.1_91_1	KE593633.1_13_1	RQEN01000252.1_61_1	RQEM01005105.1_3_1	RQEL01008257.1_1_1	RQEK01005195.1_1_1	RQEJ01000484.1_33_1	RQEI01003805.1_2_1	*	JAFLQK010000067.1_1347_1	JADEVP010000005.1_4440_1	*	JAENGZ010002421.1_2_1	RCMO01000506.1_91_1	*	*	*	*	*	RCMQ01000355.1_83_1	*	PDCY01005442.1_1_1	JAFJYM010000005.1_4223_1	LGSJ01003334.1_1_1	LGSK01005229.1_2_1	PDCZ01004957.1_1_1	*	AUWJ02007945.1_4_1	*	*	*	*	*	*
31	32	0.248	LGTS01001244.1_4_1	LGTR01001232.1_5_1	*	*	MJFZ01000040.1_140_1	RCMT01000076.1_126_1	RCME01000024.1_125_1	RCMF01000028.1_125_1	RCMG01000031.1_126_1	RCMU01000385.1_86_1	RCMH01000028.1_360_1	RCMI01000009.1_190_1	RCMK01000013.1_191_1	RCMN01000132.1_96_1	KE581912.1_3_1	*	*	*	*	*	*	*	*	*	*	*	RCMO01000243.1_106_1	RCMJ01000647.1_10_1	RCML01000019.1_192_1	*	RCMV01000017.1_339_1	RCMP01000023.1_126_1	RCMQ01000190.1_11_1	*	PDCY01010988.1_3_1	*	*	*	*	*	*	*	*	*	*	*	*
31	46	0.137	*	*	*	*	*	*	*	*	*	*	*	*	*	*	*	*	*	*	*	*	*	*	*	*	*	*	*	*	*	*	*	*	*	*	*	*	*	*	*	*	AUWJ02008634.1_40_1	*	*	*	*	*	*
31	42	0.141	*	*	*	JAGDFL010000197.1_93_1	*	*	*	*	*	*	*	*	*	*	KE588991.1_8_1	*	*	*	*	*	*	*	*	*	*	*	*	*	*	*	*	*	*	*	*	JAFJYM010000001.1_16230_1,JAFJYM010000001.1_16238_1,JAFJYM010000001.1_16246_1,JAFJYM010000001.1_16254_1,JAFJYM010000001.1_16300_1,JAFJYM010000001.1_16307_1,JAFJYM010000001.1_16316_1	LGSJ01003065.1_9_1	LGSK01003352.1_9_1	*	*	*	QXGE01001102.1_66_1	QXGD01000665.1_28_1	QXGC01001074.1_28_1	*	JHVZ04002609.1_5_1	QXGB01001203.1_64_1
31	36	0.117	*	*	*	*	MJFZ01000415.1_102_1	RCMT01000391.1_15_1	RCME01000359.1_11_1	RCMF01000352.1_15_1	RCMG01000310.1_24_1	*	RCMH01000263.1_120_1	RCMI01000371.1_83_1	RCMK01000350.1_86_1	*	*	*	*	*	*	*	RQEI01002583.1_14_1	*	*	*	*	JAENGZ010002610.1_1_1	*	RCMJ01000265.1_44_1	RCML01000377.1_86_1	RCMM01000392.1_83_1	RCMV01000998.1_15_1	RCMP01000149.1_109_1	*	*	*	*	*	*	*	*	*	*	*	*	*	*	*
31	31	0.581	LGTS01000210.1_107_1	LGTR01000211.1_107_1	*	*	*	*	*	*	*	*	*	*	*	*	*	RQEN01001195.1_28_1	*	RQEL01000119.1_42_1	*	RQEJ01000279.1_24_1	*	JAFLQL010000254.1_1542_1	JAFLQK010000453.1_846_1	JADEVP010000016.1_2458_1	JAFLQJ010000194.1_3598_1	*	*	*	*	*	*	*	*	JAABLK010000037.1_209_1	*	*	*	*	*	*	*	QXGE01000027.1_165_1	QXGD01000039.1_172_1	QXGC01000577.1_71_1	MWJK01000025.1_163_1	KZ984850.1_40_1	QXGB01000036.1_165_1
31	37	0.156	*	*	*	*	*	*	*	*	*	*	*	*	*	*	AUVH01026903.1_8_1,AUVH01065674.1_9_1	*	*	*	*	*	*	*	*	*	*	*	*	*	*	*	*	*	*	*	PDCY01009412.1_2_1	JAFJYM010000050.1_1971_1,JAFJYM010000093.1_3269_1	LGSJ01001755.1_17_1	*	PDCZ01002639.1_6_1	NSDL01004692.1_62_1,NSDL01009106.1_7_1	*	QXGE01001210.1_3_1	QXGD01001279.1_34_1	QXGC01001203.1_3_1	MWJK01001254.1_1_1	KZ984799.1_294_1	QXGB01001240.1_34_1
31	33	0.546	*	*	*	*	MJFZ01000244.1_193_1	RCMT01000491.1_39_1	RCME01000429.1_39_1	RCMF01000329.1_136_1	RCMG01000445.1_39_1	RCMU01000174.1_97_1	RCMH01000625.1_39_1	RCMI01000626.1_103_1	RCMK01000429.1_38_1	RCMN01000777.1_15_1	*	*	RQEM01006633.1_5_1	RQEL01007286.1_6_1	*	*	*	*	*	*	*	JAENGZ010000543.1_24_1	RCMO01000302.1_70_1	RCMJ01000445.1_126_1	RCML01000278.1_72_1	RCMM01000433.1_39_1	RCMV01000693.1_93_1	RCMP01000631.1_103_1	RCMQ01000625.1_38_1	*	*	*	*	*	*	*	*	*	*	*	*	*	*
31	41	0.215	LGTS01001474.1_3_1	LGTR01001465.1_3_1	*	JAGDFL010000195.1_101_1,JAGDFL010000195.1_94_1	*	*	*	*	*	*	*	*	*	*	*	*	*	*	*	*	*	*	*	*	*	*	*	*	*	*	*	*	*	*	*	*	*	*	*	*	*	*	*	*	*	*	*
31	35	0.134	*	*	*	*	*	*	*	*	*	*	*	*	*	*	*	*	*	*	*	*	*	*	*	*	*	*	*	*	*	*	*	*	*	*	PDCY01008195.1_2_1	JAFJYM010000037.1_1358_1	LGSJ01000142.1_2_1	LGSK01005558.1_3_1	PDCZ01006253.1_2_1	*	KV743911.1_14_1,KV743911.1_57_1	*	*	*	*	*	*
31	32	0.281	*	*	JAENGY010000653.1_73_1,JAENGY010002024.1_4_1	*	MJFZ01000669.1_45_1	RCMT01000631.1_101_1	RCME01000723.1_48_1	RCMF01000738.1_48_1	RCMG01000617.1_55_1	RCMU01000636.1_55_1	RCMH01000632.1_55_1	RCMI01000630.1_55_1	RCMK01000623.1_55_1	RCMN01000640.1_55_1	*	*	*	*	*	*	*	*	*	*	*	JAENGZ010000504.1_99_1	RCMO01000640.1_55_1	RCMJ01000636.1_55_1	RCML01000638.1_55_1	RCMM01000622.1_55_1	RCMV01000608.1_55_1	RCMP01000638.1_55_1	RCMQ01000640.1_55_1	*	*	*	*	*	*	*	*	*	*	*	*	*	*
30	35	0.218	*	*	*	JAGDFL010000586.1_68_1,JAGDFL010000715.1_10_1	*	*	*	*	*	*	*	*	*	*	KE564312.1_2_1,KE571209.1_34_1	*	*	*	*	*	*	*	*	*	*	*	*	*	*	*	*	*	*	*	*	JAFJYM010000097.1_1214_1	*	*	*	*	KV741329.1_4_1	QXGE01001397.1_4_1	QXGD01001377.1_4_1	QXGC01008771.1_3_1	MWJK01000510.1_62_1	KZ984769.1_600_1	QXGB01001424.1_4_1
29	33	0.116	LGTS01000680.1_41_1	LGTR01000667.1_42_1	*	*	*	*	*	*	*	*	*	*	*	*	*	*	*	*	*	*	*	*	*	*	*	*	*	*	*	*	*	*	*	*	*	JAFJYM010000064.1_3315_1	*	*	*	*	*	*	*	*	*	*	*
29	30	0.333	*	*	*	*	*	*	*	*	*	*	*	*	*	*	*	*	*	*	*	*	RQEI01001247.1_12_1,RQEI01003464.1_10_1	*	*	*	JAFLQJ010000366.1_82_1	*	*	*	*	*	*	*	*	*	*	*	*	*	*	*	*	QXGE01005734.1_3_1	QXGD01005132.1_3_1	QXGC01005136.1_5_1	MWJK01004125.1_10_1	JHVZ04001911.1_45_1	QXGB01005178.1_3_1
29	29	0.931	*	*	*	*	*	*	*	*	*	*	*	*	*	*	*	*	*	*	*	*	*	*	*	*	*	*	*	*	*	*	*	*	*	JAABLK010000267.1_146_1	*	JAFJYM010000130.1_227_1	*	*	*	*	*	*	*	*	*	*	*
29	38	0.128	*	*	JAENGY010003059.1_3_1	*	*	*	*	*	*	*	*	*	*	*	KE574294.1_14_1,KE598237.1_20_1	*	*	*	*	*	*	*	*	*	*	*	*	*	*	*	*	*	*	*	*	*	*	*	*	*	*	QXGE01001362.1_21_1	QXGD01001448.1_7_1	QXGC01001794.1_2_1	MWJK01001301.1_23_1	KZ985194.1_68_1	QXGB01001404.1_21_1
29	36	0.114	*	*	*	*	*	*	*	*	*	*	*	*	*	*	*	*	*	*	RQEK01004734.1_1_1	*	RQEI01001657.1_4_1	*	*	*	JAFLQJ010000256.1_911_1	*	*	*	*	*	*	*	*	*	*	*	*	*	*	*	KV740803.1_37_1	*	*	*	*	*	*
29	29	0.203	*	*	*	JAGDFL010000659.1_5_1	MJFZ01000371.1_129_1	RCMT01000407.1_127_1	RCME01000356.1_60_1	RCMF01000374.1_60_1	RCMG01000392.1_60_1	RCMU01000396.1_62_1	RCMH01000372.1_60_1	RCMI01000373.1_60_1	RCMK01001119.1_44_1	RCMN01000254.1_163_1	KE566235.1_11_1	*	*	*	*	*	*	*	*	*	*	JAENGZ010003189.1_2_1	RCMO01000328.1_68_1	RCMJ01000401.1_60_1	RCML01000392.1_60_1	RCMM01000388.1_60_1	RCMV01000356.1_60_1	RCMP01000377.1_60_1	RCMQ01000356.1_59_1	*	*	*	*	*	*	*	*	*	*	*	*	*	*
28	36	0.162	*	*	*	*	*	*	*	*	*	*	*	*	*	*	AUVH01063859.1_2_1,AUVH01069300.1_10_1	RQEN01004067.1_8_1	*	RQEL01003684.1_4_1	RQEK01003903.1_1_1,RQEK01004438.1_6_1	RQEJ01004295.1_6_1,RQEJ01004749.1_1_1	RQEI01007214.1_3_1	JAFLQL010000349.1_1834_1	JAFLQK010000489.1_5878_1	JADEVP010000001.1_7758_1	JAFLQJ010000427.1_322_1,JAFLQJ010000427.1_6951_1	*	*	*	*	*	*	*	*	*	*	JAFJYM010000076.1_1287_1	*	LGSK01002979.1_10_1	*	NSDL01001133.1_18_1	*	*	QXGD01007902.1_3_1	*	*	*	QXGB01007841.1_3_1
28	29	0.345	*	*	*	*	*	*	*	*	*	*	*	*	*	*	KE562580.1_9_1,KE580843.1_20_1	RQEN01000985.1_29_1	RQEM01000834.1_2_1	RQEL01004394.1_9_1	RQEK01005571.1_2_1	RQEJ01000444.1_2_1	RQEI01000888.1_24_1	JAFLQL010000010.1_116_1	JAFLQK010000532.1_688_1	JADEVP010000041.1_344_1	JAFLQJ010000183.1_20_1	*	*	*	*	*	*	*	*	*	PDCY01001858.1_23_1	JAFJYM010000042.1_831_1	LGSJ01000884.1_54_1	LGSK01000932.1_58_1	PDCZ01000651.1_28_1	*	*	*	*	*	*	*	*
28	36	0.126	*	*	*	*	*	*	*	*	*	*	*	*	*	*	*	RQEN01005416.1_5_1	*	RQEL01006313.1_6_1	*	RQEJ01007463.1_2_1	*	JAFLQL010000136.1_2589_1,JAFLQL010000136.1_2599_1	JAFLQK010000009.1_2001_1,JAFLQK010000009.1_2012_1	*	JAFLQJ010000123.1_588_1,JAFLQJ010000123.1_599_1	*	*	*	*	*	*	*	*	*	*	*	*	*	*	*	*	*	*	*	*	*	*
28	28	0.24	*	*	*	*	*	*	*	*	*	*	*	*	*	*	KE589964.1_6_1	*	*	*	*	*	*	*	*	*	*	*	*	*	*	*	*	*	*	*	*	*	*	*	*	*	*	QXGE01008687.1_1_1	QXGD01007140.1_1_1	QXGC01008134.1_1_1	*	*	QXGB01007639.1_1_1
28	30	0.367	*	*	*	JAGDFL010000008.1_284_1	MJFZ01000938.1_13_1,MJFZ01001074.1_43_1	RCMT01000200.1_230_1	RCME01000736.1_86_1	RCMF01000749.1_86_1	RCMG01000130.1_124_1	*	RCMH01000749.1_32_1	RCMI01000754.1_32_1	RCMK01000778.1_28_1	*	*	*	*	*	*	*	*	*	*	*	*	*	*	RCMJ01000634.1_95_1	RCML01000749.1_32_1	RCMM01000840.1_68_1	RCMV01000770.1_83_1	RCMP01000777.1_80_1	*	*	*	*	*	*	*	NSDL01004084.1_1_1,NSDL01006613.1_6_1	*	QXGE01003244.1_17_1	QXGD01002756.1_22_1	QXGC01003094.1_19_1	MWJK01003063.1_6_1	*	QXGB01003222.1_17_1
28	29	0.163	*	*	*	*	*	*	*	*	*	*	*	*	*	*	*	*	*	*	*	*	*	*	*	*	*	*	*	*	*	*	*	*	*	*	*	*	*	*	*	*	*	*	*	*	*	*	*
28	28	0.179	*	*	*	*	*	*	*	*	*	*	*	*	*	*	*	*	*	*	*	*	*	*	*	*	*	*	*	*	*	*	*	*	*	*	*	*	*	*	*	*	*	*	*	*	*	*	*
28	28	1	*	*	*	*	*	*	*	*	*	*	*	*	*	*	*	*	*	*	*	*	*	*	*	*	*	*	*	*	*	*	*	*	*	*	*	*	*	*	*	*	*	*	*	*	*	*	*
27	33	0.105	*	*	*	*	*	*	*	*	*	*	*	*	*	*	*	*	*	*	*	*	*	*	*	*	*	*	*	*	*	*	*	*	*	*	*	*	*	*	*	*	*	*	*	*	*	*	*
27	27	0.44	*	*	*	*	*	*	*	*	*	*	*	*	*	*	*	*	*	*	*	*	*	*	*	*	*	*	*	*	*	*	*	*	*	*	*	*	*	*	*	*	*	*	*	*	*	*	*
27	31	0.154	*	*	*	*	*	*	*	*	*	*	*	*	*	*	AUVH01018802.1_2_1,AUVH01032114.1_6_1,KE568642.1_8_1	*	*	*	*	*	*	*	*	JADEVP010000056.1_430_1,JADEVP010000112.1_22_1	*	*	*	*	*	*	*	*	*	*	*	JAFJYM010000010.1_1583_1	*	*	*	*	*	*	*	*	*	*	*
27	27	0.667	*	*	*	*	*	*	*	*	*	*	*	*	*	*	*	*	*	*	*	*	*	*	*	*	*	*	*	*	*	*	*	*	*	*	*	*	*	*	*	*	*	*	*	*	*	*	*
27	49	0.102	LGTS01000752.1_27_1	LGTR01000747.1_3_1	*	*	*	*	*	*	*	*	*	*	*	*	*	*	*	*	*	*	*	*	*	*	*	*	*	*	*	*	*	*	*	*	*	*	*	*	*	*	*	*	*	*	*	*	*
27	27	1	*	*	*	*	MJFZ01000586.1_24_1	RCMT01000147.1_67_1	RCME01000127.1_190_1	RCMF01000621.1_17_1	RCMG01000150.1_190_1	RCMU01000117.1_274_1	RCMH01000321.1_17_1	RCMI01000637.1_17_1	RCMK01000627.1_17_1	RCMN01000832.1_18_1	*	*	*	*	*	*	*	*	*	*	*	JAENGZ010000766.1_48_1	RCMO01000763.1_18_1	RCMJ01000351.1_17_1	RCML01000173.1_209_1	RCMM01000228.1_183_1	RCMV01000175.1_75_1	RCMP01000321.1_17_1	RCMQ01000811.1_18_1	*	*	*	*	*	*	*	*	*	*	*	*	*	*
26	26	0.407	*	*	*	*	MJFZ01000585.1_74_1	RCMT01001072.1_32_1	RCME01000948.1_58_1	*	RCMG01001048.1_56_1	RCMU01000770.1_15_1	RCMH01001762.1_21_1	RCMI01001803.1_21_1	*	RCMN01001525.1_24_1	*	RQEN01000127.1_54_1	*	RQEL01000106.1_4_1	*	*	RQEI01004287.1_4_1	*	*	*	*	JAENGZ010000305.1_31_1	RCMO01001213.1_29_1	RCMJ01000314.1_119_1	RCML01001787.1_21_1	RCMM01000868.1_62_1	RCMV01001904.1_22_1	*	RCMQ01000908.1_62_1	*	*	*	*	*	*	NSDL01007705.1_13_1	*	*	*	*	*	*	*
26	28	0.172	*	*	*	*	*	*	*	*	*	*	*	*	*	*	*	RQEN01002013.1_21_1	RQEM01000089.1_4_1	RQEL01001473.1_1_1	RQEK01000617.1_30_1	RQEJ01001807.1_14_1,RQEJ01006926.1_3_1	RQEI01000416.1_14_1	JAFLQL010000341.1_1877_1	JAFLQK010000475.1_2903_1	JADEVP010000044.1_487_1	JAFLQJ010000358.1_2755_1	*	*	*	*	*	*	*	*	*	*	*	*	*	*	NSDL01009358.1_3_1	*	*	*	*	*	*	*
26	30	0.567	*	*	*	*	MJFZ01000132.1_112_1	RCMT01000365.1_88_1	RCME01000096.1_112_1	RCMF01000080.1_132_1	RCMG01000084.1_112_1	RCMU01000107.1_301_1	RCMH01000118.1_134_1	RCMI01000551.1_27_1	RCMK01000549.1_72_1	RCMN01000144.1_110_1	KE573156.1_8_1,KE579041.1_3_1,KE591645.1_3_1,KE594823.1_10_1	*	*	*	*	*	*	*	*	*	*	JAENGZ010000216.1_147_1	RCMO01000061.1_134_1	RCMJ01000133.1_132_1	RCML01000190.1_26_1	RCMM01000206.1_26_1	RCMV01000306.1_26_1	RCMP01000570.1_27_1	RCMQ01000073.1_287_1	*	*	JAFJYM010000025.1_2933_1,JAFJYM010000077.1_6_1	LGSJ01000278.1_99_1	LGSK01000308.1_93_1	PDCZ01000962.1_4_1	*	AUWJ02014089.1_2_1	*	*	*	*	*	*
26	26	0.5	*	*	*	*	MJFZ01000034.1_370_1	RCMT01000016.1_388_1	RCME01000042.1_78_1	RCMF01000019.1_423_1	RCMG01000024.1_131_1	*	RCMH01000021.1_391_1	RCMI01000087.1_287_1	RCMK01000021.1_402_1	*	*	*	*	*	*	*	*	*	*	*	*	*	*	RCMJ01000038.1_402_1	RCML01000070.1_302_1	RCMM01000039.1_307_1	RCMV01000141.1_8_1	RCMP01000027.1_329_1	*	*	*	*	*	*	*	*	*	QXGE01004753.1_1_1	*	QXGC01004710.1_6_1	*	*	QXGB01004594.1_1_1
26	27	0.184	*	*	*	*	MJFZ01000523.1_11_1	RCMT01000575.1_68_1	RCME01000380.1_22_1	RCMF01000705.1_11_1	RCMG01000640.1_17_1	RCMU01000707.1_55_1	RCMH01000576.1_76_1	RCMI01000567.1_76_1	RCMK01000568.1_74_1	RCMN01000719.1_11_1	*	*	RQEM01010936.1_2_1	*	*	*	RQEI01000770.1_24_1	*	*	*	*	JAENGZ010000322.1_86_1	RCMO01000569.1_11_1	RCMJ01000585.1_77_1	RCML01000587.1_22_1	RCMM01000693.1_11_1	RCMV01000517.1_11_1	RCMP01000700.1_11_1	RCMQ01000551.1_10_1	*	*	*	*	*	*	*	*	*	*	*	*	*	*
26	27	0.107	*	*	JAENGY010002654.1_11_1	*	MJFZ01002796.1_2_1	RCMT01001386.1_31_1	RCME01001612.1_24_1	RCMF01001392.1_31_1	RCMG01001207.1_41_1	*	RCMH01000583.1_50_1	RCMI01000954.1_64_1	RCMK01001429.1_32_1	*	*	*	*	*	*	*	*	*	*	*	*	*	*	RCMJ01001263.1_31_1	RCML01001335.1_32_1	RCMM01001030.1_56_1	RCMV01001625.1_25_1	RCMP01001451.1_31_1	*	*	*	*	*	*	*	*	*	*	*	*	*	*	*
26	27	0.273	*	*	*	JAGDFL010000205.1_114_1,JAGDFL010000436.1_50_1	*	*	*	*	*	*	*	*	*	*	*	*	*	*	*	*	*	*	*	*	*	*	*	*	*	*	*	*	*	*	*	*	*	*	*	*	*	QXGE01002356.1_17_1	QXGD01001288.1_28_1	QXGC01002275.1_18_1	MWJK01004368.1_10_1	JHVZ04002597.1_3_1	QXGB01002424.1_17_1
25	50	0.118	*	*	*	*	*	*	*	*	*	*	*	*	*	*	*	RQEN01004299.1_1_1	RQEM01000596.1_13_1	RQEL01009542.1_1_1	RQEK01004806.1_1_1	RQEJ01000951.1_20_1	RQEI01007698.1_1_1	JAFLQL010000126.1_4562_1,JAFLQL010000126.1_4572_1,JAFLQL010000126.1_4587_1,JAFLQL010000126.1_676_1,JAFLQL010000126.1_684_1,JAFLQL010000126.1_692_1	JAFLQK010000262.1_1301_1,JAFLQK010000262.1_1310_1,JAFLQK010000262.1_1323_1,JAFLQK010000262.1_1972_1,JAFLQK010000262.1_1979_1,JAFLQK010000262.1_1989_1	JADEVP010000001.1_11178_1,JADEVP010000001.1_3020_1,JADEVP010000027.1_1708_1,JADEVP010000027.1_1709_1,JADEVP010000027.1_294_1	JAFLQJ010000505.1_1535_1,JAFLQJ010000505.1_1543_1,JAFLQJ010000505.1_1969_1,JAFLQJ010000505.1_1979_1	*	*	*	*	*	*	*	*	*	PDCY01001304.1_20_1	JAFJYM010000093.1_6378_1,JAFJYM010000093.1_6383_1	LGSJ01004202.1_3_1	*	PDCZ01004380.1_7_1	NSDL01009467.1_1_1,NSDL01018677.1_22_1	*	*	*	*	*	*	*
25	41	0.134	*	*	*	*	*	*	*	*	*	*	*	*	*	*	AUVH01027240.1_2_1,AUVH01071925.1_9_1	*	*	*	*	*	*	*	*	*	*	*	*	*	*	*	*	*	*	*	*	*	*	*	*	*	*	QXGE01000170.1_76_1,QXGE01003407.1_26_1	QXGD01000073.1_234_1,QXGD01000569.1_49_1	QXGC01000231.1_65_1	MWJK01001633.1_28_1,MWJK01005647.1_4_1	KZ984767.1_614_1,KZ984767.1_711_1	QXGB01000043.1_255_1,QXGB01000589.1_44_1
25	31	0.205	*	*	*	*	*	*	*	*	*	*	*	*	*	*	KE572513.1_5_1,KE582433.1_6_1,KE591431.1_1_1,KE596448.1_9_1	*	*	*	*	*	*	*	*	*	*	*	*	*	*	*	*	*	*	*	*	*	*	*	*	*	AUWJ02016548.1_2_1	QXGE01001411.1_22_1	QXGD01000708.1_9_1	QXGC01002114.1_13_1	MWJK01000595.1_93_1	KZ984935.1_181_1	QXGB01001029.1_14_1
25	27	0.121	*	*	*	JAGDFL010001813.1_1_1	*	*	*	*	*	*	*	*	*	*	AUVH01006265.1_1_1,AUVH01006266.1_1_1	RQEN01000934.1_28_1	*	*	RQEK01001155.1_32_1	*	*	*	JAFLQK010000166.1_1874_1	*	*	*	*	*	*	*	*	*	*	*	PDCY01005283.1_2_1	JAFJYM010000100.1_1645_1	LGSJ01000296.1_65_1	LGSK01001240.1_43_1	PDCZ01004312.1_2_1	NSDL01005123.1_9_1	*	QXGE01001509.1_26_1	QXGD01001719.1_22_1	QXGC01001666.1_22_1	MWJK01001846.1_6_1	KZ985153.1_96_1	QXGB01001509.1_26_1
25	29	0.263	*	*	*	*	*	*	*	*	*	*	*	*	*	*	AUVH01064962.1_3_1,KE569426.1_23_1,KE583752.1_9_1	*	*	*	*	*	*	*	*	*	*	*	*	*	*	*	*	*	*	*	PDCY01003662.1_7_1	JAFJYM010000093.1_6401_1	KQ473568.1_24_1	LGSK01001109.1_22_1	*	*	*	QXGE01001362.1_5_1	QXGD01001448.1_31_1	QXGC01001794.1_26_1	MWJK01001301.1_5_1	KZ985194.1_5_1	QXGB01001404.1_5_1
25	28	0.118	*	*	*	*	*	*	*	*	*	*	*	*	*	*	*	*	*	*	*	*	*	*	*	*	*	*	*	*	*	*	*	*	*	*	PDCY01001892.1_23_1	*	LGSJ01000355.1_13_1	LGSK01000518.1_3_1	PDCZ01000597.1_63_1	*	*	*	*	QXGC01003592.1_4_1	MWJK01004033.1_8_1	KZ984817.1_237_1	*
25	25	0.278	*	*	*	*	MJFZ01000392.1_23_1	RCMT01000396.1_84_1	RCME01000165.1_167_1	RCMF01000366.1_85_1	RCMG01000385.1_85_1	RCMU01000063.1_338_1	RCMH01000361.1_85_1	RCMI01000367.1_85_1	RCMK01000360.1_85_1	RCMN01000160.1_62_1	*	*	*	*	*	*	*	*	*	*	*	JAENGZ010000204.1_34_1	RCMO01000208.1_62_1	RCMJ01000362.1_23_1	RCML01000385.1_85_1	RCMM01000380.1_85_1	RCMV01000350.1_24_1	RCMP01000369.1_85_1	RCMQ01000353.1_83_1	*	*	*	*	*	*	*	*	*	*	*	*	*	*
24	26	0.126	LGTS01003209.1_5_1	LGTR01003124.1_5_1	*	*	*	*	*	*	*	*	*	*	*	*	KE581093.1_5_1	*	*	*	*	*	*	*	*	*	*	*	*	*	*	*	*	*	*	*	PDCY01001046.1_22_1	JAFJYM010000020.1_1827_1	LGSJ01003450.1_4_1	LGSK01002961.1_8_1	PDCZ01001154.1_5_1	*	*	*	*	*	*	*	*
24	25	0.17	*	*	*	*	*	*	*	*	*	*	*	*	*	*	*	*	*	*	*	*	RQEI01007013.1_4_1	*	*	*	*	*	*	*	*	*	*	*	*	*	*	*	*	*	*	*	*	QXGE01006839.1_3_1	QXGD01006178.1_3_1	QXGC01007015.1_4_1	*	KZ984863.1_41_1	QXGB01007287.1_2_1
24	25	0.279	*	*	*	*	*	*	*	*	*	*	*	*	*	*	*	*	RQEM01002285.1_9_1	RQEL01005796.1_7_1	*	RQEJ01002504.1_15_1	RQEI01003928.1_12_1	*	JAFLQK010000455.1_17_1	*	*	*	*	*	*	*	*	*	*	*	*	*	*	LGSK01000085.1_157_1	*	*	*	*	*	*	*	*	*
24	25	0.359	*	*	*	*	*	*	*	*	*	*	*	*	*	*	*	*	*	*	*	*	*	*	*	*	JAFLQJ010000043.1_619_1	*	*	*	*	*	*	*	*	*	PDCY01004152.1_2_1	JAFJYM010000010.1_1237_1,JAFJYM010000071.1_653_1	LGSJ01002388.1_12_1	*	PDCZ01002127.1_9_1	*	*	*	*	*	*	*	*
24	29	0.275	LGTS01001244.1_9_1	LGTR01001232.1_10_1	*	*	*	*	*	*	*	*	*	*	*	*	*	*	*	*	*	*	*	*	*	*	*	*	*	*	*	*	*	*	*	*	*	*	*	*	*	*	*	*	*	*	*	*	*
24	24	1	*	*	*	*	*	*	*	*	*	*	*	*	*	*	*	*	*	*	*	*	*	*	*	*	*	*	*	*	*	*	*	*	*	*	*	*	*	*	*	*	AUWJ02005634.1_3_1	*	*	*	*	*	*
24	26	0.536	*	*	*	*	*	*	*	*	*	*	*	*	*	*	*	*	*	*	*	*	*	*	*	*	*	*	*	*	*	*	*	*	*	*	*	*	*	*	*	*	*	*	*	*	*	*	*
24	24	0.124	*	*	*	*	MJFZ01000196.1_214_1	RCMT01001629.1_13_1	RCME01001757.1_13_1	RCMF01001642.1_21_1	RCMG01001613.1_21_1	RCMU01000009.1_329_1	RCMH01001670.1_13_1	RCMI01001711.1_13_1	RCMK01001702.1_13_1	RCMN01001774.1_13_1	*	*	*	*	*	*	*	*	*	*	*	*	RCMO01001519.1_13_1	RCMJ01001503.1_13_1	RCML01001671.1_21_1	RCMM01001699.1_13_1	RCMV01001800.1_13_1	RCMP01001713.1_13_1	RCMQ01001028.1_55_1	*	*	*	*	*	*	*	*	*	*	*	*	*	*
24	26	0.153	*	*	JAENGY010000080.1_103_1,JAENGY010001119.1_34_1	*	*	*	*	*	*	*	*	*	*	*	*	RQEN01000768.1_25_1	RQEM01003120.1_6_1	*	RQEK01000543.1_65_1	RQEJ01008488.1_1_1	RQEI01003135.1_1_1	JAFLQL010000227.1_397_1	JAFLQK010000114.1_873_1	JADEVP010000021.1_2217_1	JAFLQJ010000505.1_628_1,JAFLQJ010000505.1_635_1	*	*	*	*	*	*	*	*	*	*	*	*	*	*	*	*	*	*	*	*	*	*
24	26	0.115	*	*	*	*	*	*	*	*	*	*	*	*	*	*	*	*	*	*	*	*	*	*	*	*	*	*	*	*	*	*	*	*	*	*	*	*	*	*	*	*	*	*	*	*	*	*	*
24	24	1	*	*	JAENGY010001233.1_22_1	*	MJFZ01000453.1_100_1	RCMT01000442.1_126_1	RCME01002042.1_11_1	RCMF01001892.1_11_1	RCMG01001869.1_11_1	RCMU01001724.1_12_1	RCMH01001939.1_11_1	RCMI01001997.1_11_1	RCMK01001968.1_11_1	RCMN01002092.1_1_1	*	*	*	*	*	*	*	*	*	*	*	JAENGZ010002464.1_1_1	RCMO01000851.1_26_1	RCMJ01001713.1_11_1	RCML01001961.1_11_1	RCMM01001962.1_11_1	RCMV01002120.1_11_1	RCMP01001978.1_11_1	RCMQ01002114.1_13_1	*	*	*	*	*	*	*	*	*	*	*	*	*	*
23	26	0.134	*	*	*	*	*	*	*	*	*	*	*	*	*	*	AUVH01045555.1_3_1,KE597577.1_6_1	*	*	*	*	*	*	*	*	*	*	*	*	*	*	*	*	*	*	*	*	*	*	*	*	*	*	QXGE01006348.1_3_1	QXGD01004978.1_3_1	QXGC01006213.1_3_1	MWJK01004814.1_6_1	KZ985104.1_3_1	QXGB01006232.1_3_1
23	26	0.152	*	*	*	*	MJFZ01000556.1_68_1	RCMT01000809.1_5_1	RCME01000591.1_61_1	RCMF01000599.1_62_1	RCMG01000592.1_63_1	*	RCMH01000803.1_5_1	RCMI01000812.1_44_1	RCMK01000791.1_5_1	RCMN01000800.1_5_1	AUVH01007947.1_4_1,AUVH01047312.1_5_1,AUVH01056975.1_2_1,KE567792.1_2_1	*	*	*	*	*	*	*	*	*	*	JAENGZ010000698.1_5_1	RCMO01000120.1_21_1	RCMJ01000098.1_198_1	RCML01000796.1_5_1	RCMM01000787.1_44_1	RCMV01000809.1_5_1	RCMP01000816.1_5_1	RCMQ01000099.1_5_1	*	*	*	*	*	*	*	*	*	*	*	*	*	*
23	24	0.176	*	*	JAENGY010000749.1_42_1	*	*	*	*	*	*	RCMU01001170.1_42_1	*	*	*	*	*	RQEN01004302.1_2_1	*	*	*	*	RQEI01006874.1_9_1	*	*	*	JAFLQJ010000012.1_1350_1	JAENGZ010001395.1_14_1	*	*	*	*	*	*	*	*	*	JAFJYM010000001.1_9399_1	LGSJ01002256.1_4_1	*	*	*	*	*	*	*	*	*	*
23	30	0.159	LGTS01001960.1_2_1	LGTR01001709.1_6_1	*	*	*	*	*	*	*	*	*	*	*	*	*	*	*	*	RQEK01000112.1_64_1,RQEK01000112.1_67_1	RQEJ01003568.1_14_1,RQEJ01006420.1_1_1	*	JAFLQL010000130.1_3269_1	JAFLQK010000203.1_653_1,JAFLQK010000203.1_657_1	JADEVP010000002.1_832_1,JADEVP010000002.1_835_1	JAFLQJ010000276.1_158_1,JAFLQJ010000276.1_162_1	*	*	*	*	*	*	*	*	*	*	JAFJYM010000044.1_1043_1	LGSJ01002792.1_7_1	LGSK01000477.1_87_1	*	*	*	*	*	*	*	*	*
23	52	0.126	*	*	*	JAGDFL010001024.1_12_1,JAGDFL010001920.1_1_1	*	*	*	*	*	*	*	*	*	*	*	*	*	*	*	*	*	*	*	*	*	*	*	*	*	*	*	*	*	*	*	*	*	*	*	*	*	*	*	*	*	*	*
23	23	0.549	LGTS01002343.1_9_1	LGTR01002324.1_9_1	*	*	*	*	*	*	*	*	*	*	*	*	*	*	*	*	*	*	*	*	*	*	*	*	*	*	*	*	*	*	*	*	*	*	*	*	*	*	*	*	*	*	*	*	*
23	24	0.125	*	*	JAENGY010000213.1_3_1	*	*	*	*	*	*	*	*	*	*	*	KE594691.1_14_1,KE595837.1_32_1	*	*	*	*	*	*	*	*	*	*	*	*	*	*	*	*	*	*	*	PDCY01001865.1_15_1	JAFJYM010000024.1_3202_1	LGSJ01000168.1_16_1	LGSK01000200.1_15_1	PDCZ01000136.1_105_1	*	*	QXGE01000100.1_1_1	QXGD01000117.1_3_1	QXGC01003756.1_12_1	MWJK01000098.1_82_1	KZ984915.1_133_1	QXGB01000111.1_2_1
23	26	0.448	*	*	*	*	*	*	*	*	*	*	*	*	*	*	AUVH01031406.1_12_1,KE569759.1_1_1,KE576576.1_6_1	*	*	*	*	*	*	*	*	*	*	*	*	*	*	*	*	*	*	*	*	*	*	*	*	*	*	*	*	*	*	*	*
23	24	0.161	*	*	*	JAGDFL010000309.1_44_1	*	*	*	*	*	*	*	*	*	*	*	*	*	*	*	*	*	*	*	*	*	*	*	*	*	*	*	*	*	JAABLK010000094.1_130_1	*	*	*	*	*	*	*	*	*	*	*	*	*
23	23	0.565	LGTS01001405.1_3_1	LGTR01001396.1_3_1	*	*	*	*	*	*	*	*	*	*	*	*	*	*	*	*	*	*	*	*	*	*	*	*	*	*	*	*	*	*	*	*	*	*	*	*	*	*	*	*	*	*	*	*	*
23	23	0.174	*	*	*	*	MJFZ01000361.1_135_1	RCMT01000393.1_118_1	RCME01000343.1_118_1	RCMF01000112.1_247_1	RCMG01000105.1_247_1	RCMU01000272.1_135_1	RCMH01000362.1_118_1	RCMI01000357.1_119_1	RCMK01000357.1_118_1	RCMN01000084.1_262_1	*	*	*	*	*	*	*	*	*	*	*	JAENGZ010000482.1_39_1	RCMO01000098.1_285_1	RCMJ01000121.1_109_1	RCML01000076.1_116_1	RCMM01000076.1_269_1	RCMV01000349.1_50_1	RCMP01000069.1_291_1	RCMQ01000337.1_119_1	*	*	*	*	*	*	*	*	*	*	*	*	*	*
23	23	0.348	*	*	*	*	*	*	*	*	*	*	*	*	*	*	*	*	*	*	*	*	*	*	*	*	*	*	*	*	*	*	*	*	*	JAABLK010002939.1_3_1	*	*	*	*	*	*	*	*	*	*	*	*	*
23	23	0.783	*	*	*	*	MJFZ01000864.1_35_1	RCMT01000147.1_162_1	RCME01000127.1_32_1	RCMF01000942.1_32_1	RCMG01000150.1_32_1	*	RCMH01000321.1_112_1	RCMI01000930.1_32_1	RCMK01000934.1_32_1	RCMN01000421.1_32_1	*	*	*	*	*	*	*	*	*	*	*	JAENGZ010000893.1_56_1	RCMO01000870.1_32_1	RCMJ01000351.1_112_1	RCML01000925.1_32_1	RCMM01000886.1_32_1	RCMV01000866.1_32_1	RCMP01000321.1_112_1	RCMQ01000931.1_32_1	*	*	*	*	*	*	*	*	*	*	*	*	*	*
23	23	1	*	*	*	*	*	*	*	*	*	*	*	*	*	*	*	*	*	*	*	*	*	*	*	*	*	*	*	*	*	*	*	*	*	*	*	*	*	*	*	*	*	*	*	*	*	*	*
22	28	0.137	*	*	*	*	*	*	*	*	*	*	*	*	*	*	AUVH01003267.1_9_1,KE563179.1_8_1,KE576759.1_13_1,KE585212.1_49_1	*	*	*	*	*	*	*	*	*	*	*	*	*	*	*	*	*	*	*	*	*	*	*	*	*	KV742842.1_46_1	QXGE01000259.1_42_1	QXGD01000040.1_125_1	QXGC01000028.1_125_1	*	KZ984816.1_224_1	QXGB01000298.1_42_1
22	22	0.225	LGTS01001042.1_43_1	LGTR01001060.1_39_1	*	*	*	*	*	*	*	*	*	*	*	*	*	*	*	*	*	*	*	*	*	*	*	*	*	*	*	*	*	*	*	*	*	*	*	*	*	*	*	QXGE01005230.1_3_1	QXGD01004404.1_5_1	QXGC01005230.1_4_1	MWJK01004915.1_3_1	KZ985080.1_120_1	QXGB01004607.1_9_1
22	25	0.12	LGTS01002972.1_4_1	LGTR01002920.1_5_1	*	JAGDFL010000645.1_30_1	MJFZ01000255.1_101_1,MJFZ01000720.1_38_1,MJFZ01001866.1_3_1	RCMT01001041.1_13_1	RCME01002086.1_10_1	RCMF01001928.1_10_1	RCMG01001907.1_10_1	RCMU01001766.1_6_1	RCMH01001980.1_10_1	RCMI01002032.1_10_1	RCMK01002006.1_10_1	*	*	*	*	*	*	*	*	*	*	*	*	*	*	RCMJ01001748.1_10_1	RCML01001996.1_10_1	RCMM01001995.1_10_1	RCMV01002166.1_6_1	RCMP01002007.1_10_1	RCMQ01000316.1_156_1	*	*	*	*	*	*	*	*	*	*	*	*	*	*
22	25	0.119	*	*	*	*	*	*	*	*	*	*	*	*	*	*	KE572757.1_2_1	*	*	*	*	*	*	*	*	*	*	*	*	*	*	*	*	*	*	*	*	*	*	*	*	*	*	QXGE01001412.1_18_1	QXGD01002230.1_1_1	QXGC01002247.1_1_1	MWJK01001314.1_1_1	KZ984845.1_21_1	QXGB01001303.1_3_1
22	22	1	*	*	*	*	*	*	*	*	*	*	*	*	*	*	AUVH01064034.1_2_1	*	*	*	*	*	*	*	*	*	*	*	*	*	*	*	*	*	*	*	*	JAFJYM010000046.1_2558_1	LGSJ01001021.1_21_1	*	PDCZ01001486.1_3_1	*	*	QXGE01003901.1_14_1	QXGD01003662.1_14_1	QXGC01003455.1_17_1	MWJK01002021.1_21_1	JHVZ04001244.1_8_1	QXGB01003438.1_16_1
22	22	0.636	*	*	*	*	*	*	*	*	*	*	*	*	*	*	*	*	*	*	*	*	*	*	*	*	*	*	*	*	*	*	*	*	*	*	*	*	*	*	*	*	*	*	*	*	*	*	*
22	22	0.818	*	*	JAENGY010000316.1_122_1	*	MJFZ01000111.1_259_1	RCMT01000085.1_260_1	RCME01000403.1_76_1	RCMF01001277.1_6_1	RCMG01000459.1_4_1	RCMU01000230.1_102_1	RCMH01000411.1_76_1	RCMI01000437.1_4_1	RCMK01000408.1_76_1	RCMN01001096.1_42_1	*	*	*	*	*	*	*	*	*	*	*	JAENGZ010002008.1_2_1	RCMO01001420.1_6_1	RCMJ01000447.1_6_1	RCML01000437.1_6_1	RCMM01001696.1_20_1	RCMV01001225.1_11_1	RCMP01000426.1_6_1	RCMQ01000401.1_79_1	*	*	*	*	*	*	*	*	*	*	*	*	*	*
22	25	0.28	*	*	*	*	*	*	*	*	*	*	*	*	*	*	*	*	*	*	*	*	*	*	*	*	*	*	*	*	*	*	*	*	*	*	*	JAFJYM010000016.1_119_1,JAFJYM010000016.1_96_1,JAFJYM010000133.1_242_1,JAFJYM010000133.1_247_1	*	KQ473913.1_80_1	*	*	*	*	*	*	*	*	*
22	26	0.19	*	*	*	JAGDFL010001409.1_3_1	*	*	*	*	*	*	*	*	*	*	*	*	*	*	*	*	*	*	*	JADEVP010000007.1_5478_1	*	*	*	*	*	*	*	*	*	JAABLK010000509.1_12_1	*	*	*	*	*	*	*	QXGE01000220.1_171_1,QXGE01000220.1_174_1	QXGD01000282.1_73_1,QXGD01000282.1_76_1	QXGC01000062.1_75_1	*	KZ984818.1_358_1,KZ984818.1_360_1	QXGB01000205.1_79_1,QXGB01000205.1_82_1
22	24	0.167	*	*	*	*	MJFZ01000925.1_21_1	RCMT01001082.1_19_1	RCME01001112.1_19_1	RCMF01000995.1_24_1	RCMG01001034.1_19_1	RCMU01000966.1_19_1	RCMH01000983.1_45_1	RCMI01000994.1_24_1	RCMK01001001.1_24_1	RCMN01000998.1_55_1	*	*	*	*	*	*	*	*	*	*	*	JAENGZ010001082.1_18_1	RCMO01000957.1_53_1	RCMJ01001005.1_19_1	RCML01000974.1_24_1	RCMM01000961.1_24_1	RCMV01001122.1_42_1	RCMP01001017.1_24_1	RCMQ01001124.1_18_1	*	*	*	*	*	*	*	*	*	*	*	*	*	*
22	22	1	*	*	*	*	*	*	*	*	*	*	*	*	*	*	*	*	*	*	*	*	*	*	*	*	*	*	*	*	*	*	*	*	*	*	*	*	*	*	*	*	*	QXGE01006071.1_6_1	QXGD01005380.1_6_1	QXGC01005992.1_4_1	MWJK01005315.1_7_1	KZ984723.1_1171_1	QXGB01005747.1_6_1
22	22	0.134	LGTS01000259.1_103_1	LGTR01000253.1_104_1	*	*	*	*	*	*	*	*	*	*	*	*	KE598418.1_1_1	*	*	*	*	*	*	*	*	*	*	*	*	*	*	*	*	*	*	*	*	*	*	*	*	*	*	*	*	*	*	*	*
22	22	0.62	LGTS01002139.1_1_1	LGTR01002015.1_2_1	*	*	*	*	*	*	*	*	*	*	*	*	*	*	*	*	*	*	*	*	*	*	*	JAENGZ010001230.1_3_1	*	*	*	*	*	*	*	*	*	*	*	*	*	*	*	*	*	*	*	*	*
22	25	0.92	*	*	*	*	*	*	*	*	*	*	*	*	*	*	*	*	*	*	*	*	*	*	*	*	*	*	*	*	*	*	*	*	*	*	*	*	*	*	*	*	*	*	*	*	*	*	*
22	23	0.739	*	*	*	*	*	*	*	*	*	*	*	*	*	*	*	*	*	*	*	*	*	*	*	*	*	*	*	*	*	*	*	*	*	*	*	*	*	*	*	*	*	*	*	*	*	*	*
22	22	1	*	*	*	*	*	*	*	*	*	*	*	*	*	*	*	*	*	*	*	*	*	*	*	*	*	*	*	*	*	*	*	*	*	*	*	*	*	*	*	*	*	*	*	*	*	*	*
21	25	0.193	*	*	*	*	*	*	*	*	*	*	*	*	*	*	*	*	*	RQEL01005285.1_6_1	RQEK01002495.1_16_1	*	RQEI01006720.1_2_1	JAFLQL010000444.1_2336_1	JAFLQK010000166.1_1244_1	*	JAFLQJ010000424.1_919_1	*	*	*	*	*	*	*	*	*	*	*	*	*	*	NSDL01005729.1_49_1,NSDL01006613.1_29_1	*	*	*	*	*	*	*
21	22	0.22	*	*	*	*	*	*	*	*	*	*	*	*	*	*	*	RQEN01000156.1_78_1	*	*	RQEK01000295.1_4_1	RQEJ01002006.1_12_1	RQEI01006063.1_7_1	*	*	*	*	*	*	*	*	*	*	*	*	*	*	*	*	*	*	*	*	QXGE01002458.1_15_1	QXGD01002440.1_16_1	QXGC01002452.1_15_1	MWJK01002565.1_15_1	JHVZ04002125.1_28_1	QXGB01002556.1_15_1
21	21	1	*	*	JAENGY010001992.1_19_1	*	MJFZ01000674.1_75_1	RCMT01000903.1_29_1	RCME01001653.1_6_1	RCMF01001935.1_6_1	RCMG01001914.1_6_1	RCMU01000797.1_59_1	RCMH01001574.1_19_1	RCMI01001627.1_6_1	RCMK01001610.1_6_1	RCMN01000803.1_31_1	*	*	*	*	*	*	*	*	*	*	*	JAENGZ010002286.1_7_1	RCMO01000798.1_31_1	RCMJ01000300.1_142_1	RCML01002001.1_6_1	RCMM01001590.1_6_1	RCMV01000930.1_29_1	RCMP01001621.1_6_1	RCMQ01001669.1_7_1	*	*	*	*	*	*	*	*	*	*	*	*	*	*
21	21	0.19	*	*	*	*	*	*	*	*	*	*	*	*	*	*	*	*	*	*	*	*	*	*	*	*	*	*	*	*	*	*	*	*	*	*	*	*	*	*	*	*	*	*	*	*	*	*	*
21	21	0.429	LGTS01001321.1_15_1	LGTR01001324.1_13_1	*	JAGDFL010001594.1_7_1	*	*	*	*	*	*	*	*	*	*	*	*	*	*	*	*	*	*	*	*	*	*	*	*	*	*	*	*	*	*	*	*	*	*	*	*	*	*	*	*	*	*	*
21	21	0.81	*	*	*	*	MJFZ01000003.1_768_1	RCMT01000074.1_256_1	RCME01000052.1_251_1	RCMF01000085.1_83_1	RCMG01000004.1_709_1	RCMU01000147.1_50_1	RCMH01000076.1_256_1	RCMI01000047.1_279_1	RCMK01000082.1_233_1	RCMN01000047.1_81_1	*	*	*	*	*	*	*	*	JAFLQK010000180.1_338_1	*	*	JAENGZ010001898.1_23_1	RCMO01000009.1_559_1	RCMJ01000006.1_685_1	RCML01000044.1_280_1	RCMM01000084.1_231_1	RCMV01000076.1_68_1	RCMP01000008.1_643_1	*	*	*	*	*	*	*	*	*	*	*	*	*	*	*
21	21	0.758	*	*	JAENGY010000253.1_27_1	*	MJFZ01000253.1_55_1	RCMT01000620.1_9_1	RCME01000583.1_8_1	RCMF01000591.1_9_1	RCMG01000585.1_8_1	RCMU01000614.1_65_1	RCMH01000609.1_9_1	RCMI01000607.1_8_1	RCMK01000591.1_8_1	*	*	*	*	*	*	*	*	*	*	*	*	JAENGZ010000472.1_8_1	*	RCMJ01000568.1_8_1	RCML01000613.1_8_1	RCMM01000494.1_20_1	RCMV01000555.1_64_1	RCMP01000617.1_8_1	*	*	*	*	*	*	*	*	*	*	*	*	*	*	*
21	21	0.333	*	*	*	*	*	*	*	*	*	*	*	*	*	*	KE578871.1_15_1	*	*	*	*	*	*	*	*	*	*	*	*	*	*	*	*	*	*	*	*	*	*	*	PDCZ01004857.1_10_1	*	*	QXGE01001395.1_33_1	QXGD01001478.1_33_1	QXGC01001381.1_33_1	MWJK01001392.1_7_1	KZ985052.1_97_1	QXGB01001434.1_33_1
21	25	0.153	*	*	*	JAGDFL010000223.1_65_1	*	*	*	*	*	*	*	*	*	*	AUVH01031861.1_4_1,AUVH01039229.1_2_1,AUVH01039230.1_7_1,KE577191.1_3_1	*	*	*	*	*	*	*	*	*	*	*	*	*	*	*	*	*	*	*	PDCY01003580.1_1_1	JAFJYM010000022.1_9552_1	LGSJ01002770.1_1_1	LGSK01005823.1_2_1	*	*	*	*	*	*	*	*	*
21	21	0.183	*	*	*	*	*	*	*	*	*	*	*	*	*	*	*	*	*	RQEL01010207.1_4_1	*	*	*	*	*	*	*	*	*	*	*	*	*	*	*	*	PDCY01003107.1_2_1	JAFJYM010000076.1_492_1	LGSJ01000734.1_25_1	*	PDCZ01000814.1_6_1	*	*	QXGE01001179.1_14_1	QXGD01000185.1_107_1	QXGC01000135.1_108_1	MWJK01000229.1_13_1	KZ984720.1_40_1	QXGB01000158.1_107_1
21	21	1	*	*	*	*	MJFZ01001418.1_3_1	RCMT01002351.1_6_1	RCME01000590.1_44_1	RCMF01002725.1_5_1	RCMG01002432.1_5_1	RCMU01002235.1_6_1	RCMH01002519.1_5_1	RCMI01002628.1_6_1	RCMK01002575.1_6_1	RCMN01002803.1_6_1	*	*	*	*	*	*	*	*	*	*	*	*	RCMO01002268.1_6_1	RCMJ01002414.1_6_1	RCML01002592.1_5_1	RCMM01002597.1_5_1	RCMV01003068.1_4_1	RCMP01002565.1_6_1	RCMQ01002747.1_5_1	*	*	*	*	*	*	*	*	*	*	*	*	*	*
21	21	1	*	*	*	*	MJFZ01000149.1_109_1	RCMT01000311.1_164_1	RCME01000291.1_158_1	RCMF01000291.1_163_1	RCMG01000334.1_158_1	RCMU01000186.1_100_1	RCMH01000315.1_158_1	RCMI01000305.1_159_1	RCMK01000610.1_56_1	RCMN01000306.1_152_1	*	*	*	*	*	*	*	*	*	*	*	JAENGZ010000835.1_55_1	RCMO01000350.1_152_1	RCMJ01000219.1_212_1	RCML01000157.1_227_1	RCMM01000140.1_229_1	RCMV01000283.1_72_1	RCMP01000317.1_158_1	RCMQ01000286.1_155_1	*	*	*	*	*	*	*	*	*	*	*	*	*	*
20	20	0.85	*	*	*	*	MJFZ01001022.1_25_1	RCMT01000484.1_6_1	RCME01000240.1_23_1	RCMF01000470.1_67_1	RCMG01000478.1_67_1	RCMU01000137.1_31_1	RCMH01000466.1_67_1	RCMI01000459.1_67_1	RCMK01000459.1_70_1	RCMN01000118.1_161_1	*	*	*	*	*	*	*	*	*	*	*	JAENGZ010001158.1_24_1	RCMO01000100.1_202_1	RCMJ01000234.1_118_1	RCML01001035.1_30_1	RCMM01000314.1_108_1	RCMV01001030.1_34_1	RCMP01000479.1_6_1	RCMQ01000104.1_166_1	*	*	*	*	*	*	*	*	*	*	*	*	*	*
20	23	0.106	*	*	*	*	*	*	*	*	*	*	*	*	*	*	KE583034.1_25_1	*	*	*	*	*	*	*	*	*	*	*	*	*	*	*	*	*	*	*	*	JAFJYM010000015.1_3167_1	LGSJ01003753.1_5_1	LGSK01002016.1_6_1	*	*	*	*	*	*	*	*	*
20	20	0.65	*	*	*	*	*	*	*	*	*	*	*	*	*	*	*	RQEN01001225.1_8_1	RQEM01000107.1_16_1	RQEL01002592.1_8_1	RQEK01003641.1_8_1	RQEJ01000338.1_8_1	RQEI01002217.1_3_1	JAFLQL010000133.1_376_1	JAFLQK010000279.1_2077_1	JADEVP010000055.1_473_1	JAFLQJ010000068.1_2934_1	*	*	*	*	*	*	*	*	*	*	*	*	*	*	*	*	*	*	*	*	*	*
20	23	0.478	*	*	*	*	*	*	*	*	*	*	*	*	*	*	*	*	*	*	*	*	*	*	*	*	*	*	*	*	*	*	*	*	*	*	*	*	*	*	*	NSDL01016591.1_78_1	*	QXGE01004260.1_2_1	QXGD01003033.1_13_1	QXGC01003121.1_5_1	MWJK01001180.1_65_1	KZ985098.1_24_1	QXGB01003702.1_12_1
20	21	0.665	*	*	*	*	*	*	*	*	*	*	*	*	*	*	*	RQEN01002225.1_8_1	*	*	RQEK01002230.1_19_1,RQEK01004354.1_7_1	RQEJ01001493.1_31_1	*	JAFLQL010000306.1_744_1	JAFLQK010000377.1_1525_1	JADEVP010000033.1_208_1	*	*	*	*	*	*	*	*	*	*	*	*	*	*	*	*	*	*	*	*	*	*	*
20	20	0.65	*	*	*	*	*	*	*	*	*	*	*	*	*	*	*	*	*	*	*	*	*	*	*	*	*	*	*	*	*	*	*	*	*	*	*	*	*	*	*	*	*	*	*	*	*	*	*
20	21	0.142	*	*	JAENGY010001923.1_15_1	*	*	*	*	*	*	*	*	*	*	*	*	*	*	*	*	*	*	*	*	*	*	*	*	*	*	*	*	*	*	*	*	*	*	*	*	*	*	*	*	*	*	*	*
20	26	0.113	*	*	*	*	*	*	*	*	*	*	*	*	*	*	AUVH01003091.1_4_1	RQEN01002795.1_4_1	*	RQEL01000562.1_16_1	*	*	*	*	*	JADEVP010000235.1_48_1	*	*	*	*	*	*	*	*	*	*	*	*	*	*	*	*	*	*	*	*	*	*	*
20	23	0.87	*	*	*	*	*	*	*	*	*	*	*	*	*	*	KE592076.1_1_1,KE598012.1_4_1	RQEN01000756.1_29_1	RQEM01002332.1_16_1	RQEL01010090.1_5_1	RQEK01002243.1_13_1	*	RQEI01007482.1_5_1	JAFLQL010000462.1_734_1	JAFLQK010000269.1_2683_1	JADEVP010000046.1_1114_1,JADEVP010000122.1_52_1	JAFLQJ010000506.1_605_1	*	*	*	*	*	*	*	*	JAABLK010000109.1_84_1	PDCY01002885.1_8_1	JAFJYM010000086.1_258_1	LGSJ01002106.1_15_1	LGSK01001077.1_23_1	PDCZ01001133.1_22_1	*	AUWJ02011574.1_3_1,KV740252.1_3_1	*	*	*	*	*	*
20	21	0.81	*	*	*	*	*	*	*	*	*	*	*	*	*	*	KE590047.1_16_1	*	*	*	*	*	*	*	*	*	*	*	*	*	*	*	*	*	*	*	*	*	*	*	*	*	*	*	*	*	*	*	*
20	20	1	*	*	*	*	*	*	*	*	*	*	*	*	*	*	KE596425.1_14_1	*	*	*	*	*	*	*	*	*	*	*	*	*	*	*	*	*	*	*	*	*	*	LGSK01000777.1_28_1	*	*	*	QXGE01000178.1_99_1	QXGD01000286.1_78_1	QXGC01000197.1_83_1	MWJK01000220.1_3_1	KZ984720.1_141_1	QXGB01000240.1_81_1
20	20	0.45	*	*	*	*	*	*	*	*	*	*	*	*	*	*	*	*	*	*	*	*	*	*	*	*	*	*	*	*	*	*	*	*	*	*	*	*	*	*	*	*	*	*	*	*	*	*	*
20	21	0.619	*	*	*	*	MJFZ01000040.1_342_1	RCMT01000076.1_200_1	RCME01000024.1_346_1	RCMF01000028.1_348_1	RCMG01000031.1_349_1	*	RCMH01000028.1_123_1	RCMI01000009.1_399_1	RCMK01000013.1_400_1	*	*	*	*	*	*	*	*	*	*	*	*	*	*	RCMJ01000394.1_20_1	RCML01000019.1_285_1	RCMM01000049.1_208_1	RCMV01000017.1_102_1	RCMP01000023.1_349_1	*	*	*	*	*	*	*	*	*	*	*	*	*	*	*
20	20	1	*	*	*	*	MJFZ01000992.1_38_1	RCMT01000810.1_21_1	RCME01001384.1_12_1	RCMF01001006.1_46_1	RCMG01000611.1_64_1	RCMU01000501.1_22_1	RCMH01000732.1_53_1	RCMI01000046.1_221_1	RCMK01001067.1_12_1	RCMN01001396.1_31_1	*	*	*	*	*	*	*	*	*	*	*	JAENGZ010001147.1_13_1	RCMO01000632.1_64_1	RCMJ01001026.1_39_1	RCML01001122.1_37_1	RCMM01001065.1_41_1	RCMV01000859.1_20_1	RCMP01001103.1_42_1	RCMQ01001409.1_13_1	*	*	*	*	*	*	*	*	*	*	*	*	*	*
19	19	0.526	*	*	JAENGY010000487.1_47_1	*	*	*	*	*	*	*	*	*	*	*	*	*	*	*	*	*	*	*	*	*	*	*	*	*	*	*	*	*	*	*	*	*	*	*	*	*	*	QXGE01000864.1_68_1	QXGD01000944.1_27_1	QXGC01000857.1_26_1	MWJK01000864.1_27_1	*	QXGB01000867.1_27_1
19	25	0.111	*	*	*	*	*	*	*	*	*	*	*	*	*	*	KE596880.1_98_1	*	*	*	*	*	*	*	*	*	*	*	*	*	*	*	*	*	*	*	*	*	*	*	*	*	*	*	*	*	MWJK01004821.1_10_1	*	*
19	20	0.138	*	*	*	*	*	*	*	*	*	*	*	*	*	*	*	*	*	*	*	*	*	JAFLQL010000372.1_701_1	JAFLQK010000137.1_3860_1	*	*	*	*	*	*	*	*	*	*	*	*	*	*	*	*	*	*	*	*	*	*	*	*
19	19	0.737	*	*	*	*	MJFZ01000379.1_16_1	RCMT01000500.1_3_1	RCME01000294.1_96_1	RCMF01000466.1_58_1	RCMG01000471.1_59_1	RCMU01000628.1_62_1	RCMH01000460.1_57_1	RCMI01000449.1_58_1	RCMK01000449.1_57_1	RCMN01000312.1_51_1	*	*	*	*	*	*	*	*	*	*	*	*	RCMO01000331.1_57_1	RCMJ01000480.1_59_1	RCML01000475.1_4_1	RCMM01000470.1_58_1	RCMV01000436.1_57_1	RCMP01000471.1_57_1	RCMQ01000264.1_57_1	*	*	*	*	*	*	*	*	*	*	*	*	*	*
19	19	1	*	*	*	*	MJFZ01002443.1_4_1	RCMT01002276.1_11_1	RCME01002742.1_9_1	RCMF01002157.1_9_1	RCMG01002319.1_8_1	RCMU01002425.1_2_1	RCMH01002212.1_9_1	RCMI01002256.1_9_1	RCMK01002234.1_13_1	RCMN01001512.1_20_1	*	*	*	*	*	*	*	*	*	*	*	JAENGZ010003539.1_2_1	RCMO01001325.1_19_1	RCMJ01001364.1_9_1	RCML01002219.1_9_1	RCMM01002213.1_9_1	RCMV01003059.1_6_1	RCMP01000764.1_9_1	RCMQ01000105.1_135_1	*	PDCY01004293.1_14_1	*	*	*	*	*	*	*	*	*	*	*	*
19	19	0.145	*	*	*	*	*	*	*	*	*	*	*	*	*	*	*	*	*	*	*	*	*	*	*	*	*	*	*	*	*	*	*	*	*	*	*	*	*	*	*	*	*	*	*	QXGC01002313.1_26_1	MWJK01002752.1_6_1	KZ985229.1_58_1	*
19	19	1	*	*	*	*	*	*	*	*	*	*	*	*	*	*	*	*	*	*	*	*	*	*	*	*	*	*	*	*	*	*	*	*	*	*	*	*	*	*	*	*	*	*	*	*	*	*	*
19	19	0.368	*	*	*	JAGDFL010000623.1_45_1	*	*	*	*	*	*	*	*	*	*	*	*	*	*	*	*	*	*	*	*	*	*	*	*	*	*	*	*	*	*	*	*	*	*	*	*	*	*	*	*	*	*	*
19	20	0.716	*	*	*	JAGDFL010001294.1_9_1	*	*	*	*	*	*	*	*	*	*	*	*	*	*	*	*	*	*	*	*	*	*	*	*	*	*	*	*	*	*	PDCY01002140.1_11_1	JAFJYM010000009.1_2980_1,JAFJYM010000094.1_70_1	LGSJ01000343.1_51_1	LGSK01001445.1_5_1	*	*	*	*	*	*	*	*	*
19	20	0.829	*	*	*	*	*	*	*	*	*	*	*	*	*	*	AUVH01066817.1_22_1,KE590131.1_4_1	*	*	*	*	*	*	*	*	*	*	*	*	*	*	*	*	*	*	*	*	*	*	*	*	*	*	QXGE01004024.1_4_1	QXGD01003007.1_4_1	QXGC01004090.1_10_1	MWJK01004047.1_4_1	KZ984736.1_615_1	QXGB01003747.1_4_1
19	21	0.857	*	*	*	*	MJFZ01000669.1_47_1,MJFZ01000965.1_21_1,MJFZ01001503.1_2_1	RCMT01002025.1_8_1	RCME01001978.1_2_1	RCMF01001841.1_2_1	RCMG01001815.1_2_1	RCMU01001665.1_2_1	RCMH01001888.1_2_1	RCMI01001943.1_2_1	RCMK01001906.1_2_1	RCMN01002028.1_2_1	*	*	*	*	*	*	*	*	*	*	*	JAENGZ010002161.1_2_1	RCMO01001690.1_2_1	RCMJ01001668.1_2_1	RCML01001893.1_2_1	RCMM01001906.1_2_1	RCMV01002324.1_2_1	RCMP01001915.1_2_1	RCMQ01002011.1_2_1	*	*	*	*	*	*	*	*	*	*	*	*	*	*
19	19	1	*	*	JAENGY010000276.1_22_1	*	MJFZ01000027.1_193_1	RCMT01000065.1_100_1	RCME01000061.1_100_1	RCMF01000075.1_100_1	RCMG01000072.1_100_1	RCMU01000097.1_254_1	RCMH01000071.1_100_1	RCMI01000068.1_100_1	RCMK01000068.1_100_1	RCMN01000416.1_31_1	*	*	*	*	*	*	*	*	*	*	*	JAENGZ010000292.1_25_1	RCMO01000324.1_26_1	RCMJ01000036.1_419_1	RCML01000064.1_257_1	RCMM01000068.1_100_1	RCMV01000016.1_347_1	RCMP01000068.1_100_1	RCMQ01000049.1_99_1	*	*	*	*	*	*	*	*	*	*	*	*	*	*
18	21	0.403	*	*	*	*	*	*	*	*	*	*	*	*	*	*	*	RQEN01001225.1_3_1	RQEM01000107.1_8_1	RQEL01002592.1_3_1	RQEK01003641.1_3_1,RQEK01004404.1_2_1	*	RQEI01001836.1_23_1	*	JAFLQK010000279.1_2072_1	JADEVP010000055.1_468_1	JAFLQJ010000068.1_2926_1	*	*	*	*	*	*	*	*	*	*	*	*	*	*	*	*	*	*	*	*	*	*
18	19	0.316	*	*	*	JAGDFL010000330.1_19_1	MJFZ01000920.1_51_1	*	*	*	*	RCMU01001101.1_55_1	*	*	*	RCMN01001188.1_56_1	*	*	*	*	*	*	*	*	*	*	*	JAENGZ010002142.1_12_1	RCMO01000085.1_335_1	*	*	*	*	*	RCMQ01001195.1_56_1	*	*	*	*	*	*	*	*	QXGE01000387.1_17_1	QXGD01000429.1_18_1	QXGC01001829.1_27_1	MWJK01000079.1_29_1	KZ984838.1_150_1	QXGB01000411.1_17_1
18	18	0.195	*	*	*	*	*	*	*	*	*	*	*	*	*	*	*	*	*	*	*	*	*	*	*	*	*	*	*	*	*	*	*	*	*	*	*	JAFJYM010000020.1_887_1	*	*	*	*	*	QXGE01001331.1_47_1	QXGD01001423.1_47_1	QXGC01001336.1_46_1	*	JHVZ04002001.1_67_1	QXGB01001385.1_47_1
18	25	0.153	*	*	*	*	*	*	*	*	*	*	*	*	*	*	*	*	*	*	*	*	*	*	*	*	*	*	*	*	*	*	*	*	*	*	*	*	*	*	*	*	KV742001.1_70_1	*	*	*	*	*	*
18	19	0.789	*	*	*	*	MJFZ01001165.1_3_1	RCMT01001421.1_27_1	RCME01001252.1_39_1	RCMF01001210.1_37_1	RCMG01001187.1_38_1	*	RCMH01000190.1_206_1	RCMI01001601.1_20_1	RCMK01001576.1_20_1	RCMN01001635.1_22_1	*	*	*	*	RQEK01001604.1_34_1	*	*	*	*	*	*	*	RCMO01001414.1_3_1	RCMJ01001041.1_40_1	RCML01001562.1_20_1	RCMM01001561.1_20_1	RCMV01001850.1_1_1	RCMP01001057.1_19_1	*	*	*	*	*	*	*	*	*	*	*	*	*	*	*
18	21	0.147	*	*	*	*	*	*	*	*	*	*	*	*	*	*	*	*	*	*	*	*	*	*	*	*	*	*	*	*	*	*	*	*	*	*	*	JAFJYM010000020.1_2377_1	LGSJ01000143.1_8_1	*	PDCZ01000527.1_8_1	*	*	*	*	*	*	*	*
18	19	0.521	*	*	*	*	*	*	*	*	*	*	*	*	*	*	*	RQEN01005077.1_4_1	RQEM01002688.1_5_1	*	*	RQEJ01006927.1_4_1	*	*	*	JADEVP010000052.1_1010_1	*	*	*	*	*	*	*	*	*	*	PDCY01001349.1_19_1	JAFJYM010000025.1_521_1,JAFJYM010000038.1_3763_1	*	LGSK01001283.1_3_1	PDCZ01001480.1_19_1	*	*	*	*	*	*	*	*
18	18	0.389	*	*	*	*	*	*	*	*	*	*	*	*	*	*	*	*	*	*	*	*	*	*	*	*	*	*	*	*	*	*	*	*	*	*	*	*	*	*	*	*	*	*	*	*	*	*	*
18	18	0.159	*	*	*	*	*	*	*	*	*	*	*	*	*	*	*	*	*	*	*	*	*	*	*	*	*	*	*	*	*	*	*	*	*	*	*	*	*	*	*	*	*	QXGE01000736.1_94_1	QXGD01001405.1_56_1	QXGC01001783.1_25_1	MWJK01001695.1_43_1	KZ984714.1_75_1	QXGB01000717.1_99_1
18	18	0.444	*	*	*	JAGDFL010000393.1_2_1	*	*	*	*	*	*	*	*	*	*	KE586471.1_5_1	*	*	*	*	*	*	*	*	*	*	*	*	*	*	*	*	*	*	*	*	*	*	*	*	*	*	QXGE01000568.1_45_1	QXGD01000492.1_57_1	QXGC01000420.1_60_1	*	KZ984827.1_228_1	QXGB01000457.1_57_1
18	18	1	*	*	*	*	MJFZ01000296.1_160_1	RCMT01001329.1_14_1	RCME01000085.1_284_1	RCMF01001253.1_15_1	RCMG01000829.1_15_1	RCMU01001178.1_41_1	RCMH01001268.1_14_1	RCMI01000106.1_275_1	RCMK01001283.1_15_1	RCMN01001399.1_33_1	*	*	*	*	*	*	*	*	*	*	*	JAENGZ010000808.1_13_1	RCMO01000020.1_507_1	RCMJ01000810.1_15_1	RCML01001331.1_14_1	RCMM01001266.1_15_1	RCMV01000237.1_171_1	RCMP01001316.1_14_1	RCMQ01001328.1_15_1	*	*	*	*	*	*	*	*	*	*	*	*	*	*
18	18	1	*	*	*	*	*	*	*	*	*	*	*	*	*	*	*	*	*	*	*	*	*	*	*	*	*	*	*	*	*	*	*	*	*	*	*	*	*	*	*	*	*	*	*	*	*	*	*
18	18	0.164	*	*	*	*	*	*	*	*	*	*	*	*	*	*	*	*	*	*	*	*	*	*	*	*	*	*	*	*	*	*	*	*	*	*	*	JAFJYM010000042.1_1769_1	LGSJ01000589.1_7_1	*	PDCZ01000825.1_10_1	*	*	*	*	*	*	*	*
18	18	0.556	*	*	*	*	*	*	*	*	*	*	*	*	*	*	AUVH01000391.1_3_1	*	*	*	*	*	*	*	*	*	*	*	*	*	*	*	*	*	*	*	*	*	*	*	*	*	*	QXGE01004624.1_6_1	QXGD01004255.1_6_1	QXGC01004572.1_6_1	MWJK01004555.1_9_1	KZ984859.1_417_1	QXGB01003378.1_6_1
18	18	1	*	*	*	*	MJFZ01000171.1_34_1	RCMT01002023.1_11_1	RCME01002245.1_2_1	RCMF01002105.1_11_1	RCMG01002058.1_11_1	RCMU01001957.1_2_1	RCMH01002147.1_11_1	RCMI01000273.1_8_1	RCMK01000649.1_57_1	RCMN01002368.1_2_1	*	*	*	*	*	*	*	*	*	*	*	JAENGZ010002634.1_2_1	RCMO01001875.1_11_1	RCMJ01001376.1_26_1	RCML01001172.1_44_1	RCMM01001525.1_26_1	RCMV01001637.1_25_1	RCMP01001572.1_26_1	RCMQ01002367.1_2_1	*	*	*	*	*	*	*	*	*	*	*	*	*	*
18	18	1	*	*	*	*	MJFZ01001694.1_8_1	RCMT01001266.1_31_1	RCME01001319.1_31_1	RCMF01001111.1_42_1	RCMG01001124.1_33_1	RCMU01000634.1_89_1	RCMH01001239.1_32_1	RCMI01001203.1_33_1	RCMK01001123.1_14_1	RCMN01001103.1_41_1	*	*	*	*	*	*	*	*	*	*	*	JAENGZ010002723.1_3_1	RCMO01001166.1_36_1	RCMJ01001080.1_40_1	RCML01001277.1_35_1	RCMM01001259.1_9_1	RCMV01001294.1_37_1	RCMP01001355.1_28_1	RCMQ01001748.1_26_1	*	*	*	*	*	*	*	*	*	*	*	*	*	*
18	18	1	*	*	*	*	MJFZ01000303.1_55_1	RCMT01001217.1_24_1	RCME01001281.1_1_1	RCMF01000060.1_139_1	RCMG01000977.1_28_1	RCMU01000926.1_1_1	RCMH01001226.1_1_1	RCMI01001261.1_1_1	RCMK01001255.1_1_1	RCMN01000342.1_112_1	*	*	*	*	*	*	*	*	*	*	*	JAENGZ010000258.1_33_1	RCMO01000007.1_484_1	RCMJ01000085.1_139_1	RCML01001237.1_25_1	RCMM01001233.1_2_1	RCMV01001100.1_2_1	RCMP01001276.1_24_1	RCMQ01000006.1_520_1	*	*	*	*	*	*	*	*	*	*	*	*	*	*
17	29	0.448	LGTS01000017.1_179_1	LGTR01000023.1_173_1	*	JAGDFL010000591.1_20_1	*	*	*	*	*	*	*	*	*	*	*	*	*	*	*	*	*	*	*	*	*	*	*	*	*	*	*	*	*	*	*	*	*	*	*	*	*	*	*	*	*	*	*
17	17	0.353	*	*	*	*	*	*	*	*	*	*	*	*	*	*	KE582791.1_1_1	*	*	*	*	*	*	*	*	*	*	*	*	*	*	*	*	*	*	*	*	*	*	*	*	*	*	*	*	QXGC01002616.1_15_1	MWJK01002758.1_2_1	KZ984808.1_447_1	*
17	19	0.579	*	*	*	*	*	*	*	*	*	*	*	*	*	*	*	*	*	*	RQEK01002829.1_15_1,RQEK01007635.1_4_1	*	RQEI01003114.1_11_1	*	*	*	*	*	*	*	*	*	*	*	*	*	*	*	*	*	*	*	*	QXGE01000811.1_62_1	QXGD01000893.1_62_1	QXGC01001088.1_22_1	MWJK01000772.1_64_1	KZ985107.1_90_1	QXGB01000758.1_67_1
17	17	1	*	*	*	*	*	*	*	*	*	*	*	*	*	*	*	*	*	*	*	*	*	*	*	*	*	*	*	*	*	*	*	*	*	*	*	*	*	LGSK01004519.1_3_1	*	*	*	QXGE01005249.1_3_1	QXGD01004964.1_2_1	QXGC01005453.1_2_1	MWJK01005408.1_1_1	KZ984759.1_410_1	QXGB01005205.1_2_1
17	17	0.486	*	*	*	*	*	*	*	*	*	*	*	*	*	*	KE577797.1_9_1	*	*	*	*	*	*	*	*	*	*	*	*	*	*	*	*	*	*	*	*	JAFJYM010000046.1_600_1	*	*	*	*	KV743371.1_29_1	*	*	QXGC01004041.1_10_1	*	*	*
17	22	0.181	*	*	*	JAGDFL010000715.1_25_1	*	*	*	*	*	*	*	*	*	*	*	*	*	*	*	*	*	*	*	*	*	*	*	*	*	*	*	*	*	*	*	*	*	*	*	*	KV742966.1_11_1	*	*	*	*	*	*
17	17	0.294	LGTS01000465.1_25_1	LGTR01000453.1_25_1	JAENGY010000311.1_62_1	*	*	*	*	*	*	*	*	*	*	*	*	*	RQEM01008131.1_1_1	*	RQEK01006548.1_7_1	*	*	*	*	*	*	*	*	*	*	*	*	*	*	JAABLK010000104.1_163_1	*	JAFJYM010000103.1_2157_1	*	*	*	*	*	*	*	*	*	*	*
17	17	0.294	*	*	*	*	*	*	*	*	*	RCMU01000021.1_12_1	*	*	*	RCMN01000212.1_116_1	*	*	*	*	*	*	*	*	*	*	*	*	RCMO01000001.1_876_1	*	*	*	*	*	*	JAABLK010001365.1_2_1	*	*	*	*	*	*	*	QXGE01003012.1_15_1	QXGD01001000.1_34_1	QXGC01000923.1_33_1	MWJK01002975.1_14_1	JHVZ04001193.1_215_1	QXGB01000944.1_34_1
17	17	0.3	*	*	*	JAGDFL010000008.1_385_1	*	*	*	*	*	*	*	*	*	*	*	*	*	RQEL01007269.1_1_1	RQEK01003840.1_2_1	*	RQEI01006066.1_1_1	JAFLQL010000444.1_155_1	JAFLQK010000012.1_247_1	*	JAFLQJ010000086.1_2864_1	*	*	*	*	*	*	*	*	*	*	*	*	*	*	*	*	*	*	*	*	*	*
17	20	0.2	*	*	*	*	*	*	*	*	*	*	*	*	*	RCMN01000592.1_33_1	*	*	*	*	*	*	*	*	*	*	*	JAENGZ010000555.1_32_1	RCMO01000674.1_77_1	*	*	*	*	*	RCMQ01000189.1_33_1	*	*	*	*	*	*	*	*	*	*	*	*	*	*
17	18	0.164	*	*	*	*	*	*	*	*	*	*	*	*	*	*	*	*	*	*	*	*	*	*	*	*	*	*	*	*	*	*	*	*	*	*	*	*	*	*	*	*	AUWJ02002423.1_1_1	QXGE01000301.1_51_1	QXGD01000380.1_51_1	QXGC01000270.1_138_1	MWJK01000300.1_51_1	JHVZ04002842.1_1_1,KZ984796.1_216_1	QXGB01000328.1_51_1
17	17	0.882	*	*	*	*	*	*	*	*	*	*	*	*	*	*	*	*	*	*	*	*	*	*	*	*	*	*	*	*	*	*	*	*	*	*	*	*	*	*	*	*	*	QXGE01000042.1_125_1	QXGD01000054.1_125_1	QXGC01000039.1_120_1	MWJK01001433.1_26_1	JHVZ04001006.1_251_1	QXGB01000048.1_257_1
17	19	0.192	*	*	*	*	*	*	*	*	*	*	*	*	*	*	*	*	*	*	*	*	*	*	*	*	*	*	*	*	*	*	*	*	*	*	*	*	*	*	*	*	*	*	*	*	*	*	*
17	28	0.929	*	*	*	*	*	*	*	*	*	*	*	*	*	*	*	*	*	*	*	*	*	*	*	*	*	*	*	*	*	*	*	*	*	*	*	*	*	*	*	*	*	*	*	*	*	*	*
17	17	0.412	*	*	*	*	MJFZ01001474.1_7_1	RCMT01000664.1_47_1	RCME01000118.1_269_1	RCMF01000156.1_257_1	RCMG01000163.1_257_1	RCMU01001195.1_17_1	RCMH01000080.1_165_1	RCMI01000146.1_253_1	RCMK01001481.1_28_1	RCMN01000187.1_103_1	*	*	*	*	*	*	*	*	*	*	*	*	RCMO01000146.1_270_1	RCMJ01000186.1_259_1	RCML01000154.1_122_1	RCMM01000149.1_256_1	RCMV01001963.1_8_1	RCMP01000152.1_255_1	RCMQ01000779.1_41_1	*	*	*	*	*	*	*	*	*	*	*	*	*	*
16	17	0.226	*	*	*	JAGDFL010000284.1_129_1	*	*	*	*	*	*	*	*	*	*	AUVH01121137.1_33_1	*	*	*	RQEK01006200.1_4_1	*	*	*	*	*	*	*	*	*	*	*	*	*	*	*	PDCY01002951.1_8_1,PDCY01006025.1_7_1	JAFJYM010000005.1_2694_1	LGSJ01000726.1_38_1	*	PDCZ01001297.1_7_1	*	*	*	*	*	*	*	*
16	18	0.13	LGTS01001848.1_12_1	LGTR01000951.1_1_1	*	*	*	*	*	*	*	RCMU01000731.1_52_1	*	*	*	*	*	*	*	RQEL01006544.1_2_1	RQEK01004701.1_3_1	*	*	*	JAFLQK010000269.1_1936_1	JADEVP010000044.1_1028_1	*	JAENGZ010001524.1_2_1	*	*	*	*	*	*	RCMQ01001914.1_14_1	*	*	*	LGSJ01002763.1_4_1	*	*	NSDL01011860.1_6_1	KV741783.1_2_1	*	*	*	*	*	*
16	19	0.263	*	*	*	JAGDFL010000303.1_3_1	*	*	*	*	*	*	*	*	*	*	*	RQEN01001116.1_8_1	RQEM01005492.1_1_1	RQEL01000501.1_11_1	RQEK01002728.1_2_1	RQEJ01004050.1_11_1	RQEI01002675.1_14_1	JAFLQL010000126.1_3337_1	JAFLQK010000450.1_4604_1	JADEVP010000001.1_1897_1,JADEVP010000079.1_594_1	JAFLQJ010000026.1_2727_1,JAFLQJ010000147.1_2_1,JAFLQJ010000194.1_541_1	*	*	*	*	*	*	*	*	*	*	*	*	*	*	*	*	*	*	*	*	*	*
16	18	0.166	*	*	*	*	*	*	*	*	*	*	*	*	*	*	KE586853.1_1_1,KE592049.1_30_1	RQEN01005318.1_3_1	*	*	*	*	RQEI01002261.1_19_1	*	*	*	*	*	*	*	*	*	*	*	*	*	PDCY01002646.1_11_1	JAFJYM010000037.1_395_1	LGSJ01001461.1_20_1	LGSK01001577.1_11_1	PDCZ01001782.1_19_1	*	*	*	*	*	*	*	*
16	16	0.25	*	*	*	*	*	*	*	*	*	*	*	*	*	RCMN01002422.1_3_1	*	*	*	*	*	*	*	*	*	*	JAFLQJ010000482.1_140_1	JAENGZ010001768.1_13_1	RCMO01001972.1_3_1	*	*	*	*	*	RCMQ01002423.1_3_1	*	*	*	*	*	*	*	*	QXGE01004434.1_7_1	QXGD01003935.1_6_1	QXGC01004332.1_7_1	MWJK01004390.1_2_1	KZ984792.1_354_1	QXGB01004499.1_5_1
16	17	0.118	*	*	*	*	*	*	*	*	*	*	*	*	*	*	*	RQEN01002850.1_11_1	*	*	*	RQEJ01002243.1_14_1	RQEI01000148.1_10_1,RQEI01005197.1_3_1	JAFLQL010000113.1_909_1	JAFLQK010000351.1_1450_1	*	JAFLQJ010000448.1_919_1	*	*	*	*	*	*	*	*	*	*	*	*	*	*	*	*	*	*	*	*	*	*
16	16	0.171	*	*	*	*	*	*	*	*	*	*	*	*	*	*	*	*	*	*	*	*	*	*	*	*	*	*	*	*	*	*	*	*	*	*	*	*	*	*	*	*	*	*	*	*	*	*	*
16	16	0.12	*	*	*	*	*	*	*	*	*	*	*	*	*	*	*	*	*	*	*	*	*	*	*	*	*	*	*	*	*	*	*	*	*	*	PDCY01009983.1_3_1	JAFJYM010000018.1_4979_1	LGSJ01000557.1_62_1	*	*	*	*	QXGE01005881.1_4_1	QXGD01005138.1_4_1	QXGC01006858.1_2_1	MWJK01006293.1_2_1	*	QXGB01005464.1_4_1
16	16	0.625	*	*	*	JAGDFL010001258.1_2_1	*	*	*	*	*	*	*	*	*	*	*	*	*	*	*	*	*	*	*	*	*	*	*	*	*	*	*	*	*	*	*	*	*	*	*	NSDL01001120.1_17_1	*	*	*	*	*	*	*
16	17	0.765	*	*	*	*	MJFZ01000543.1_14_1	RCMT01000462.1_23_1	RCME01000398.1_24_1	RCMF01000230.1_61_1	RCMG01000452.1_96_1	*	RCMH01000198.1_178_1	RCMI01000434.1_94_1	RCMK01000433.1_94_1	*	*	*	*	*	*	*	*	*	*	*	*	*	*	RCMJ01000270.1_61_1	RCML01000711.1_60_1	RCMM01000440.1_24_1	RCMV01000416.1_95_1	RCMP01000380.1_117_1	*	*	*	*	*	*	*	*	*	*	*	*	*	*	*
16	19	0.104	*	*	*	*	*	*	*	*	*	*	*	*	*	*	*	*	RQEM01005250.1_10_1	*	*	*	*	*	*	*	*	*	*	*	*	*	*	*	*	*	*	*	*	*	*	*	*	*	*	*	*	*	*
16	16	0.125	*	*	*	*	MJFZ01000808.1_39_1	RCMT01000909.1_34_1	RCME01000932.1_33_1	RCMF01000923.1_3_1	RCMG01000815.1_3_1	*	RCMH01000871.1_5_1	RCMI01000842.1_3_1	RCMK01000881.1_3_1	*	*	*	*	*	*	*	*	*	*	*	*	*	*	RCMJ01000739.1_10_1	RCML01000879.1_3_1	RCMM01000865.1_3_1	RCMV01000933.1_35_1	RCMP01000894.1_36_1	*	*	*	*	LGSJ01001422.1_14_1	*	*	*	*	*	*	*	*	*	*
16	16	0.313	*	*	*	*	*	*	*	*	*	*	*	*	*	*	KE566387.1_15_1	RQEN01003144.1_14_1	*	*	RQEK01005509.1_6_1	RQEJ01000944.1_32_1	RQEI01002539.1_6_1	JAFLQL010000130.1_4330_1	JAFLQK010000203.1_1722_1	JADEVP010000002.1_6491_1	JAFLQJ010000328.1_974_1	*	*	*	*	*	*	*	*	*	*	*	*	LGSK01000663.1_2_1	*	*	*	*	*	*	*	*	*
16	16	0.125	LGTS01002387.1_1_1	LGTR01002397.1_4_1	*	*	*	*	*	*	*	*	*	*	*	*	KE581391.1_11_1	*	*	*	*	*	*	*	*	*	*	*	*	*	*	*	*	*	*	*	*	*	*	*	*	*	*	QXGE01004694.1_11_1	QXGD01001212.1_34_1	QXGC01004635.1_7_1	MWJK01001811.1_46_1	KZ984930.1_165_1	QXGB01004523.1_11_1
16	17	0.882	*	*	*	*	*	*	*	*	*	*	*	*	*	*	*	*	*	*	*	*	*	*	*	*	*	*	*	*	*	*	*	*	*	*	*	*	*	*	*	*	*	QXGE01005174.1_4_1	QXGD01004250.1_3_1	QXGC01004509.1_5_1	MWJK01005567.1_1_1	JHVZ04001946.1_31_1,KZ984750.1_730_1	QXGB01004610.1_2_1
16	17	0.647	*	*	*	*	*	*	*	*	*	*	*	*	*	*	AUVH01036103.1_5_1	*	*	*	*	*	*	*	*	*	*	*	*	*	*	*	*	*	*	*	*	*	*	*	*	*	*	QXGE01006908.1_2_1	QXGD01006035.1_2_1	QXGC01007322.1_2_1	MWJK01006336.1_1_1	JHVZ04002375.1_7_1	QXGB01006914.1_2_1
16	19	0.23	*	*	*	*	*	*	*	*	*	*	*	*	*	*	*	*	*	*	*	*	*	*	*	*	*	*	*	*	*	*	*	*	*	*	*	*	*	*	*	*	*	*	*	*	*	*	*
16	16	1	*	*	*	*	MJFZ01000040.1_44_1	RCMT01000076.1_29_1	RCME01000024.1_28_1	RCMF01000028.1_28_1	RCMG01000031.1_29_1	RCMU01000179.1_158_1	RCMH01000028.1_262_1	RCMI01000009.1_92_1	RCMK01000013.1_92_1	*	*	*	*	*	*	*	*	*	*	*	*	JAENGZ010000276.1_47_1	*	RCMJ01000111.1_28_1	RCML01000019.1_94_1	RCMM01000049.1_75_1	RCMV01000017.1_241_1	RCMP01000023.1_28_1	*	*	*	*	*	*	*	*	*	*	*	*	*	*	*
16	18	0.833	*	*	*	*	*	*	*	*	*	*	*	*	*	*	*	*	*	*	*	*	*	*	*	*	*	*	*	*	*	*	*	*	*	*	*	*	*	*	*	*	*	*	*	*	*	*	*
16	16	1	*	*	*	*	*	*	*	*	*	*	*	*	*	*	*	*	*	*	*	*	*	*	*	*	*	*	*	*	*	*	*	*	*	*	*	*	*	*	*	*	*	QXGE01003254.1_9_1	QXGD01003405.1_6_1	QXGC01003333.1_8_1	MWJK01003338.1_8_1	KZ984779.1_398_1	QXGB01003502.1_6_1
15	20	0.144	*	*	*	*	*	*	*	*	*	*	*	*	*	*	*	*	RQEM01005902.1_1_1	*	*	*	*	JAFLQL010000022.1_275_1,JAFLQL010000029.1_2289_1	JAFLQK010000532.1_2940_1	JADEVP010000041.1_1475_1	JAFLQJ010000094.1_288_1	JAENGZ010003554.1_2_1	*	*	*	*	*	*	*	*	*	*	*	*	*	NSDL01010056.1_9_1	*	*	*	*	*	*	*
15	17	0.176	*	*	*	JAGDFL010000485.1_74_1	*	*	*	*	*	*	*	*	*	*	AUVH01018634.1_2_1,AUVH01076903.1_11_1,KE594510.1_12_1	*	*	*	*	*	*	*	*	*	*	*	*	*	*	*	*	*	*	*	*	*	*	*	*	*	*	QXGE01000638.1_71_1	QXGD01000676.1_72_1	QXGC01000619.1_72_1	MWJK01000627.1_75_1	KZ984937.1_173_1	QXGB01000660.1_71_1
15	15	0.6	*	*	*	*	*	*	*	*	*	*	*	*	*	*	*	RQEN01000371.1_29_1	RQEM01000413.1_5_1	RQEL01005029.1_9_1	RQEK01000030.1_7_1	RQEJ01000070.1_12_1	RQEI01009193.1_1_1	JAFLQL010000058.1_1800_1	JAFLQK010000498.1_909_1	JADEVP010000012.1_649_1	JAFLQJ010000105.1_332_1	*	*	*	*	*	*	*	*	*	*	*	*	*	*	*	*	*	*	*	*	*	*
15	16	0.121	*	*	*	*	*	*	*	*	*	*	*	*	*	*	*	RQEN01000021.1_6_1	RQEM01001917.1_10_1	RQEL01004717.1_1_1	RQEK01001784.1_4_1	RQEJ01000037.1_4_1	RQEI01002918.1_10_1	JAFLQL010000416.1_2663_1	JAFLQK010000176.1_1342_1	JADEVP010000006.1_3789_1	*	*	*	*	*	*	*	*	*	*	*	*	*	*	*	NSDL01018839.1_44_1	*	*	*	*	*	*	*
15	17	0.209	*	*	*	*	*	*	*	*	*	*	*	*	*	*	*	RQEN01000186.1_96_1	*	RQEL01006584.1_3_1	RQEK01000377.1_34_1,RQEK01006660.1_1_1	RQEJ01004754.1_3_1	RQEI01001975.1_24_1	*	JAFLQK010000262.1_693_1	JADEVP010000001.1_2642_1,JADEVP010000027.1_1191_1	*	*	*	*	*	*	*	*	*	JAABLK010000366.1_116_1	*	*	*	*	*	NSDL01000498.1_25_1	*	*	*	*	*	*	*
15	17	0.138	*	*	*	JAGDFL010000897.1_6_1	*	*	*	*	*	*	*	*	*	*	*	*	*	*	*	*	*	*	*	*	*	*	*	*	*	*	*	*	*	*	PDCY01002175.1_7_1	JAFJYM010000019.1_1474_1,JAFJYM010000041.1_110_1,JAFJYM010000041.1_121_1	LGSJ01002163.1_3_1	LGSK01000988.1_41_1	PDCZ01001187.1_7_1	*	*	*	*	*	*	*	*
15	15	0.189	LGTS01000812.1_30_1	LGTR01000838.1_27_1	*	*	*	*	*	*	*	*	*	*	*	*	*	*	*	*	*	*	*	*	*	*	*	*	*	*	*	*	*	*	*	*	*	JAFJYM010000003.1_5578_1	*	*	*	*	*	*	QXGD01003261.1_15_1	*	MWJK01008051.1_2_1	*	*
15	15	0.533	*	*	*	*	*	*	*	*	*	*	*	*	*	*	AUVH01011886.1_15_1	*	*	*	*	*	*	*	*	*	*	*	*	*	*	*	*	*	*	*	*	*	*	*	*	*	*	QXGE01005979.1_1_1	QXGD01001009.1_21_1	QXGC01001028.1_21_1	MWJK01001030.1_55_1	KZ985011.1_20_1	QXGB01000951.1_21_1
15	15	0.132	*	*	*	*	*	*	*	*	*	*	*	*	*	*	*	*	*	*	*	*	*	*	*	*	*	*	*	*	*	*	*	*	*	*	*	*	*	*	*	*	*	*	*	*	*	*	*
15	17	0.7	*	*	*	*	*	*	*	*	*	*	*	*	*	*	AUVH01129708.1_23_1,KE592353.1_9_1	*	*	*	*	*	*	*	*	*	*	*	*	*	*	*	*	*	*	*	*	*	*	*	*	*	*	QXGE01000178.1_140_1	QXGD01000286.1_119_1	QXGC01000197.1_124_1	MWJK01000220.1_44_1	KZ984720.1_182_1	QXGB01000240.1_122_1
15	15	1	*	*	*	*	*	*	*	*	*	*	*	*	*	*	*	*	*	*	*	*	*	*	*	*	*	*	*	*	*	*	*	*	*	*	*	*	*	*	*	*	*	QXGE01002123.1_26_1	QXGD01002146.1_26_1	QXGC01000566.1_44_1	MWJK01002068.1_8_1	KZ984743.1_404_1	QXGB01002136.1_26_1
15	15	1	*	*	*	*	*	*	*	*	*	*	*	*	*	*	*	*	*	*	*	*	*	*	*	*	*	*	*	*	*	*	*	*	*	*	*	*	*	*	*	*	*	*	*	*	*	*	*
15	15	0.131	*	*	*	JAGDFL010000441.1_80_1	*	*	*	*	*	*	*	*	*	*	*	*	*	*	*	*	*	*	*	*	*	*	*	*	*	*	*	*	*	*	*	*	*	*	*	*	*	*	*	*	*	*	*
14	15	0.8	*	*	*	*	*	*	*	*	*	*	*	*	*	*	KE589103.1_2_1,KE598321.1_2_1	*	*	*	*	*	*	*	*	*	*	*	*	*	*	*	*	*	*	*	*	*	*	*	*	*	*	*	*	*	MWJK01003393.1_2_1	JHVZ04000837.1_225_1	*
14	18	0.163	*	*	*	*	*	*	*	*	*	*	*	*	*	*	KE588599.1_22_1	*	*	*	*	*	*	*	*	*	*	*	*	*	*	*	*	*	*	*	*	*	*	*	*	*	*	QXGE01003484.1_9_1	QXGD01002896.1_12_1	QXGC01003138.1_2_1	MWJK01003336.1_2_1	KZ984726.1_759_1	QXGB01003207.1_9_1
14	15	0.453	*	*	*	*	*	*	*	*	*	*	*	*	*	*	*	RQEN01001415.1_23_1	*	RQEL01002182.1_19_1	RQEK01006114.1_4_1	RQEJ01000076.1_86_1	RQEI01005964.1_1_1	JAFLQL010000126.1_354_1	JAFLQK010000427.1_182_1	JADEVP010000001.1_10948_1	JAFLQJ010000505.1_1305_1	*	*	*	*	*	*	*	*	*	*	*	*	*	*	NSDL01004217.1_2_1,NSDL01008354.1_2_1	*	*	*	*	*	*	*
14	14	0.714	*	*	*	*	*	*	*	*	*	*	*	*	*	*	KE592185.1_7_1	*	*	*	*	*	*	*	*	*	*	*	*	*	*	*	*	*	*	*	*	*	*	*	*	*	*	QXGE01001724.1_26_1	QXGD01001806.1_27_1	QXGC01001139.1_40_1	MWJK01001627.1_4_1	JHVZ04000700.1_73_1	QXGB01001771.1_28_1
14	16	0.688	*	*	*	*	*	*	*	*	*	*	*	*	*	*	*	*	*	*	*	*	*	*	*	*	*	*	*	*	*	*	*	*	*	*	*	*	*	*	*	*	*	QXGE01001931.1_29_1	QXGD01001208.1_20_1,QXGD01001208.1_3_1	QXGC01002098.1_12_1	MWJK01004258.1_8_1	JHVZ04002212.1_39_1	QXGB01002058.1_12_1
14	14	0.643	*	*	*	JAGDFL010000286.1_132_1	*	*	*	*	*	*	*	*	*	*	*	*	*	*	*	*	*	*	*	*	*	*	*	*	*	*	*	*	*	*	*	*	*	*	*	*	*	QXGE01004152.1_2_1	QXGD01003716.1_3_1	*	*	*	QXGB01004053.1_2_1
14	26	0.186	*	*	*	*	*	*	*	*	*	*	*	*	*	*	*	*	*	*	*	*	*	*	*	*	*	*	*	*	*	*	*	*	*	*	*	*	*	*	*	*	*	*	*	*	*	*	*
14	14	0.714	*	*	*	*	*	*	*	*	*	*	*	*	*	*	AUVH01022942.1_9_1	*	*	*	*	*	*	*	*	*	*	*	*	*	*	*	*	*	*	*	*	*	*	*	*	*	*	QXGE01003484.1_2_1	QXGD01002896.1_2_1	QXGC01003138.1_10_1	MWJK01003336.1_12_1	KZ984726.1_281_1	QXGB01003207.1_2_1
14	14	0.267	*	*	*	*	*	*	*	*	*	*	*	*	*	*	*	*	*	*	RQEK01000505.1_71_1	*	RQEI01002647.1_12_1	*	*	*	*	*	*	*	*	*	*	*	*	*	*	*	*	*	*	NSDL01011494.1_36_1	*	*	*	*	*	*	*
14	16	0.219	*	*	*	JAGDFL010000274.1_97_1	*	*	*	*	*	*	*	*	*	*	*	*	*	*	*	*	*	*	*	*	*	*	*	*	*	*	*	*	*	*	*	*	*	*	*	*	*	*	*	*	*	*	*
14	14	0.143	*	*	*	*	*	*	*	*	*	*	*	*	*	*	*	*	*	*	*	*	*	*	*	*	*	*	*	*	*	*	*	*	*	*	*	*	*	*	*	*	*	*	*	*	*	*	*
14	14	0.357	*	*	*	*	*	*	*	*	*	*	*	*	*	*	*	*	*	*	*	*	*	*	*	*	*	*	*	*	*	*	*	*	*	*	*	*	*	*	*	*	*	*	*	*	*	*	*
14	14	0.143	*	*	*	*	*	*	*	*	*	*	*	*	*	*	*	*	*	*	*	*	*	*	*	*	*	*	*	*	*	*	*	*	*	*	*	JAFJYM010000016.1_4558_1	*	*	*	*	*	QXGE01002273.1_4_1	QXGD01002291.1_4_1	QXGC01002277.1_4_1	MWJK01002239.1_4_1	KZ984848.1_138_1	QXGB01002289.1_4_1
14	14	0.488	*	*	*	*	*	*	*	*	*	*	*	*	*	*	*	RQEN01001727.1_13_1	*	RQEL01005363.1_2_1	RQEK01004880.1_5_1	RQEJ01001907.1_10_1	RQEI01001069.1_42_1	*	JAFLQK010000415.1_210_1	*	*	*	*	*	*	*	*	*	*	*	PDCY01005946.1_2_1	JAFJYM010000001.1_5220_1	LGSJ01004474.1_2_1	LGSK01003421.1_10_1	PDCZ01004760.1_2_1	*	*	*	*	*	*	*	*
14	15	0.2	*	*	*	*	*	*	*	*	*	*	*	*	*	*	AUVH01065612.1_3_1,AUVH01076687.1_3_1	*	*	*	RQEK01004660.1_15_1	*	RQEI01005991.1_9_1	*	*	*	*	*	*	*	*	*	*	*	*	*	*	*	*	*	*	*	*	QXGE01005640.1_6_1	QXGD01005058.1_6_1	QXGC01005773.1_5_1	MWJK01007334.1_6_1	*	QXGB01005382.1_6_1
14	15	0.123	*	*	*	*	*	*	*	*	*	*	*	*	*	*	AUVH01074769.1_3_1	*	RQEM01002161.1_9_1	*	*	*	RQEI01003499.1_5_1	*	*	*	*	*	*	*	*	*	*	*	*	*	*	*	*	*	*	*	*	*	*	*	*	*	*
14	14	1	*	*	*	*	*	*	*	*	*	*	*	*	*	*	*	*	*	*	*	*	*	*	*	*	*	*	*	*	*	*	*	*	*	*	*	*	*	*	*	*	*	QXGE01000903.1_2_1	QXGD01000979.1_2_1	QXGC01000902.1_2_1	MWJK01000866.1_2_1	KZ984822.1_321_1	QXGB01000917.1_2_1
14	14	0.643	*	*	*	*	*	*	*	*	*	*	*	*	*	*	*	*	*	*	*	*	*	*	*	*	*	*	*	*	*	*	*	*	*	*	*	*	*	*	*	*	*	*	*	*	*	*	*
14	14	1	*	*	*	*	*	*	*	*	*	*	*	*	*	*	*	*	*	*	*	*	*	*	*	*	*	*	*	*	*	*	*	*	*	*	*	*	*	*	*	*	*	*	*	*	*	*	*
14	16	0.306	*	*	JAENGY010000175.1_91_1	*	*	*	RCME01002614.1_10_1	RCMF01002425.1_10_1	RCMG01002379.1_10_1,RCMG01003179.1_4_1	*	RCMH01002465.1_10_1	RCMI01002574.1_10_1	RCMK01002519.1_10_1	*	*	*	*	*	*	*	*	*	*	*	*	*	*	*	RCML01002438.1_13_1	RCMM01002539.1_10_1	RCMV01002708.1_10_1	RCMP01002426.1_9_1,RCMP01002518.1_4_1	*	*	*	*	*	*	*	*	*	*	*	*	*	*	*
13	13	1	*	*	*	*	*	*	*	*	*	*	*	*	*	*	*	*	*	*	*	*	*	*	*	*	*	*	*	*	*	*	*	*	*	*	*	*	*	*	*	*	*	QXGE01002439.1_7_1	QXGD01000911.1_16_1	QXGC01001368.1_14_1	MWJK01000661.1_7_1	KZ984812.1_283_1	QXGB01001554.1_11_1
13	16	0.369	*	*	*	*	*	*	*	*	*	*	*	*	*	*	*	RQEN01000785.1_71_1	*	RQEL01003821.1_13_1	*	RQEJ01001420.1_30_1	RQEI01005524.1_5_1	JAFLQL010000241.1_36_1,JAFLQL010000351.1_669_1	JAFLQK010000368.1_4198_1	JADEVP010000093.1_375_1,JADEVP010000268.1_109_1	JAFLQJ010000092.1_2785_1	*	*	*	*	*	*	*	*	*	*	*	*	*	*	*	*	*	*	*	*	*	*
13	14	0.141	*	*	*	*	*	*	*	*	*	*	*	*	*	*	*	*	*	*	*	*	*	*	*	*	*	*	*	*	*	*	*	*	*	*	*	JAFJYM010000019.1_1469_1	LGSJ01002184.1_5_1	LGSK01001287.1_14_1	*	*	*	QXGE01006097.1_6_1	QXGD01005807.1_5_1,QXGD01008282.1_6_1	*	MWJK01005217.1_3_1	*	QXGB01008158.1_5_1
13	13	0.154	*	*	*	JAGDFL010000046.1_46_1	*	*	*	*	*	*	*	*	*	*	*	*	*	*	*	*	*	*	*	*	*	*	*	*	*	*	*	*	*	*	*	*	*	*	*	*	*	*	*	*	*	*	*
13	13	0.146	*	*	*	JAGDFL010001601.1_2_1	*	*	*	*	*	*	*	*	*	*	*	*	*	*	*	*	*	*	*	*	*	*	*	*	*	*	*	*	*	*	*	*	*	*	*	*	*	*	*	*	*	*	*
13	15	0.465	*	*	*	*	*	*	*	*	*	*	*	*	*	*	*	RQEN01001588.1_28_1	*	RQEL01000639.1_20_1	RQEK01001996.1_5_1	RQEJ01005727.1_3_1	RQEI01003472.1_6_1	JAFLQL010000332.1_421_1	JAFLQK010000198.1_383_1,JAFLQK010000375.1_11_1	JADEVP010000101.1_336_1,JADEVP010000251.1_135_1	JAFLQJ010000474.1_972_1	*	*	*	*	*	*	*	*	*	*	*	*	*	*	*	*	*	*	*	*	*	*
13	16	0.813	*	*	*	*	*	*	*	*	*	*	*	*	*	*	*	RQEN01002715.1_12_1	RQEM01010846.1_2_1	RQEL01000748.1_28_1	RQEK01004729.1_6_1	RQEJ01001718.1_4_1	RQEI01003034.1_2_1	JAFLQL010000177.1_1328_1,JAFLQL010000210.1_107_1,JAFLQL010000323.1_3_1	JAFLQK010000346.1_93_1	JADEVP010000011.1_1474_1,JADEVP010000042.1_835_1	JAFLQJ010000201.1_1767_1	*	*	*	*	*	*	*	*	*	*	*	*	*	*	NSDL01003491.1_1_1	*	*	*	*	*	*	*
13	13	0.23	*	*	*	*	*	*	*	*	*	*	*	*	*	*	*	*	*	*	*	*	*	*	*	*	*	*	*	*	*	*	*	*	*	*	*	*	*	*	*	NSDL01000705.1_18_1	*	*	*	*	*	*	*
13	14	0.643	*	*	*	*	*	*	*	*	*	*	*	*	*	*	*	*	*	*	*	*	*	*	*	*	*	*	*	*	*	*	*	*	*	*	PDCY01000986.1_3_1	JAFJYM010000020.1_765_1	LGSJ01000939.1_4_1	LGSK01000486.1_5_1	PDCZ01000186.1_49_1	*	*	*	*	*	*	*	*
13	17	0.168	*	*	*	*	*	*	*	*	*	*	*	*	*	*	KE575273.1_2_1,KE580544.1_8_1,KE584989.1_7_1	*	*	RQEL01007660.1_7_1	*	*	*	*	*	*	*	*	*	*	*	*	*	*	*	*	*	*	*	*	*	*	*	*	*	*	*	*	*
13	13	0.154	*	*	*	*	*	*	*	*	*	*	*	*	*	RCMN01001583.1_1_1	*	*	*	*	*	*	*	*	*	*	*	*	RCMO01000810.1_45_1	*	*	*	*	*	*	*	*	*	*	*	*	*	*	*	*	*	*	*	*
13	13	0.385	*	*	*	*	*	*	*	*	*	*	*	*	*	*	*	*	*	*	*	*	*	*	*	*	*	*	*	*	*	*	*	*	*	*	*	*	*	*	*	*	*	QXGE01001744.1_12_1	QXGD01001725.1_36_1	*	MWJK01000175.1_159_1	JHVZ04001687.1_17_1	QXGB01001590.1_14_1
13	13	0.615	*	*	*	*	*	*	*	*	*	*	*	*	*	*	*	*	*	*	*	*	*	*	*	*	*	*	*	*	*	*	*	*	*	*	*	*	*	*	*	*	*	*	*	*	*	*	*
13	13	0.154	*	*	*	*	*	*	*	*	*	*	*	*	*	*	*	*	*	*	*	RQEJ01005241.1_1_1	*	JAFLQL010000349.1_681_1	*	JADEVP010000014.1_780_1	*	*	*	*	*	*	*	*	*	*	PDCY01003575.1_11_1	JAFJYM010000051.1_2850_1	*	*	PDCZ01003633.1_8_1	*	*	*	*	*	*	*	*
13	13	0.231	*	*	*	*	*	*	*	*	*	*	*	*	*	*	*	*	*	*	*	*	*	*	*	*	*	*	*	*	*	*	*	*	*	*	*	*	*	*	*	*	*	*	*	*	*	*	*
13	13	1	*	*	*	*	*	RCMT01001355.1_1_1	RCME01002397.1_8_1	RCMF01002262.1_8_1	RCMG01001988.1_10_1	*	RCMH01001350.1_23_1	RCMI01001389.1_23_1	*	RCMN01002453.1_7_1	*	*	*	*	*	*	*	*	*	*	*	*	RCMO01001970.1_8_1	RCMJ01002068.1_8_1	RCML01001363.1_23_1	*	RCMV01002380.1_1_1	RCMP01001399.1_23_1	RCMQ01001427.1_1_1	*	*	*	*	*	*	*	*	*	*	*	*	*	*
13	14	0.123	*	*	*	*	*	*	*	*	*	*	*	*	*	*	AUVH01028057.1_2_1	RQEN01006681.1_2_1	*	RQEL01006975.1_5_1	RQEK01002779.1_14_1	RQEJ01008240.1_3_1	RQEI01002696.1_19_1	*	*	JADEVP010000001.1_11456_1	*	*	*	*	*	*	*	*	*	*	*	*	*	*	*	*	*	*	*	QXGC01005017.1_4_1	*	*	*
13	13	1	*	*	*	*	*	*	*	*	*	*	*	*	*	*	*	*	*	*	*	*	*	*	*	*	*	*	*	*	*	*	*	*	*	*	*	*	*	*	*	*	*	QXGE01005267.1_8_1	QXGD01001574.1_21_1	QXGC01001493.1_20_1	MWJK01003914.1_4_1	JHVZ04001881.1_47_1	QXGB01001545.1_21_1
13	13	0.769	*	*	*	*	*	*	*	*	*	*	*	*	*	*	*	*	*	*	*	*	*	*	*	*	*	*	*	*	*	*	*	*	*	*	*	*	*	*	*	*	*	QXGE01001713.1_39_1	QXGD01001163.1_20_1	QXGC01001077.1_20_1	MWJK01001104.1_50_1	KZ984779.1_299_1	QXGB01001112.1_20_1
13	24	0.917	*	*	*	*	MJFZ01001544.1_12_1,MJFZ01001696.1_3_1	RCMT01001870.1_10_1,RCMT01001870.1_2_1	RCME01001667.1_19_1,RCME01001667.1_27_1	RCMF01001556.1_19_1,RCMF01001556.1_27_1	RCMG01001540.1_18_1,RCMG01001540.1_26_1	RCMU01002687.1_2_1	RCMH01001588.1_19_1,RCMH01001588.1_27_1	RCMI01001636.1_18_1,RCMI01001636.1_26_1	RCMK01001620.1_19_1,RCMK01001620.1_27_1	*	*	*	*	*	*	*	*	*	*	*	*	*	*	RCMJ01001436.1_18_1	RCML01001592.1_18_1,RCML01001592.1_26_1	RCMM01001606.1_18_1,RCMM01001606.1_26_1	*	RCMP01001636.1_19_1,RCMP01001636.1_27_1	*	*	*	*	*	*	*	*	*	*	*	*	*	*	*
13	13	0.154	*	*	*	JAGDFL010000572.1_24_1	*	*	*	*	*	*	*	*	*	*	*	*	*	*	*	*	*	*	*	*	*	*	*	*	*	*	*	*	*	*	*	*	*	*	*	*	*	*	*	*	*	*	*
13	13	1	*	*	*	*	*	*	*	*	*	*	*	*	*	*	*	*	*	*	*	*	*	*	*	*	*	*	*	*	*	*	*	*	*	*	*	*	*	*	*	*	*	*	*	*	*	*	*
12	16	0.176	*	*	*	JAGDFL010001201.1_9_1	*	*	*	*	*	*	*	*	*	*	*	*	*	*	*	*	*	*	*	*	*	*	*	*	*	*	*	*	*	*	*	JAFJYM010000003.1_5601_1,JAFJYM010000003.1_79_1	LGSJ01001203.1_15_1	*	PDCZ01001221.1_42_1,PDCZ01009082.1_2_1	*	*	*	*	*	*	*	*
12	17	0.292	*	*	*	*	*	*	*	*	*	*	*	*	*	*	AUVH01068640.1_2_1,AUVH01068641.1_17_1	*	*	*	*	*	*	*	*	*	*	*	*	*	*	*	*	*	*	*	*	JAFJYM010000057.1_1859_1	LGSJ01004126.1_8_1	*	PDCZ01002898.1_16_1	*	*	*	*	*	*	*	*
12	16	0.188	*	*	*	*	*	*	*	*	*	*	*	*	*	*	*	*	*	*	*	*	*	*	*	*	*	*	*	*	*	*	*	*	*	*	*	*	*	*	*	*	*	*	*	*	*	*	*
12	12	0.413	*	*	*	*	*	*	*	*	*	*	*	*	*	*	*	RQEN01000505.1_4_1	*	RQEL01008003.1_5_1	RQEK01002607.1_23_1	RQEJ01002290.1_24_1	RQEI01006563.1_3_1	JAFLQL010000232.1_82_1	JAFLQK010000308.1_1767_1	JADEVP010000076.1_63_1	JAFLQJ010000097.1_869_1	*	*	*	*	*	*	*	*	*	*	*	*	*	*	NSDL01001963.1_9_1	*	*	*	*	*	*	*
12	12	0.75	*	*	*	JAGDFL010000364.1_68_1	*	*	*	*	*	*	*	*	*	*	AUVH01069733.1_7_1	*	*	*	*	*	*	*	*	*	*	*	*	*	*	*	*	*	*	*	*	*	*	*	*	*	*	QXGE01002619.1_12_1	QXGD01001268.1_27_1	QXGC01001540.1_12_1	MWJK01001391.1_34_1	*	QXGB01002685.1_11_1
12	12	0.833	*	*	*	*	*	*	*	*	*	*	*	*	*	*	*	*	*	*	*	*	*	*	*	*	*	*	*	*	*	*	*	*	*	*	*	*	*	*	*	*	*	QXGE01002814.1_2_1	QXGD01000149.1_76_1	QXGC01002831.1_2_1	MWJK01002892.1_2_1	KZ984817.1_456_1	QXGB01002805.1_10_1
12	12	1	*	*	*	JAGDFL010000523.1_64_1	*	*	*	*	*	*	*	*	*	*	*	*	*	*	*	*	*	*	*	*	*	*	*	*	*	*	*	*	*	*	*	*	*	*	*	*	*	QXGE01004015.1_4_1	QXGD01003788.1_4_1	QXGC01003829.1_14_1	MWJK01003770.1_4_1	KZ984911.1_291_1	QXGB01004441.1_10_1
12	12	0.75	*	*	*	*	*	*	*	*	*	*	*	*	*	*	*	*	*	*	*	*	*	*	*	*	*	*	*	*	*	*	*	*	*	*	*	*	*	*	*	*	*	QXGE01004699.1_3_1	QXGD01001536.1_4_1	*	MWJK01002688.1_3_1	KZ984991.1_17_1	QXGB01004198.1_9_1
12	12	1	*	*	*	*	*	*	*	*	*	*	*	*	*	*	*	*	*	*	*	*	*	*	*	*	*	*	*	*	*	*	*	*	*	*	*	*	*	*	*	*	*	QXGE01005348.1_2_1	QXGD01004847.1_2_1	QXGC01005438.1_2_1	MWJK01004110.1_6_1	KZ984835.1_43_1	QXGB01004627.1_3_1
12	13	0.616	*	*	*	*	*	*	*	*	*	*	*	*	*	*	*	*	*	*	*	*	*	*	*	*	*	*	*	*	*	*	*	*	*	*	PDCY01001844.1_33_1	*	LGSJ01002800.1_9_1	LGSK01003876.1_3_1	PDCZ01002298.1_1_1	*	AUWJ02030545.1_4_1	*	*	*	*	*	*
12	15	0.149	LGTS01000834.1_4_1	LGTR01000830.1_4_1	*	*	*	*	*	*	*	*	*	*	*	*	*	*	*	*	*	*	*	*	*	*	*	*	*	*	*	*	*	*	*	*	*	*	*	*	*	NSDL01001469.1_18_1	KV743637.1_1_1	*	*	*	*	*	*
12	16	0.12	*	*	JAENGY010002707.1_3_1	*	*	*	*	*	*	*	*	*	*	*	*	*	*	*	*	*	*	*	*	*	*	*	*	*	*	*	*	*	*	*	*	*	*	*	*	*	*	*	*	*	*	*	*
12	14	0.786	*	*	*	JAGDFL010000588.1_43_1	*	*	*	*	*	*	*	*	*	*	*	*	*	*	*	*	*	*	*	*	*	*	*	*	*	*	*	*	*	*	*	*	*	*	*	*	*	*	*	*	*	*	*
12	14	0.139	*	*	*	*	*	*	*	*	*	*	*	*	*	*	AUVH01004487.1_1_1,AUVH01014190.1_2_1,AUVH01058477.1_5_1	*	*	*	*	*	*	*	*	*	JAFLQJ010000194.1_2492_1	*	*	*	*	*	*	*	*	JAABLK010000467.1_25_1	*	*	*	*	*	*	*	*	*	*	*	*	*
12	12	1	*	*	*	*	*	*	*	*	*	*	*	*	*	*	*	RQEN01005578.1_4_1	RQEM01006334.1_4_1	*	RQEK01000106.1_86_1	RQEJ01004916.1_5_1	RQEI01005719.1_4_1	JAFLQL010000363.1_2392_1	JAFLQK010000371.1_210_1	*	JAFLQJ010000174.1_1968_1	*	*	*	*	*	*	*	*	*	*	*	*	*	*	*	*	*	*	*	*	*	*
12	16	0.313	*	*	*	*	*	*	*	*	*	*	*	*	*	*	*	*	*	*	*	*	*	*	*	*	*	*	*	*	*	*	*	*	*	*	PDCY01005036.1_9_1	JAFJYM010000035.1_1595_1,JAFJYM010000043.1_1250_1,JAFJYM010000055.1_1304_1,JAFJYM010000055.1_1309_1,JAFJYM010000055.1_1315_1	LGSJ01002447.1_9_1	LGSK01000694.1_9_1	PDCZ01003048.1_6_1	*	*	*	*	*	*	*	*
12	12	0.167	*	*	*	*	*	*	*	*	*	*	*	*	*	*	*	*	*	*	*	*	*	*	*	*	*	*	*	*	*	*	*	*	*	*	PDCY01003298.1_8_1	JAFJYM010000004.1_3567_1	LGSJ01000226.1_64_1	LGSK01002478.1_7_1	PDCZ01006546.1_4_1	*	*	QXGE01005296.1_4_1	QXGD01000672.1_87_1	*	*	*	QXGB01001801.1_14_1
12	13	0.38	*	*	*	JAGDFL010000240.1_86_1,JAGDFL010000818.1_24_1	*	*	*	*	*	*	*	*	*	*	*	*	*	*	*	*	*	*	*	*	*	*	*	*	*	*	*	*	*	*	*	*	*	*	*	*	*	*	*	*	*	*	*
12	12	0.5	*	*	*	*	*	*	*	*	*	*	*	*	*	*	*	*	*	*	*	*	*	*	*	*	*	*	*	*	*	*	*	*	*	*	*	*	*	*	*	*	*	*	*	*	*	*	*
12	12	0.5	*	*	*	*	*	*	*	*	*	*	*	*	*	*	*	*	*	*	*	*	*	*	*	*	*	*	*	*	*	*	*	*	*	*	*	*	*	*	*	*	*	*	*	*	*	*	*
12	14	0.115	*	*	*	*	*	*	*	*	*	*	*	*	*	*	KE580435.1_5_1,KE584695.1_1_1	RQEN01000904.1_33_1	RQEM01010200.1_1_1	RQEL01000079.1_15_1	RQEK01006506.1_9_1	RQEJ01000715.1_20_1	RQEI01002109.1_36_1	JAFLQL010000186.1_430_1	JAFLQK010000353.1_497_1	JADEVP010000001.1_4458_1	JAFLQJ010000427.1_5055_1	*	*	*	*	*	*	*	*	*	*	*	*	*	*	*	*	*	*	*	*	*	*
12	12	0.333	*	*	*	*	*	*	*	*	*	*	*	*	*	*	KE598303.1_24_1	*	*	*	*	*	*	*	*	*	*	*	*	*	*	*	*	*	*	*	*	*	*	*	*	*	*	QXGE01000642.1_47_1	QXGD01000357.1_45_1	QXGC01000166.1_45_1	MWJK01000631.1_101_1	JHVZ04001229.1_182_1	QXGB01000433.1_111_1
12	12	0.167	*	*	*	*	*	*	*	*	*	*	*	*	*	*	*	RQEN01002120.1_4_1	*	*	RQEK01000718.1_6_1	RQEJ01000662.1_37_1	RQEI01003112.1_3_1	*	*	*	*	*	*	*	*	*	*	*	*	*	*	*	*	*	*	*	AUWJ02009311.1_3_1	*	*	*	*	*	*
12	12	1	*	*	*	*	*	*	*	*	*	*	*	*	*	*	*	*	*	*	*	*	*	*	*	*	*	*	*	*	*	*	*	*	*	*	*	*	*	*	*	*	*	QXGE01000225.1_54_1	QXGD01000262.1_55_1	QXGC01000373.1_115_1	MWJK01001107.1_36_1	KZ984769.1_382_1	QXGB01001473.1_3_1
12	13	0.846	*	*	*	JAGDFL010000208.1_5_1,JAGDFL010001190.1_2_1	*	*	*	*	*	*	*	*	*	*	*	*	*	*	*	*	*	*	*	*	*	*	*	*	*	*	*	*	*	*	*	*	*	*	*	*	*	*	*	*	*	*	*
12	12	1	*	*	*	*	*	*	*	*	*	*	*	*	*	*	*	*	*	*	*	*	*	*	*	*	*	*	*	*	*	*	*	*	*	*	*	*	*	*	*	*	*	QXGE01003202.1_6_1	QXGD01002148.1_6_1	QXGC01003296.1_5_1	MWJK01003098.1_6_1	KZ984911.1_99_1	QXGB01002529.1_5_1
12	12	0.122	*	*	*	*	*	*	*	*	*	*	*	*	*	*	*	*	*	*	*	*	*	*	*	*	*	*	*	*	*	*	*	*	*	*	*	*	*	*	*	*	KV740790.1_2_1	*	*	*	*	*	*
12	12	0.583	*	*	*	*	*	*	*	*	*	*	*	*	*	*	*	*	*	*	*	*	*	*	*	*	*	*	*	*	*	*	*	*	*	*	*	JAFJYM010000072.1_904_1	*	*	*	*	*	*	*	*	*	*	*
12	12	0.25	KQ473730.1_80_1	KQ473790.1_94_1	*	*	*	*	*	*	*	*	*	*	*	*	*	*	*	*	*	*	*	*	*	*	*	*	*	*	*	*	*	*	*	JAABLK010000174.1_100_1	*	*	*	*	*	*	*	*	*	*	*	*	*
12	12	0.75	*	*	*	*	*	*	*	*	*	*	*	*	*	*	*	*	*	*	*	*	*	*	*	*	*	*	*	*	*	*	*	*	*	*	PDCY01004196.1_11_1	*	*	*	*	*	*	*	*	*	*	*	*
12	12	1	*	*	*	JAGDFL010000530.1_38_1	*	*	*	*	*	*	*	*	*	*	*	*	*	*	*	*	*	*	*	*	*	*	*	*	*	*	*	*	*	*	*	*	*	*	*	*	*	*	*	*	*	*	*
12	12	0.75	*	*	*	JAGDFL010000657.1_6_1	*	*	*	*	*	*	*	*	*	*	*	*	*	*	*	*	*	*	*	*	*	*	*	*	*	*	*	*	*	*	*	*	*	*	*	*	*	*	*	*	*	*	*
12	15	0.194	*	*	*	JAGDFL010000762.1_35_1	*	*	*	*	*	*	*	*	*	*	*	*	*	*	*	*	*	*	*	*	*	*	*	*	*	*	*	*	*	*	*	*	*	*	*	*	*	*	*	*	*	*	*
11	11	0.42	*	*	*	JAGDFL010000291.1_63_1	*	*	*	*	*	*	*	*	*	*	KE568291.1_3_1	*	*	*	RQEK01003243.1_5_1	*	*	*	*	*	JAFLQJ010000456.1_1214_1	*	*	*	*	*	*	*	*	*	PDCY01004331.1_2_1	JAFJYM010000008.1_3679_1	*	*	*	*	*	*	*	*	*	*	*
11	15	0.289	*	*	*	*	*	*	*	*	*	*	*	*	*	*	AUVH01011650.1_4_1,AUVH01027703.1_11_1,AUVH01027703.1_8_1,AUVH01040049.1_4_1	*	*	*	*	*	*	*	*	*	*	*	*	*	*	*	*	*	*	*	*	*	*	*	*	NSDL01007237.1_12_1	*	*	*	*	*	*	*
11	14	0.429	*	*	*	*	*	*	*	*	*	*	*	*	*	*	*	*	*	*	*	*	*	*	*	*	*	*	*	*	*	*	*	*	*	*	*	*	*	*	*	*	*	*	*	*	*	*	*
11	11	0.364	*	*	*	*	*	*	*	*	*	*	*	*	*	*	*	*	*	*	*	*	*	*	*	*	*	*	*	*	*	*	*	*	*	*	*	*	*	*	*	*	*	*	*	*	*	*	*
11	11	1	*	*	*	*	*	*	*	*	*	*	*	*	*	*	*	*	*	*	*	*	*	*	*	*	*	*	*	*	*	*	*	*	*	*	*	*	*	*	*	*	*	QXGE01006676.1_2_1	QXGD01005612.1_5_1	*	MWJK01006084.1_2_1	KZ984952.1_140_1	QXGB01006004.1_5_1
11	11	0.152	LGTS01003310.1_1_1	LGTR01003355.1_1_1	*	*	MJFZ01002099.1_3_1	*	*	*	*	*	*	*	*	*	*	*	*	*	*	*	*	*	*	*	*	*	*	*	*	*	*	*	*	*	*	*	*	*	*	*	*	*	*	*	*	*	*
11	12	0.75	*	*	*	*	*	*	*	*	*	*	*	*	*	*	*	*	*	*	*	*	*	*	*	*	*	*	*	*	*	*	*	*	*	JAABLK010000004.1_98_1	*	*	*	*	*	*	*	*	*	*	*	*	*
11	12	0.25	*	*	*	*	*	*	*	*	*	*	*	*	*	RCMN01000661.1_73_1	*	*	*	*	*	*	*	*	*	*	*	JAENGZ010001102.1_3_1	RCMO01000657.1_73_1	*	*	*	*	*	RCMQ01000662.1_72_1	*	*	*	*	*	*	*	*	*	*	QXGC01001514.1_35_1	*	*	*
11	12	0.145	*	*	*	*	*	*	*	*	*	*	*	*	*	*	AUVH01048255.1_4_1	RQEN01004641.1_5_1	*	*	*	*	RQEI01001247.1_17_1	JAFLQL010000368.1_1665_1	JAFLQK010000214.1_1065_1	*	*	*	*	*	*	*	*	*	*	*	*	*	*	*	*	*	*	*	*	*	*	*	*
11	12	0.538	*	*	*	*	*	*	*	*	*	*	*	*	*	*	*	*	*	*	*	*	*	*	*	*	*	*	*	*	*	*	*	*	*	JAABLK010000125.1_16_1	PDCY01000593.1_42_1	JAFJYM010000121.1_1117_1	LGSJ01000134.1_17_1	LGSK01001074.1_42_1	PDCZ01001044.1_41_1	*	*	*	*	*	*	*	*
11	12	0.167	*	*	*	*	*	*	*	*	*	*	*	*	*	*	*	RQEN01002957.1_3_1	RQEM01000753.1_11_1,RQEM01000753.1_6_1	*	*	RQEJ01001791.1_17_1	RQEI01000844.1_36_1	*	*	JADEVP010000056.1_436_1	*	*	*	*	*	*	*	*	*	*	*	JAFJYM010000020.1_1524_1	LGSJ01002011.1_15_1	*	*	NSDL01000654.1_15_1	KV742810.1_7_1	*	*	*	*	*	*
11	15	0.426	LGTS01001703.1_23_1	LGTR01001702.1_23_1	*	*	*	*	*	*	*	*	*	*	*	*	AUVH01074963.1_2_1,KE571529.1_9_1,KE596338.1_8_1	RQEN01006272.1_7_1	RQEM01007625.1_3_1	*	RQEK01005444.1_4_1	*	*	*	*	*	*	*	*	*	*	*	*	*	*	*	*	JAFJYM010000086.1_881_1,JAFJYM010000086.1_889_1	LGSJ01001328.1_3_1	LGSK01005803.1_2_1	PDCZ01002683.1_4_1	*	*	*	*	*	*	*	*
11	14	0.199	*	*	*	*	*	*	*	*	*	*	*	*	*	*	*	RQEN01001702.1_18_1,RQEN01003603.1_17_1	*	*	RQEK01001874.1_2_1	RQEJ01007939.1_3_1	RQEI01000436.1_43_1,RQEI01002721.1_4_1	*	JAFLQK010000533.1_397_1	JADEVP010000011.1_1170_1,JADEVP010000246.1_94_1	JAFLQJ010000479.1_265_1	*	*	*	*	*	*	*	*	*	*	*	*	*	*	*	*	*	*	*	*	*	*
11	13	0.122	*	*	*	*	*	*	*	*	*	*	*	*	*	*	KE590527.1_113_1	RQEN01004683.1_5_1,RQEN01007020.1_3_1	*	*	*	RQEJ01003247.1_5_1	RQEI01006340.1_9_1	JAFLQL010000462.1_1663_1	JAFLQK010000379.1_1240_1	*	*	*	*	*	*	*	*	*	*	*	*	*	*	*	*	NSDL01008452.1_1_1	*	*	*	*	*	*	*
11	12	0.5	LGTS01000419.1_40_1	LGTR01000409.1_40_1	*	JAGDFL010000224.1_64_1	MJFZ01000194.1_106_1	*	*	*	*	*	*	*	RCMK01000572.1_112_1	RCMN01002254.1_17_1	*	*	RQEM01009098.1_1_1	*	*	*	*	*	JAFLQK010000067.1_104_1,JAFLQK010000067.1_112_1	*	*	*	RCMO01001844.1_17_1	*	*	RCMM01001613.1_24_1	*	*	RCMQ01001387.1_18_1	*	*	*	*	*	*	*	*	*	*	*	*	*	*
11	11	1	*	*	*	*	*	*	*	*	*	*	*	*	*	*	*	*	*	*	*	*	*	*	*	*	*	*	*	*	*	*	*	*	*	*	*	*	*	*	*	*	AUWJ02019923.1_1_1	QXGE01001700.1_42_1	QXGD01001786.1_42_1	QXGC01001727.1_41_1	MWJK01001710.1_15_1	KZ984860.1_18_1	QXGB01001772.1_42_1
11	11	0.122	*	*	*	JAGDFL010000032.1_43_1	*	*	*	*	*	*	*	*	*	*	*	*	*	*	*	*	*	*	*	*	*	*	*	*	*	*	*	*	*	*	*	*	*	*	*	*	KV743406.1_16_1	*	*	*	*	*	*
11	11	0.727	*	*	*	*	*	*	*	*	*	*	*	*	*	*	*	*	*	*	*	*	*	*	*	*	*	*	*	*	*	*	*	*	*	*	*	*	*	*	*	*	*	*	*	*	*	*	*
11	11	0.455	*	*	*	*	*	*	*	*	*	RCMU01000421.1_78_1	*	*	*	RCMN01000725.1_19_1	*	*	*	*	*	*	*	*	*	*	*	JAENGZ010000558.1_50_1	RCMO01000666.1_55_1	*	*	*	*	*	RCMQ01000829.1_44_1	*	*	*	*	*	*	*	*	*	*	*	*	*	*
11	13	0.137	*	*	*	*	*	*	*	*	*	*	*	*	*	*	*	*	*	*	*	*	*	*	*	*	*	*	*	*	*	*	*	*	*	*	*	*	*	*	*	*	*	*	*	*	*	*	*
11	11	0.132	*	*	*	*	*	*	*	*	*	*	*	*	*	*	*	*	*	*	*	*	*	*	*	*	*	*	*	*	*	*	*	*	*	*	*	JAFJYM010000022.1_151_1	*	*	*	*	*	*	*	*	*	*	*
11	12	0.833	*	*	*	*	*	*	*	*	*	*	*	*	*	*	*	RQEN01000575.1_15_1	RQEM01000281.1_23_1	RQEL01003123.1_1_1	RQEK01001771.1_3_1	RQEJ01001898.1_12_1	RQEI01005355.1_2_1	JAFLQL010000003.1_2006_1	JAFLQK010000358.1_1597_1	JADEVP010000034.1_1186_1	JAFLQJ010000086.1_1684_1,JAFLQJ010000405.1_176_1	*	*	*	*	*	*	*	*	*	*	*	*	*	*	*	*	*	*	*	*	*	*
11	12	0.583	*	*	*	*	*	*	*	*	*	*	*	*	*	*	*	*	*	*	*	*	*	*	*	*	*	*	*	*	*	*	*	*	*	*	*	*	*	*	*	*	*	*	*	*	*	*	*
11	11	0.636	*	*	*	*	*	*	*	*	*	*	*	*	*	*	*	*	*	*	*	*	*	*	*	*	*	*	*	*	*	*	*	*	*	*	*	*	*	*	*	NSDL01000442.1_5_1	*	*	*	*	*	*	*
11	11	1	*	*	*	*	*	*	*	*	*	*	*	*	*	*	*	*	*	*	*	*	*	*	*	*	*	*	*	*	*	*	*	*	*	*	*	*	*	*	*	*	*	QXGE01000254.1_100_1	QXGD01000331.1_94_1	QXGC01000243.1_99_1	MWJK01000267.1_88_1	KZ984990.1_123_1	QXGB01000297.1_94_1
11	11	1	*	*	*	*	*	*	*	*	*	*	*	*	*	*	*	*	*	*	*	*	*	*	*	*	*	*	*	*	*	*	*	*	*	*	*	*	*	*	*	*	*	QXGE01000638.1_61_1	QXGD01000676.1_62_1	QXGC01000619.1_62_1	MWJK01000627.1_65_1	KZ984937.1_163_1	QXGB01000660.1_61_1
11	11	1	*	*	*	*	*	*	*	*	*	*	*	*	*	*	*	*	*	*	*	*	*	*	*	*	*	*	*	*	*	*	*	*	*	*	*	*	*	*	*	*	*	QXGE01007013.1_1_1	QXGD01002121.1_14_1	QXGC01006343.1_2_1	MWJK01006227.1_1_1	KZ985073.1_120_1	QXGB01002625.1_24_1
11	11	1	*	*	*	*	*	*	*	*	*	*	*	*	*	*	*	*	*	*	*	*	*	*	*	*	*	*	*	*	*	*	*	*	*	*	*	*	*	*	*	*	*	QXGE01000170.1_136_1	QXGD01000073.1_61_1	QXGC01000231.1_124_1	MWJK01000550.1_6_1	KZ984767.1_170_1	QXGB01000043.1_82_1
11	13	0.245	*	*	*	*	*	*	*	*	*	*	*	*	*	*	*	*	*	*	*	*	*	*	*	*	*	*	*	*	*	*	*	*	*	*	*	*	*	*	*	*	*	*	*	*	*	*	*
11	11	0.105	*	*	*	*	*	*	*	*	*	*	*	*	*	*	*	RQEN01004958.1_4_1	*	RQEL01000112.1_2_1	*	RQEJ01006644.1_2_1	RQEI01006421.1_2_1	*	JAFLQK010000320.1_4_1	*	JAFLQJ010000071.1_53_1	*	*	*	*	*	*	*	*	*	*	*	*	*	*	*	*	*	*	*	*	*	*
11	11	0.494	*	*	*	JAGDFL010000141.1_238_1	*	*	*	*	*	*	*	*	*	*	*	*	*	*	*	*	*	*	*	*	*	*	*	*	*	*	*	*	*	*	*	*	*	*	*	*	*	*	*	*	*	*	*
11	12	0.145	*	*	*	*	*	*	*	*	*	*	*	*	*	*	*	*	*	*	*	*	*	*	*	*	*	*	*	*	*	*	*	*	*	*	PDCY01002384.1_8_1	JAFJYM010000020.1_1740_1	*	*	*	*	*	*	*	*	*	*	*
11	11	1	*	*	*	*	*	*	*	*	*	*	*	*	*	*	*	*	*	*	*	*	*	*	*	*	*	*	*	*	*	*	*	*	*	*	*	*	*	*	*	*	*	*	*	*	*	*	*
11	12	0.135	*	*	*	*	*	*	*	*	*	*	*	*	*	*	*	*	*	*	*	*	*	*	*	*	*	*	*	*	*	*	*	*	*	*	*	*	*	*	*	*	*	*	*	*	*	*	*
11	11	1	*	*	*	*	*	*	*	*	*	*	*	*	*	*	*	*	RQEM01004557.1_4_1	*	RQEK01000063.1_114_1	RQEJ01000018.1_459_1	RQEI01000024.1_139_1	JAFLQL010000282.1_998_1	JAFLQK010000480.1_1585_1	*	JAFLQJ010000362.1_721_1	*	*	*	*	*	*	*	*	*	*	*	*	*	*	*	*	*	*	*	*	*	*
11	11	1	*	*	*	*	*	*	*	*	*	*	*	*	*	*	*	*	*	*	*	*	*	*	*	*	*	*	*	*	*	*	*	*	*	*	*	*	*	*	*	*	*	*	*	*	*	*	*
11	11	1	*	*	*	*	*	*	*	*	*	*	*	*	*	*	*	*	*	*	*	*	*	*	*	*	*	*	*	*	*	*	*	*	*	*	*	*	*	*	*	*	*	QXGE01001400.1_17_1	QXGD01000341.1_57_1	QXGC01001829.1_22_1	MWJK01001330.1_3_1	KZ985009.1_86_1	QXGB01001446.1_17_1
11	11	1	*	*	*	*	*	*	*	*	*	*	*	*	*	*	*	*	*	*	*	*	*	*	*	*	*	*	*	*	*	*	*	*	*	*	*	*	*	*	*	*	*	QXGE01003247.1_2_1	QXGD01003130.1_2_1	QXGC01003243.1_2_1	MWJK01002724.1_3_1	JHVZ04002008.1_2_1	QXGB01003206.1_2_1
11	11	1	*	*	*	*	*	*	*	*	*	*	*	*	*	*	*	*	*	*	*	*	*	*	*	*	*	*	*	*	*	*	*	*	*	*	*	*	*	*	*	*	*	*	*	*	*	*	*
11	11	1	*	*	*	*	*	*	*	*	*	*	*	*	*	*	*	*	*	*	*	*	*	*	*	*	*	*	*	*	*	*	*	*	*	*	*	*	*	*	*	*	*	*	*	*	*	*	*
11	11	1	*	*	*	*	*	*	*	*	*	*	*	*	*	*	*	*	*	*	*	*	*	*	*	*	*	*	*	*	*	*	*	*	*	*	*	*	*	*	*	*	*	*	*	*	*	*	*
10	10	0.2	*	*	*	*	*	*	*	*	*	*	*	*	*	*	*	*	*	*	*	*	*	*	*	*	*	*	*	*	*	*	*	*	*	*	PDCY01006554.1_2_1	JAFJYM010000015.1_623_1	LGSJ01004470.1_1_1	LGSK01002338.1_6_1	PDCZ01004036.1_2_1	*	*	*	*	*	*	*	*
10	12	0.343	*	*	*	*	*	*	*	*	*	*	*	*	*	*	*	RQEN01001427.1_14_1,RQEN01007416.1_1_1	RQEM01000567.1_27_1	RQEL01002232.1_16_1	RQEK01001929.1_19_1	RQEJ01000245.1_30_1	RQEI01002696.1_17_1,RQEI01003816.1_7_1	JAFLQL010000126.1_4410_1	*	JADEVP010000001.1_2848_1	JAFLQJ010000505.1_1836_1	*	*	*	*	*	*	*	*	*	*	*	*	*	*	NSDL01010248.1_11_1	*	*	*	*	*	*	*
10	10	1	*	*	JAENGY010002532.1_11_1	*	*	*	*	*	*	*	*	*	*	*	*	*	*	*	*	*	*	*	*	*	*	*	*	*	*	*	*	*	*	*	*	*	*	*	*	*	*	QXGE01011637.1_3_1	QXGD01010098.1_3_1	QXGC01011540.1_2_1	*	*	QXGB01010863.1_2_1
10	10	0.8	*	*	*	*	*	*	*	*	*	*	*	*	*	*	*	*	*	*	*	*	*	*	*	*	*	*	*	*	*	*	*	*	*	*	*	*	*	*	*	*	*	*	*	*	*	*	*
10	11	0.818	*	*	*	*	*	*	*	*	*	*	*	*	*	*	*	*	*	*	*	*	*	*	*	*	*	*	*	*	*	*	*	*	*	*	*	*	*	*	*	*	*	*	*	*	*	*	*
10	10	0.8	*	*	*	*	*	*	*	*	*	*	*	*	*	*	*	*	*	*	*	*	*	*	*	*	*	*	*	*	*	*	*	*	*	*	*	*	*	*	*	*	*	*	*	*	*	*	*
10	10	0.107	*	*	*	*	*	*	*	*	*	*	*	*	*	*	AUVH01054955.1_3_1	*	RQEM01000442.1_1_1	*	*	*	*	*	*	*	*	*	*	*	*	*	*	*	*	*	PDCY01005396.1_5_1	JAFJYM010000107.1_683_1	LGSJ01000684.1_81_1	LGSK01000292.1_60_1	*	*	*	*	*	*	*	*	*
10	10	1	*	*	*	*	*	*	*	*	*	*	*	*	*	*	*	*	*	*	*	*	*	*	*	*	*	*	*	*	*	*	*	*	*	*	*	*	*	LGSK01004604.1_4_1	*	*	*	*	*	*	*	*	*
10	12	0.575	*	*	*	*	*	*	*	*	*	*	*	*	*	*	*	RQEN01002289.1_15_1	RQEM01006629.1_2_1	RQEL01003332.1_7_1,RQEL01004284.1_6_1	RQEK01002459.1_15_1	RQEJ01002632.1_7_1	RQEI01003665.1_1_1,RQEI01008118.1_2_1	JAFLQL010000189.1_316_1	JAFLQK010000489.1_698_1	JADEVP010000001.1_6038_1	JAFLQJ010000427.1_6763_1	*	*	*	*	*	*	*	*	*	*	*	*	*	*	*	*	*	*	*	*	*	*
10	10	0.7	*	*	*	*	*	*	*	*	*	*	*	*	*	*	*	RQEN01003775.1_8_1	*	RQEL01005288.1_4_1	RQEK01002589.1_4_1	RQEJ01002047.1_12_1	*	JAFLQL010000083.1_817_1	JAFLQK010000191.1_981_1	JADEVP010000032.1_158_1	JAFLQJ010000012.1_1165_1	*	*	*	*	*	*	*	*	*	*	*	*	*	*	*	*	*	*	*	*	*	*
10	10	0.2	*	*	*	*	*	*	*	*	*	*	*	*	*	*	*	*	*	*	RQEK01006383.1_2_1	*	RQEI01005896.1_5_1	*	*	*	*	*	*	*	*	*	*	*	*	*	*	*	*	*	*	*	*	*	*	*	*	*	*
10	10	0.393	*	*	*	*	*	*	*	*	*	*	*	*	*	*	*	*	*	*	RQEK01007847.1_6_1	*	*	*	*	*	*	*	*	*	*	*	*	*	*	*	*	*	*	*	*	*	*	*	*	*	*	*	*
10	10	0.249	*	*	*	JAGDFL010000416.1_52_1	*	*	*	*	*	*	*	*	*	*	*	*	*	*	*	*	*	*	*	*	*	*	*	*	*	*	*	*	*	*	*	*	*	*	*	*	*	*	*	*	*	*	*
10	10	0.552	*	*	*	JAGDFL010000298.1_16_1	*	*	*	*	*	*	*	*	*	*	*	*	*	*	*	*	*	*	*	*	*	*	*	*	*	*	*	*	*	*	*	*	*	*	*	*	*	*	*	*	*	*	*
10	10	0.552	*	*	*	*	*	*	*	*	*	*	*	*	*	*	*	*	*	*	*	*	*	*	*	*	*	*	*	*	*	*	*	*	*	*	*	*	*	*	*	*	*	*	*	*	*	*	*
10	10	0.8	*	*	*	JAGDFL010000091.1_186_1	*	*	*	*	*	*	*	*	*	*	*	*	*	*	*	*	*	*	*	*	*	*	*	*	*	*	*	*	*	*	*	*	*	*	*	*	*	*	*	*	*	*	*
10	10	0.1	*	*	*	*	*	*	*	*	*	*	*	*	*	*	*	*	*	*	*	*	*	*	*	*	*	*	*	*	*	*	*	*	*	*	*	*	*	*	*	*	*	*	*	*	*	*	*
10	10	0.8	*	*	*	*	*	*	*	*	*	*	*	*	*	*	*	*	RQEM01006746.1_4_1	*	*	*	*	*	*	*	*	*	*	*	*	*	*	*	*	*	*	*	*	*	*	*	*	*	*	*	*	*	*
10	14	0.102	*	*	*	*	*	*	*	*	*	*	*	*	*	*	*	*	*	RQEL01001594.1_2_1,RQEL01006700.1_2_1	RQEK01002968.1_8_1,RQEK01002968.1_9_1	RQEJ01001120.1_16_1,RQEJ01002006.1_21_1	RQEI01002296.1_9_1,RQEI01004795.1_5_1	*	*	*	*	*	*	*	*	*	*	*	*	*	*	*	*	*	*	*	*	*	*	*	*	*	*
10	10	0.4	*	*	*	*	*	*	*	*	*	*	*	*	*	*	*	*	*	*	*	*	*	*	*	*	*	*	*	*	*	*	*	*	*	*	*	*	*	LGSK01004894.1_5_1	*	NSDL01012708.1_4_1	*	*	*	*	*	*	*
10	10	0.3	*	*	*	*	*	*	*	*	*	*	*	*	*	*	*	RQEN01002311.1_12_1	RQEM01003908.1_3_1	RQEL01002016.1_12_1	RQEK01002269.1_29_1	RQEJ01003722.1_14_1	RQEI01002137.1_29_1	*	JAFLQK010000532.1_39_1	JADEVP010000176.1_228_1	JAFLQJ010000008.1_188_1	*	*	*	*	*	*	*	*	*	*	*	*	*	*	*	*	*	*	*	*	*	*
10	10	1	LGTS01000487.1_49_1	LGTR01000485.1_49_1	*	*	*	*	*	*	*	*	*	*	*	*	*	*	*	*	*	*	*	*	*	*	*	*	*	*	*	*	*	*	*	*	*	*	*	*	*	*	*	*	*	*	*	*	*
10	12	0.102	*	*	*	*	*	*	*	*	*	*	*	*	*	*	*	*	*	*	*	*	*	*	*	*	*	*	*	*	*	*	*	*	*	JAABLK010000117.1_149_1	*	*	*	*	*	*	*	*	*	*	*	*	*
10	10	0.4	*	*	*	JAGDFL010000782.1_16_1	*	*	*	*	*	*	*	*	*	*	*	*	*	*	*	*	*	*	*	*	*	*	*	*	*	*	*	*	*	*	*	*	*	*	*	*	*	*	*	*	*	*	*
10	11	0.818	*	*	*	*	*	*	*	*	*	*	*	*	*	*	*	*	RQEM01001099.1_17_1	RQEL01002369.1_9_1	RQEK01001341.1_10_1	RQEJ01001639.1_12_1	RQEI01000645.1_19_1	JAFLQL010000029.1_338_1	JAFLQK010000244.1_1616_1	JADEVP010000041.1_3_1,JADEVP010000134.1_208_1	JAFLQJ010000094.1_1556_1	*	*	*	*	*	*	*	*	*	*	*	*	*	*	*	*	*	*	*	*	*	*
10	10	0.236	*	*	*	*	*	*	*	*	*	*	*	*	*	*	*	*	*	*	*	*	*	*	*	*	*	*	*	*	*	*	*	*	*	*	*	*	*	*	*	*	*	*	*	*	*	*	*
10	10	0.254	*	*	JAENGY010000479.1_99_1	*	*	*	*	*	*	*	*	*	*	*	*	*	*	*	*	RQEJ01005602.1_13_1	*	*	*	*	*	*	*	*	*	*	*	*	*	*	*	*	*	*	*	*	*	*	*	*	*	*	*
10	12	0.12	*	*	*	JAGDFL010001611.1_4_1	*	*	*	*	*	*	*	*	*	*	*	*	*	*	*	*	*	*	*	*	*	*	*	*	*	*	*	*	*	*	*	*	*	*	*	*	*	*	*	*	*	*	*
10	12	0.242	*	*	*	*	*	*	*	*	*	*	*	*	*	*	*	*	*	*	*	*	*	*	*	*	*	*	*	*	*	*	*	*	*	*	*	*	*	*	*	*	*	*	*	*	*	*	*
10	10	0.37	*	*	*	*	*	*	*	*	*	*	*	*	*	*	*	RQEN01000174.1_77_1	*	RQEL01002612.1_17_1	*	RQEJ01005176.1_7_1	*	*	JAFLQK010000203.1_274_1	*	*	*	*	*	*	*	*	*	*	*	*	*	*	*	*	NSDL01007021.1_10_1	*	*	*	*	*	*	*
10	10	0.2	*	*	*	JAGDFL010000809.1_11_1	*	*	*	*	*	*	*	*	*	*	KE590676.1_8_1	*	*	*	*	*	*	*	*	*	*	*	*	*	*	*	*	*	*	*	*	*	*	*	*	*	*	*	*	*	*	*	*
10	10	1	*	*	*	*	*	*	*	*	*	*	*	*	*	*	*	*	*	*	*	*	*	*	*	*	*	*	*	*	*	*	*	*	*	*	*	*	*	*	*	*	*	*	*	*	*	*	*
10	10	1	*	*	*	*	*	*	*	*	*	*	*	*	*	*	*	*	*	*	*	*	*	*	*	*	*	*	*	*	*	*	*	*	*	*	*	*	*	*	*	*	*	*	*	*	*	*	*
10	10	0.186	*	*	*	*	*	*	*	*	*	*	*	*	*	*	*	*	*	*	*	*	*	*	JAFLQK010000175.1_44_1	JADEVP010000112.1_595_1	*	*	*	*	*	*	*	*	*	*	*	*	*	*	*	*	*	*	*	*	*	*	*
10	10	1	*	*	*	JAGDFL010000957.1_15_1	*	*	*	*	*	*	*	*	*	*	*	*	*	*	*	*	*	*	*	*	*	*	*	*	*	*	*	*	*	*	*	*	*	*	*	*	*	*	*	*	*	*	*
10	10	1	*	*	*	*	*	*	*	*	*	*	*	*	*	*	*	RQEN01000582.1_7_1	RQEM01007020.1_3_1	RQEL01007446.1_3_1	RQEK01003397.1_14_1	RQEJ01005923.1_7_1	RQEI01000817.1_3_1	JAFLQL010000301.1_624_1	JAFLQK010000093.1_532_1	JADEVP010000105.1_525_1	JAFLQJ010000365.1_1075_1	*	*	*	*	*	*	*	*	*	*	*	*	*	*	*	*	*	*	*	*	*	*
10	10	1	LGTS01003203.1_4_1	LGTR01002828.1_5_1	*	*	*	*	*	*	*	*	*	*	*	*	*	*	*	*	*	*	*	*	*	*	*	*	*	*	*	*	*	*	*	*	*	*	*	*	*	*	*	QXGE01005741.1_2_1	QXGD01004283.1_11_1	QXGC01007440.1_2_1	*	*	QXGB01005087.1_2_1
10	10	1	*	*	*	*	*	*	*	*	*	*	*	*	*	*	*	*	*	*	*	*	*	*	*	*	*	*	*	*	*	*	*	*	*	*	*	*	*	*	*	*	*	*	*	*	*	*	*
10	12	0.25	*	*	*	*	*	*	*	*	*	*	*	*	*	*	*	RQEN01000449.1_48_1,RQEN01005822.1_4_1	RQEM01008060.1_3_1	RQEL01008458.1_7_1	RQEK01001830.1_39_1	RQEJ01006041.1_8_1	RQEI01004672.1_5_1,RQEI01005459.1_12_1	JAFLQL010000384.1_2449_1	JAFLQK010000191.1_743_1	JADEVP010000040.1_937_1	JAFLQJ010000249.1_722_1	*	*	*	*	*	*	*	*	*	*	*	*	*	*	*	*	*	*	*	*	*	*
10	10	1	*	*	*	*	*	*	*	*	*	*	*	*	*	*	*	*	*	*	*	*	*	*	*	*	*	*	*	*	*	*	*	*	*	*	*	*	*	*	*	*	*	*	*	*	*	*	*
10	10	0.2	*	*	*	*	*	*	*	*	*	*	*	*	*	*	*	*	*	*	*	*	*	*	*	*	*	*	*	*	*	*	*	*	*	*	*	*	*	*	*	*	*	*	*	*	*	*	*
10	10	1	*	*	*	*	*	*	*	*	*	*	*	*	*	*	*	*	*	*	*	*	*	*	*	*	*	*	*	*	*	*	*	*	*	*	*	*	*	*	*	*	*	*	*	*	*	*	*
9	9	0.556	*	*	*	*	*	*	*	*	*	*	*	*	*	*	*	*	*	*	RQEK01000059.1_50_1	*	*	*	*	*	*	*	*	*	*	*	*	*	*	*	*	*	*	*	*	*	*	*	*	*	*	*	*
9	9	0.111	*	*	*	*	*	*	*	*	*	*	*	*	*	*	*	RQEN01003547.1_5_1	RQEM01002074.1_9_1	RQEL01000283.1_40_1	RQEK01001672.1_15_1	*	RQEI01000387.1_4_1	JAFLQL010000433.1_67_1	*	*	JAFLQJ010000479.1_134_1	*	*	*	*	*	*	*	*	*	*	*	*	*	*	*	*	*	*	*	*	*	*
9	9	0.177	*	*	*	*	*	*	*	*	*	*	*	*	*	*	*	*	*	*	*	*	*	*	*	*	*	*	*	*	*	*	*	*	*	*	*	*	*	*	*	*	*	*	*	*	*	*	*
9	9	0.222	*	*	*	*	*	*	*	*	*	*	*	*	*	*	*	*	*	*	*	*	*	*	*	*	*	*	*	*	*	*	*	*	*	*	*	*	*	*	*	*	*	*	*	*	*	*	*
9	10	0.4	*	*	*	*	*	*	*	*	*	*	*	*	*	*	*	*	*	*	*	*	*	*	*	*	*	*	*	*	*	*	*	*	*	*	*	*	*	*	*	*	*	*	*	*	*	*	*
9	10	0.183	*	*	*	*	*	*	*	*	*	*	*	*	*	*	*	*	*	RQEL01003021.1_1_1	*	*	*	*	*	*	*	*	*	*	*	*	*	*	*	*	*	*	*	*	PDCZ01002322.1_2_1	*	*	*	*	*	*	*	*
9	9	1	*	*	*	*	*	*	*	*	*	*	*	*	*	*	*	*	*	*	*	*	*	*	*	*	*	*	*	*	*	*	*	*	*	*	*	*	*	*	*	*	*	*	*	QXGC01001560.1_31_1	*	*	*
9	9	0.667	*	*	*	*	*	*	*	*	*	*	*	*	*	*	*	*	*	*	*	*	*	*	*	*	*	*	*	*	*	*	*	*	*	*	*	*	*	*	*	NSDL01000303.1_4_1	*	*	*	*	*	*	*
9	9	0.222	LGTS01000555.1_34_1	LGTR01000564.1_34_1	*	*	*	*	*	*	*	*	*	*	*	*	*	*	*	*	*	*	*	*	*	*	*	*	*	*	*	*	*	*	*	*	*	*	*	*	*	*	*	*	*	*	*	*	*
9	9	0.196	*	*	*	*	*	*	*	*	*	*	*	*	*	*	AUVH01009509.1_11_1	*	*	*	*	*	*	*	JAFLQK010000262.1_396_1	JADEVP010000001.1_2347_1	*	*	*	*	*	*	*	*	*	*	*	*	*	*	*	*	*	*	*	*	*	KZ984954.1_97_1	*
9	10	0.152	*	*	*	*	*	*	*	*	*	*	*	*	*	*	*	*	*	*	*	*	*	*	*	*	*	*	*	*	*	*	*	*	*	*	PDCY01006723.1_1_1	*	*	*	PDCZ01005176.1_2_1	*	*	*	*	*	*	*	*
9	9	1	*	*	*	*	*	*	*	*	*	*	*	*	*	*	*	*	*	*	*	*	*	*	*	*	*	*	*	*	*	*	*	*	*	*	*	*	*	*	*	*	*	*	*	*	*	*	*
9	10	0.4	*	*	JAENGY010000495.1_53_1	JAGDFL010000303.1_22_1	*	*	*	*	*	*	*	*	*	*	*	*	*	*	*	*	*	*	*	*	*	*	*	*	*	*	*	*	*	*	*	*	*	*	*	*	*	*	*	*	*	*	*
9	9	0.111	*	*	JAENGY010002512.1_3_1	*	*	*	*	*	*	*	*	*	*	*	*	*	*	*	*	*	*	*	*	*	*	*	*	*	*	*	*	*	*	*	PDCY01004139.1_9_1	*	LGSJ01002858.1_3_1	LGSK01001781.1_5_1	PDCZ01003493.1_9_1	*	*	*	*	*	*	*	*
9	10	0.244	*	*	*	*	*	*	*	*	*	*	*	*	*	*	*	*	*	*	*	*	*	*	*	*	*	*	*	*	*	*	*	*	*	*	*	*	*	*	*	*	*	*	*	*	*	*	*
9	9	0.325	*	*	*	JAGDFL010000469.1_32_1	*	*	*	*	*	*	*	*	*	*	*	*	*	*	*	*	*	*	*	*	*	*	*	*	*	*	*	*	*	*	*	*	*	*	*	*	*	*	*	*	*	*	*
9	14	0.286	*	*	*	*	*	*	*	*	*	*	*	*	*	*	KE584764.1_14_1,KE584764.1_27_1	*	*	*	*	*	*	*	*	*	*	*	*	*	*	*	*	*	*	*	*	*	*	*	*	*	*	*	*	*	*	*	*
9	11	0.727	*	*	*	*	*	*	*	*	*	*	*	*	*	*	*	*	*	*	*	*	*	*	*	*	*	*	*	*	*	*	*	*	*	*	*	*	*	*	*	*	*	*	*	*	*	*	*
9	9	0.778	*	*	*	*	*	*	*	*	*	*	*	*	*	*	*	*	*	*	*	*	*	*	*	*	*	*	*	*	*	*	*	*	*	*	*	*	*	*	*	NSDL01011861.1_3_1	*	*	*	*	*	*	*
9	9	1	*	*	*	*	*	*	*	*	*	*	*	*	*	*	*	*	*	*	*	*	*	*	*	*	*	*	*	*	*	*	*	*	*	*	*	*	*	*	*	*	*	*	*	*	*	*	*
9	10	0.476	*	*	*	*	*	*	*	*	*	*	*	*	*	*	KE592458.1_16_1	RQEN01000632.1_10_1	RQEM01001417.1_14_1	*	*	*	*	JAFLQL010000126.1_1303_1	JAFLQK010000262.1_2643_1	JADEVP010000001.1_11612_1,JADEVP010000027.1_868_1	JAFLQJ010000194.1_1327_1	*	*	*	*	*	*	*	*	*	*	*	*	*	*	NSDL01005220.1_15_1	*	*	*	*	*	*	*
9	9	1	*	*	*	*	*	*	*	*	*	*	*	*	*	*	*	*	*	*	*	*	*	*	*	*	*	*	*	*	*	*	*	*	*	*	*	*	*	*	*	*	*	*	*	*	*	*	*
9	9	1	*	*	*	*	*	*	*	*	*	*	*	*	*	*	*	*	*	*	*	*	*	*	*	*	*	*	*	*	*	*	*	*	*	*	*	*	*	*	*	*	*	*	*	*	*	*	*
9	12	0.417	*	*	*	*	*	*	*	*	*	*	*	*	*	*	*	RQEN01005676.1_4_1	*	*	RQEK01006000.1_1_1	*	*	*	JAFLQK010000279.1_2180_1,JAFLQK010000279.1_2200_1,JAFLQK010000279.1_2206_1	*	*	*	*	*	*	*	*	*	*	*	*	JAFJYM010000013.1_2534_1,JAFJYM010000013.1_971_1	*	*	*	NSDL01014391.1_2_1	*	*	*	*	*	*	*
9	13	0.3	*	*	*	*	*	*	*	*	*	*	*	*	*	*	AUVH01049664.1_5_1,KE596245.1_18_1	*	*	*	*	*	*	*	*	*	*	*	*	*	*	*	*	*	*	*	PDCY01000184.1_15_1	JAFJYM010000037.1_567_1,JAFJYM010000132.1_1099_1	LGSJ01000416.1_62_1	LGSK01000475.1_58_1	PDCZ01000257.1_36_1	*	*	*	*	*	*	*	*
9	14	0.857	*	*	*	*	*	*	*	*	*	*	*	*	*	*	*	*	*	*	*	*	*	*	*	*	*	*	*	*	*	*	*	*	*	*	*	*	*	*	*	*	*	*	*	*	*	*	*
9	9	1	*	*	*	*	*	*	*	*	*	*	*	*	*	*	*	*	*	*	*	*	*	*	*	*	*	*	*	*	*	*	*	*	*	*	*	*	*	*	*	*	*	*	*	*	*	*	*
9	10	0.14	*	*	*	*	*	*	*	*	*	*	*	*	*	*	KE598284.1_8_1	*	*	*	*	*	*	*	*	*	*	*	*	*	*	*	*	*	*	*	*	*	*	*	*	*	KV739242.1_5_1,KV740277.1_9_1	*	*	*	*	*	*
9	11	0.356	*	*	*	*	*	*	*	*	*	*	*	*	*	*	AUVH01032190.1_2_1	*	*	*	*	*	*	*	*	*	*	*	*	*	*	*	*	*	*	*	*	JAFJYM010000017.1_1357_1,JAFJYM010000017.1_7271_1	LGSJ01004664.1_4_1	LGSK01001669.1_18_1	*	*	*	*	*	*	*	*	*
9	9	1	*	*	*	*	*	*	*	*	*	*	*	*	*	*	KE589386.1_3_1	*	*	*	*	*	*	*	*	*	*	*	*	*	*	*	*	*	*	*	*	*	*	*	*	*	*	QXGE01003362.1_7_1	QXGD01002676.1_6_1	*	MWJK01004183.1_5_1	KZ984947.1_126_1	QXGB01002992.1_3_1
9	9	1	*	*	*	*	*	*	*	*	*	*	*	*	*	*	*	*	*	*	*	*	*	*	*	*	*	*	*	*	*	*	*	*	*	*	*	*	*	*	*	*	*	*	*	*	*	*	*
9	9	0.111	*	*	*	*	*	*	*	*	*	*	*	*	*	*	*	*	*	*	*	*	*	*	*	*	*	*	*	*	*	*	*	*	*	*	*	*	*	*	*	*	*	*	*	*	*	*	*
9	10	0.8	*	*	*	*	*	*	*	*	*	*	*	*	*	*	*	RQEN01003191.1_15_1	RQEM01002817.1_7_1	RQEL01001208.1_30_1	RQEK01003749.1_10_1	RQEJ01004003.1_4_1	*	JAFLQL010000368.1_4399_1	JAFLQK010000214.1_205_1	JADEVP010000174.1_26_1,JADEVP010000264.1_146_1	*	*	*	*	*	*	*	*	*	*	*	*	*	*	*	*	*	*	*	*	*	*	*
9	9	1	*	*	*	*	*	*	*	*	*	*	*	*	*	*	*	*	*	*	*	*	*	*	*	*	*	*	*	*	*	*	*	*	*	*	*	*	*	*	*	*	*	*	*	*	*	*	*
9	10	0.8	*	*	*	JAGDFL010000755.1_29_1	*	*	*	*	*	*	*	*	*	*	*	RQEN01000405.1_1_1	*	RQEL01004990.1_3_1	RQEK01004174.1_5_1	RQEJ01007675.1_1_1	RQEI01005409.1_3_1	JAFLQL010000279.1_17_1	JAFLQK010000067.1_124_1	*	JAFLQJ010000352.1_2062_1,JAFLQJ010000352.1_2150_1	*	*	*	*	*	*	*	*	*	*	*	*	*	*	*	*	*	*	*	*	*	*
9	10	0.8	*	*	*	JAGDFL010000450.1_70_1	*	*	*	*	*	*	*	*	*	*	*	*	*	*	*	*	*	*	*	*	*	*	*	*	*	*	*	*	*	*	*	*	*	*	*	*	*	*	*	*	*	*	*
9	9	1	*	*	*	*	*	*	*	*	*	*	*	*	*	*	*	*	*	*	*	*	*	*	*	*	*	*	*	*	*	*	*	*	*	*	*	*	*	*	*	*	*	*	*	*	*	*	*
9	9	1	*	*	*	*	*	*	*	*	*	*	*	*	*	*	*	*	*	*	*	*	*	*	*	*	*	*	*	*	*	*	*	*	*	*	*	*	*	*	*	*	*	*	*	*	*	*	*
9	21	0.412	*	*	*	*	*	*	*	*	*	*	*	*	*	*	*	RQEN01006135.1_3_1,RQEN01006149.1_3_1	*	RQEL01010035.1_3_1	RQEK01002989.1_2_1	RQEJ01007398.1_3_1	RQEI01005221.1_3_1	JAFLQL010000126.1_557_1,JAFLQL010000126.1_580_1,JAFLQL010000126.1_607_1	JAFLQK010000427.1_356_1,JAFLQK010000427.1_361_1,JAFLQK010000458.1_109_1,JAFLQK010000458.1_136_1,JAFLQK010000458.1_167_1	JADEVP010000001.1_11131_1,JADEVP010000001.1_11141_1,JADEVP010000027.1_113_1,JADEVP010000027.1_117_1,JADEVP010000027.1_64_1	JAFLQJ010000505.1_1459_1,JAFLQJ010000505.1_1487_1	*	*	*	*	*	*	*	*	*	*	*	*	*	*	*	*	*	*	*	*	*	*
9	9	1	*	*	*	*	*	*	*	*	*	*	*	*	*	*	*	*	*	*	*	*	*	*	*	*	*	*	*	*	*	*	*	*	*	*	*	*	*	*	*	*	*	*	*	*	*	*	*
9	9	1	*	*	*	*	*	*	*	*	*	*	*	*	*	*	*	*	*	*	*	*	*	*	*	*	*	*	*	*	*	*	*	*	*	*	*	*	*	*	*	*	*	*	*	*	*	*	*
8	9	0.222	LGTS01003259.1_2_1	LGTR01003233.1_2_1	*	*	*	*	*	*	*	*	*	*	*	*	*	*	*	*	*	*	*	*	*	JADEVP010000123.1_374_1	*	*	*	*	*	*	*	*	*	*	*	*	*	*	*	*	*	*	*	*	*	*	*
8	8	0.375	*	*	*	*	*	*	*	*	*	*	*	*	*	*	*	*	*	RQEL01005707.1_7_1	RQEK01004357.1_2_1	RQEJ01004654.1_2_1	*	*	*	*	JAFLQJ010000024.1_1029_1	*	*	*	*	*	*	*	*	*	*	*	*	*	*	*	KV741161.1_3_1	*	*	*	*	*	*
8	13	0.231	*	*	*	*	*	*	*	*	*	*	*	*	*	*	*	*	*	*	*	RQEJ01002173.1_2_1,RQEJ01005065.1_3_1	RQEI01003794.1_2_1	*	*	*	*	*	*	*	*	*	*	*	*	*	*	*	*	*	*	*	*	*	*	*	*	*	*
8	10	0.285	*	*	*	*	*	*	*	*	*	*	*	*	*	*	AUVH01040036.1_9_1,KE578789.1_18_1,KE588758.1_14_1	*	*	*	*	*	*	*	*	*	*	*	*	*	*	*	*	*	*	*	PDCY01004893.1_4_1	JAFJYM010000016.1_3417_1	LGSJ01001560.1_20_1	LGSK01003039.1_12_1	PDCZ01003200.1_14_1	*	AUWJ02027899.1_20_1	*	*	*	*	*	*
8	8	1	*	*	*	*	*	*	*	*	*	*	*	*	*	*	*	*	*	*	*	*	*	*	*	*	*	*	*	*	*	*	*	*	*	*	*	*	*	*	*	*	*	QXGE01001400.1_13_1	QXGD01000341.1_96_1	*	MWJK01001330.1_43_1	KZ985009.1_135_1	QXGB01001446.1_13_1
8	8	0.625	*	*	*	*	*	*	*	*	*	*	*	*	*	*	*	*	*	*	*	*	*	*	*	*	*	*	*	*	*	*	*	*	*	*	*	*	*	*	*	NSDL01009792.1_6_1	*	*	*	*	*	*	*
8	8	0.625	*	*	*	*	*	*	*	*	*	*	*	*	*	*	*	*	*	*	*	*	*	*	*	*	*	*	*	*	*	*	*	*	*	*	*	*	*	*	*	*	*	*	*	*	*	*	*
8	11	0.157	LGTS01000801.1_29_1	LGTR01000916.1_29_1	*	*	*	*	*	*	*	*	*	*	*	*	*	*	*	RQEL01006907.1_5_1	*	*	*	*	*	*	*	*	*	*	*	*	*	*	*	*	*	*	*	*	*	*	*	*	*	*	*	*	*
8	9	0.198	*	*	*	*	*	*	*	*	*	*	*	*	*	*	*	*	*	*	*	*	RQEI01000844.1_28_1	*	JAFLQK010000244.1_95_1	*	*	*	*	*	*	*	*	*	*	*	*	*	*	*	*	*	*	*	*	*	*	KZ984745.1_375_1,KZ985053.1_87_1	*
8	8	1	*	*	*	*	*	*	*	*	*	*	*	*	*	*	*	*	*	*	*	*	*	*	*	*	*	*	*	*	*	*	*	*	*	*	*	*	*	*	*	*	*	*	*	*	*	*	*
8	8	1	*	*	JAENGY010000092.1_148_1	*	*	*	*	*	*	*	*	*	*	*	*	*	*	*	*	*	*	*	*	*	*	*	*	*	*	*	*	*	*	*	*	*	*	*	*	*	*	*	*	*	*	*	*
8	8	0.25	*	*	*	*	*	*	*	*	*	*	*	*	*	*	*	RQEN01001223.1_24_1	*	*	*	RQEJ01006309.1_4_1	*	*	*	*	*	*	*	*	*	*	*	*	*	*	*	*	*	*	*	*	*	*	*	*	*	*	*
8	8	0.625	*	*	*	*	*	*	*	*	*	*	*	*	*	*	*	*	*	*	*	*	*	*	*	*	*	*	*	*	*	*	*	*	*	*	PDCY01006232.1_5_1	*	LGSJ01001765.1_8_1	LGSK01002096.1_6_1	*	*	*	*	*	*	*	*	*
8	8	0.25	*	*	*	*	*	*	*	*	*	*	*	*	*	*	*	*	*	*	*	*	*	*	*	*	*	*	*	*	*	*	*	*	*	*	*	JAFJYM010000095.1_1432_1	LGSJ01004205.1_4_1	LGSK01002667.1_9_1	PDCZ01004970.1_5_1	*	*	*	*	*	*	*	*
8	8	0.625	*	*	*	*	*	*	*	*	*	RCMU01001571.1_9_1	*	*	*	*	*	RQEN01002795.1_10_1	RQEM01001312.1_24_1	*	RQEK01005565.1_6_1	*	*	*	*	*	*	*	*	*	*	*	*	*	*	*	*	*	*	*	*	*	*	*	*	*	*	*	*
8	11	0.22	*	*	*	*	*	*	*	*	*	*	*	*	*	*	*	RQEN01007422.1_1_1	RQEM01003823.1_8_1	*	*	RQEJ01007399.1_2_1	*	*	*	*	JAFLQJ010000012.1_1172_1,JAFLQJ010000012.1_1334_1,JAFLQJ010000012.1_1342_1,JAFLQJ010000012.1_832_1	*	*	*	*	*	*	*	*	*	*	*	*	*	*	NSDL01007916.1_6_1	*	*	*	*	*	*	*
8	8	0.25	*	*	*	*	*	*	*	*	*	*	*	*	*	*	*	*	RQEM01000087.1_27_1	*	*	*	RQEI01000589.1_8_1	JAFLQL010000444.1_1321_1	JAFLQK010000269.1_1231_1	*	*	*	*	*	*	*	*	*	*	*	*	*	*	*	*	NSDL01001139.1_9_1	*	*	*	*	*	*	*
8	9	0.174	*	*	*	*	*	*	*	*	*	*	*	*	*	*	*	RQEN01003639.1_3_1	RQEM01007005.1_3_1	RQEL01007634.1_4_1	RQEK01000429.1_28_1	*	RQEI01006946.1_2_1	JAFLQL010000462.1_2791_1	*	JADEVP010000018.1_2260_1	JAFLQJ010000285.1_276_1,JAFLQJ010000285.1_641_1	*	*	*	*	*	*	*	*	*	*	*	*	*	*	*	*	*	*	*	*	*	*
8	8	0.269	*	*	*	*	*	*	*	*	*	*	*	*	*	*	*	*	RQEM01008833.1_4_1	RQEL01007795.1_4_1	*	*	*	*	*	*	*	*	*	*	*	*	*	*	*	*	*	*	*	*	*	*	*	*	*	*	*	*	*
8	8	1	*	*	*	*	*	*	*	*	*	*	*	*	*	*	*	*	*	*	*	*	*	*	*	*	*	*	*	*	*	*	*	*	*	*	*	*	*	*	*	*	*	*	*	*	*	*	*
8	8	1	*	*	*	*	*	*	*	*	*	*	*	*	*	*	*	*	*	*	*	*	*	*	*	*	*	*	*	*	*	*	*	*	*	*	*	*	*	*	*	*	*	*	*	*	*	*	*
8	8	1	*	*	*	*	*	*	*	*	*	*	*	*	*	*	*	*	*	*	*	*	*	*	*	*	*	*	*	*	*	*	*	*	*	*	*	*	*	*	*	*	*	*	*	*	*	*	*
8	8	1	*	*	*	*	*	*	*	*	*	*	*	*	*	RCMN01000754.1_1_1	*	*	*	*	*	*	*	*	*	*	*	*	RCMO01000743.1_1_1	*	*	*	*	*	RCMQ01000771.1_1_1	*	*	*	*	*	*	*	*	*	*	*	*	*	*
8	8	1	*	*	*	*	*	*	*	*	*	*	*	*	*	*	*	*	*	*	*	*	*	*	*	*	*	*	*	*	*	*	*	*	*	*	*	*	*	*	*	*	*	*	*	*	*	*	*
8	10	0.18	*	*	*	*	*	*	*	*	*	*	*	*	*	*	*	*	*	*	*	*	*	*	*	*	*	*	*	*	*	*	*	*	*	*	*	*	*	*	*	*	*	*	*	*	*	*	*
8	14	0.175	*	*	*	*	*	*	*	*	*	*	*	*	*	*	AUVH01016813.1_4_1,AUVH01057600.1_2_1,AUVH01057601.1_7_1,KE595240.1_16_1,KE597342.1_26_1	*	*	*	*	*	*	*	*	*	*	*	*	*	*	*	*	*	*	*	*	*	*	*	*	*	*	*	*	*	*	*	*
8	8	0.625	*	*	*	*	*	*	*	*	*	*	*	*	*	*	*	*	*	*	*	*	*	*	*	*	*	*	*	*	*	*	*	*	*	*	*	*	*	*	*	*	*	*	*	*	*	*	*
8	9	0.667	*	*	*	*	*	*	*	*	*	*	*	*	*	*	*	*	RQEM01000442.1_13_1	RQEL01002638.1_5_1	RQEK01004320.1_7_1	RQEJ01000185.1_40_1	*	JAFLQL010000279.1_30_1	JAFLQK010000533.1_407_1	JADEVP010000011.1_1180_1,JADEVP010000246.1_104_1	JAFLQJ010000479.1_275_1	*	*	*	*	*	*	*	*	*	*	*	*	*	*	*	*	*	*	*	*	*	*
8	8	0.625	*	*	JAENGY010002379.1_2_1	*	*	*	*	*	*	*	*	*	*	*	*	*	*	*	*	*	*	*	*	*	*	*	*	*	*	*	*	*	*	*	*	*	*	*	*	*	*	*	*	*	*	*	*
8	8	0.375	*	*	*	JAGDFL010000190.1_99_1	*	*	*	*	*	*	*	*	*	*	*	*	*	*	*	*	*	*	*	*	*	*	*	*	*	*	*	*	*	*	*	*	*	*	*	*	*	*	*	*	*	*	*
8	9	0.317	*	*	*	*	*	*	*	*	*	*	*	*	*	*	AUVH01056921.1_3_1	*	*	RQEL01010476.1_1_1	*	*	*	*	*	*	JAFLQJ010000026.1_4997_1	*	*	*	*	*	*	*	*	*	*	*	*	*	*	*	*	*	*	*	*	*	*
8	8	1	*	*	*	*	*	*	*	*	*	*	*	*	*	*	*	*	*	*	*	*	*	*	*	*	*	*	*	*	*	*	*	*	*	*	*	*	*	*	*	*	*	*	*	*	*	*	*
8	8	0.121	*	*	*	*	*	*	*	*	*	*	*	*	*	*	*	*	*	*	*	*	*	*	*	*	*	*	*	*	*	*	*	*	*	*	*	JAFJYM010000027.1_685_1	*	*	*	*	KV744262.1_40_1	*	*	*	MWJK01004714.1_8_1	*	*
8	8	1	*	*	*	*	*	*	*	*	*	*	*	*	*	*	*	*	*	*	*	*	*	*	*	*	*	*	*	*	*	*	*	*	*	*	*	*	*	*	*	*	*	QXGE01002871.1_4_1	QXGD01002383.1_8_1	*	MWJK01001142.1_36_1	KZ984957.1_7_1	QXGB01002794.1_6_1
8	8	1	*	*	*	*	*	*	*	*	*	*	*	*	*	*	*	*	*	*	*	*	*	*	*	*	*	*	*	*	*	*	*	*	*	*	*	*	*	*	*	*	*	QXGE01004136.1_2_1	QXGD01003724.1_2_1	*	MWJK01003095.1_18_1	KZ985098.1_35_1	QXGB01003864.1_2_1
8	8	0.375	*	*	*	JAGDFL010000238.1_48_1	*	*	*	*	*	*	*	*	*	*	*	*	*	*	*	*	*	*	*	*	*	*	*	*	*	*	*	*	*	*	PDCY01012481.1_1_1	JAFJYM010000097.1_260_1	LGSJ01003970.1_4_1	LGSK01003517.1_6_1	PDCZ01002402.1_2_1	*	*	*	*	*	*	*	*
8	8	1	*	*	*	*	*	*	*	*	*	*	*	*	*	*	*	*	*	*	*	*	*	*	*	*	*	*	*	*	*	*	*	*	*	*	*	*	*	*	*	*	*	*	*	*	*	*	*
8	8	0.25	*	*	*	*	*	*	*	*	*	*	*	*	*	*	*	*	RQEM01011170.1_3_1	*	*	RQEJ01002580.1_1_1	*	JAFLQL010000232.1_317_1	JAFLQK010000308.1_25_1	JADEVP010000076.1_673_1	JAFLQJ010000482.1_232_1	*	*	*	*	*	*	*	*	*	*	*	*	*	*	*	*	*	*	*	*	*	*
8	10	0.514	*	*	*	*	*	*	*	*	*	*	*	*	*	*	*	*	*	RQEL01008763.1_1_1	RQEK01006705.1_1_1	RQEJ01006354.1_4_1	RQEI01002771.1_4_1,RQEI01003154.1_1_1	JAFLQL010000297.1_3753_1	JAFLQK010000056.1_916_1	JADEVP010000009.1_937_1,JADEVP010000197.1_81_1	JAFLQJ010000074.1_324_1	*	*	*	*	*	*	*	*	*	*	*	*	*	*	*	*	*	*	*	*	*	*
8	9	0.314	*	*	*	*	*	*	*	*	*	*	*	*	*	*	*	RQEN01000241.1_33_1	*	RQEL01000254.1_25_1,RQEL01010009.1_1_1	RQEK01002055.1_10_1	RQEJ01000052.1_21_1	RQEI01000078.1_13_1	*	*	*	*	*	*	*	*	*	*	*	*	*	*	*	*	*	*	NSDL01016591.1_9_1	*	*	*	*	*	*	*
8	8	0.125	*	*	*	JAGDFL010000160.1_16_1	*	*	*	*	*	*	*	*	*	*	*	RQEN01001703.1_18_1	RQEM01006223.1_7_1	RQEL01001037.1_19_1	RQEK01005619.1_6_1	*	RQEI01001719.1_18_1	*	*	JADEVP010000005.1_185_1	*	*	*	*	*	*	*	*	*	*	*	*	*	*	*	NSDL01004775.1_27_1	*	*	*	*	*	*	*
8	10	0.302	*	*	*	*	*	*	*	*	*	*	*	*	*	*	*	*	*	*	*	*	*	*	*	*	*	*	*	*	*	*	*	*	*	*	*	*	*	*	*	*	*	*	*	*	*	*	*
8	8	1	*	*	*	*	*	*	*	*	*	*	*	*	*	*	*	*	*	*	*	*	*	*	*	*	*	*	*	*	*	*	*	*	*	*	*	*	*	*	*	*	*	*	*	*	*	*	*
8	9	0.778	*	*	*	*	*	*	*	*	*	*	*	*	*	*	*	RQEN01005400.1_3_1	*	RQEL01006733.1_2_1	RQEK01005482.1_5_1	RQEJ01001294.1_23_1	*	*	JAFLQK010000174.1_109_1	JADEVP010000036.1_1103_1,JADEVP010000036.1_716_1	JAFLQJ010000340.1_2081_1	*	*	*	*	*	*	*	*	*	*	*	*	*	*	*	*	*	*	*	*	*	*
8	8	1	*	*	*	*	*	*	*	*	*	*	*	*	*	*	*	*	*	*	*	*	*	*	*	*	*	*	*	*	*	*	*	*	*	*	*	*	*	*	*	*	*	*	*	*	*	*	*
8	8	0.75	*	*	*	*	*	*	*	*	*	*	*	*	*	*	*	*	*	*	*	*	*	*	*	*	*	*	*	*	*	*	*	*	*	*	*	*	*	*	*	*	*	*	*	*	*	*	*
8	17	0.113	*	*	*	*	*	*	*	*	*	*	*	*	*	*	*	RQEN01004380.1_5_1	*	*	RQEK01005563.1_9_1	*	RQEI01005030.1_3_1	JAFLQL010000189.1_567_1	JAFLQK010000489.1_6258_1	*	JAFLQJ010000427.1_667_1	*	*	*	*	*	*	*	*	*	*	*	*	*	*	*	*	*	*	*	*	*	*
8	8	1	*	*	*	*	*	*	*	*	*	*	*	*	*	*	*	*	*	*	*	*	*	*	*	*	*	*	*	*	*	*	*	*	*	*	*	*	*	*	*	*	*	*	*	*	*	*	*
8	8	1	*	*	*	*	*	*	*	*	*	*	*	*	*	*	*	*	*	*	*	*	*	*	*	*	*	*	*	*	*	*	*	*	*	*	*	*	*	*	*	*	*	*	*	*	*	*	*
8	8	1	*	*	*	*	*	*	*	*	*	*	*	*	*	*	*	*	*	*	*	*	*	*	*	*	*	*	*	*	*	*	*	*	*	*	*	*	*	*	*	*	*	*	*	*	*	*	*
8	8	1	*	*	*	*	*	*	*	*	*	*	*	*	*	*	*	*	*	*	*	*	*	*	*	*	*	*	*	*	*	*	*	*	*	*	*	*	*	*	*	*	*	*	*	*	*	*	*
8	8	1	*	*	*	*	*	*	*	*	*	*	*	*	*	*	*	*	*	*	*	*	*	*	*	*	*	*	*	*	*	*	*	*	*	*	*	*	*	*	*	*	*	*	*	*	*	*	*
8	8	1	*	*	*	*	*	*	*	*	*	*	*	*	*	*	*	*	*	*	*	*	*	*	*	*	*	*	*	*	*	*	*	*	*	*	*	*	*	*	*	*	*	*	*	*	*	*	*
7	7	0.571	*	*	JAENGY010002054.1_12_1	*	*	*	*	*	*	*	*	*	*	*	*	*	*	*	*	*	*	*	*	*	*	*	*	*	*	*	*	*	*	*	*	*	*	*	*	*	*	*	*	*	*	*	*
7	8	0.5	*	*	*	*	*	*	*	*	*	*	*	*	*	*	*	*	*	*	*	*	*	*	*	*	*	*	*	*	*	*	*	*	*	*	*	*	*	*	*	*	*	*	*	*	*	*	*
7	7	0.286	*	*	*	JAGDFL010000572.1_48_1	*	*	*	*	*	*	*	*	*	*	*	*	*	*	*	*	*	*	*	*	*	*	*	*	*	*	*	*	*	*	*	*	*	*	*	*	*	*	*	*	*	*	*
7	7	0.348	*	*	*	*	*	*	*	*	*	*	*	*	*	*	*	*	*	*	*	RQEJ01001208.1_14_1	RQEI01000788.1_13_1	*	*	*	*	*	*	*	*	*	*	*	*	*	*	*	*	*	*	*	*	*	*	*	*	*	*
7	9	0.222	*	*	*	*	*	*	*	*	*	*	*	*	*	*	*	*	*	*	*	*	*	*	*	*	*	*	*	*	*	*	*	*	*	*	PDCY01004478.1_7_1	JAFJYM010000008.1_3670_1	*	*	*	*	*	*	*	*	*	*	*
7	7	1	*	*	*	JAGDFL010000545.1_28_1	*	*	*	*	*	*	*	*	*	*	*	*	*	*	*	*	*	*	*	*	*	*	*	*	*	*	*	*	*	*	*	*	*	*	*	*	*	*	*	*	*	*	*
7	7	1	*	*	*	*	*	*	*	*	*	*	*	*	*	*	*	*	*	*	*	*	*	*	*	*	*	*	*	*	*	*	*	*	*	*	*	*	*	*	*	*	*	*	*	*	*	*	*
7	8	0.75	*	*	*	*	*	*	*	*	*	*	*	*	*	*	*	*	*	RQEL01004127.1_10_1	*	*	*	*	*	*	*	*	*	*	*	*	*	*	*	*	*	*	*	*	*	*	*	*	*	*	*	*	*
7	9	0.778	*	*	*	*	*	*	*	*	*	RCMU01000186.1_236_1	*	*	*	*	*	*	*	*	*	*	*	*	*	*	*	*	*	*	*	*	*	*	*	*	*	*	*	*	*	*	AUWJ02017524.1_2_1,KV739372.1_13_1	*	*	*	*	*	*
7	7	0.429	*	*	*	*	*	*	*	*	*	*	*	*	*	*	*	*	*	*	*	*	*	*	JAFLQK010000453.1_27_1	JADEVP010000011.1_1031_1	*	*	*	*	*	*	*	*	*	*	*	*	*	*	*	*	*	*	*	*	*	*	*
7	8	0.573	*	*	*	*	*	*	*	*	*	*	*	*	*	*	*	*	*	*	*	*	*	*	*	*	*	*	*	*	*	*	*	*	*	JAABLK010000624.1_54_1	*	*	*	*	*	*	*	*	*	*	*	*	*
7	7	0.571	*	*	*	*	*	*	*	*	*	*	*	*	*	*	*	*	*	*	*	*	*	*	*	*	*	*	*	*	*	*	*	*	*	*	*	*	*	*	*	*	*	*	*	*	*	*	*
7	7	0.286	*	*	*	*	*	*	*	*	*	*	*	*	*	*	*	*	*	*	*	*	*	*	*	*	*	*	*	*	*	*	*	*	*	*	*	*	*	*	*	*	*	*	*	*	*	*	*
7	8	0.375	*	*	JAENGY010000499.1_39_1	*	*	*	*	*	*	*	*	*	*	*	*	*	*	*	*	*	*	*	*	*	*	*	*	*	*	*	*	*	*	*	*	*	*	*	*	*	*	*	*	*	*	*	*
7	7	1	*	*	*	*	*	*	*	*	*	*	*	*	*	*	*	*	*	*	*	*	*	*	*	*	*	*	*	*	*	*	*	*	*	*	PDCY01006572.1_6_1	JAFJYM010000018.1_4429_1	LGSJ01000056.1_239_1	LGSK01000248.1_51_1	PDCZ01001028.1_60_1	*	*	*	*	*	*	*	*
7	7	0.714	*	*	*	*	*	*	*	*	*	*	*	*	*	*	*	*	RQEM01002946.1_5_1	*	RQEK01003413.1_5_1	*	RQEI01008450.1_2_1	*	*	*	*	*	*	*	*	*	*	*	*	*	*	*	*	*	*	*	*	*	*	*	*	*	*
7	8	0.625	*	*	*	*	*	*	*	*	*	*	*	*	*	*	*	*	*	*	*	*	*	*	*	*	*	*	*	*	*	*	*	*	*	*	PDCY01000487.1_53_1	JAFJYM010000040.1_3303_1	LGSJ01000485.1_33_1	LGSK01000482.1_82_1	PDCZ01000447.1_80_1	*	AUWJ02018544.1_1_1,AUWJ02018545.1_1_1	*	*	*	*	*	*
7	8	0.113	*	*	*	*	*	*	*	*	*	*	*	*	*	*	AUVH01035784.1_2_1,KE593017.1_8_1	*	*	*	*	*	*	*	*	*	*	*	*	*	*	*	*	*	*	*	*	JAFJYM010000023.1_2117_1	LGSJ01002938.1_2_1	LGSK01001348.1_8_1	*	*	*	*	*	*	*	*	*
7	7	1	*	*	*	*	*	*	*	*	*	*	*	*	*	*	*	*	*	*	*	*	*	*	*	*	*	*	*	*	*	*	*	*	*	*	*	*	*	*	*	*	*	*	*	*	*	*	*
7	7	0.286	*	*	*	JAGDFL010000224.1_118_1	*	*	*	*	*	*	*	*	*	*	*	*	*	*	*	*	*	*	*	*	*	*	*	*	*	*	*	*	*	*	*	*	*	*	*	*	*	*	*	*	*	*	*
7	8	0.203	LGTS01001804.1_2_1	LGTR01001799.1_1_1	*	*	*	*	*	*	*	*	*	*	*	*	*	*	*	*	*	*	*	*	*	*	*	*	*	*	*	*	*	*	*	*	*	*	*	*	*	*	*	*	*	*	*	*	*
7	8	0.75	*	*	*	*	*	*	*	*	*	*	*	*	*	*	*	*	*	*	*	RQEJ01006818.1_5_1	*	JAFLQL010000368.1_2985_1	*	*	JAFLQJ010000043.1_236_1	*	*	*	*	*	*	*	*	*	*	*	*	*	*	NSDL01009228.1_4_1,NSDL01009943.1_2_1	*	*	*	*	*	*	*
7	7	0.372	*	*	JAENGY010000504.1_6_1	*	*	*	*	*	*	*	*	*	*	*	*	*	*	*	*	*	RQEI01007221.1_8_1	*	*	*	*	*	*	*	*	*	*	*	*	*	*	*	*	*	*	*	*	*	*	*	*	*	*
7	7	1	*	*	*	*	*	*	*	*	*	*	*	*	*	*	*	*	*	*	*	*	*	*	*	*	*	*	*	*	*	*	*	*	*	*	*	*	*	*	*	*	*	*	*	*	*	*	*
7	7	1	*	*	*	*	*	*	*	*	*	*	*	*	*	*	*	*	*	*	*	*	*	*	*	*	*	*	*	*	*	*	*	*	*	*	*	*	*	*	*	*	*	*	*	*	*	*	*
7	7	0.143	LGTS01000608.1_65_1	LGTR01000611.1_65_1	*	*	*	*	*	*	*	*	*	*	*	*	*	*	RQEM01008097.1_3_1	*	*	*	*	*	JAFLQK010000358.1_1421_1	*	*	*	*	*	*	*	*	*	*	*	*	*	*	*	*	*	*	*	*	*	*	*	*
7	7	1	*	*	*	*	*	*	*	*	*	*	*	*	*	*	*	RQEN01000250.1_42_1	*	*	RQEK01000122.1_46_1	RQEJ01000540.1_2_1	*	JAFLQL010000319.1_1023_1	JAFLQK010000489.1_3442_1	JADEVP010000019.1_1476_1	JAFLQJ010000349.1_4625_1	*	*	*	*	*	*	*	*	*	*	*	*	*	*	*	*	*	*	*	*	*	*
7	7	0.143	*	*	*	*	*	*	*	*	*	*	*	*	*	*	*	*	*	*	*	*	*	*	*	*	*	*	*	*	*	*	*	*	*	*	PDCY01003926.1_5_1	*	*	*	PDCZ01003299.1_1_1	*	*	*	*	*	*	*	*
7	10	0.33	*	*	*	*	*	*	*	*	*	*	*	*	*	*	*	RQEN01004848.1_3_1	*	*	*	*	RQEI01007332.1_5_1	JAFLQL010000444.1_2974_1,JAFLQL010000444.1_995_1	*	*	*	*	*	*	*	*	*	*	*	*	*	*	*	*	*	NSDL01004463.1_6_1	*	*	*	*	*	*	*
7	7	0.571	*	*	*	*	*	*	*	*	*	*	*	*	*	*	*	*	*	*	*	*	*	*	*	*	*	*	*	*	*	*	*	*	*	*	*	*	*	*	*	*	*	*	*	*	*	*	*
7	7	1	*	*	*	JAGDFL010000591.1_18_1	*	*	*	*	*	*	*	*	*	*	*	*	*	*	*	*	*	*	*	*	*	*	*	*	*	*	*	*	*	*	*	*	*	*	*	*	*	*	*	*	*	*	*
7	7	1	*	*	*	JAGDFL010000566.1_41_1	*	*	*	*	*	*	*	*	*	*	*	*	*	*	*	*	*	*	*	*	*	*	*	*	*	*	*	*	*	*	*	*	*	*	*	*	*	*	*	*	*	*	*
7	7	1	*	*	JAENGY010002821.1_14_1	*	*	*	*	*	*	*	*	*	*	*	*	*	*	*	*	*	*	*	*	*	*	*	*	*	*	*	*	*	*	*	*	*	*	*	*	*	*	*	*	*	*	*	*
7	7	0.714	*	*	*	*	*	*	*	*	*	*	*	*	*	*	*	*	*	*	*	*	*	*	*	*	*	*	*	*	*	*	*	*	*	*	*	*	*	*	*	*	*	*	*	*	*	*	*
7	7	0.429	*	*	*	*	*	*	*	*	*	*	*	*	*	*	*	RQEN01000901.1_50_1	*	*	*	RQEJ01006602.1_2_1	*	JAFLQL010000083.1_615_1	*	*	*	*	*	*	*	*	*	*	*	*	*	*	*	*	*	*	*	*	*	*	*	*	*
7	7	0.115	LGTS01000839.1_8_1	LGTR01000724.1_61_1	*	*	*	*	*	*	*	*	*	*	*	*	*	*	*	*	*	*	*	*	*	*	*	*	*	*	*	*	*	*	*	*	*	*	*	*	*	*	*	*	*	*	*	*	*
7	7	0.571	*	*	*	*	*	*	*	*	*	*	*	RCMI01006013.1_1_1	*	*	KE597340.1_8_1	*	*	*	*	*	*	*	*	*	*	*	*	*	*	RCMM01005076.1_1_1	RCMV01004831.1_2_1	RCMP01004886.1_1_1	*	*	*	*	*	*	*	*	AUWJ02024909.1_13_1	*	*	*	*	*	*
7	7	0.714	*	*	*	*	*	*	*	*	*	*	*	*	*	*	*	*	*	*	*	*	*	*	*	*	*	*	*	*	*	*	*	*	*	*	PDCY01000874.1_34_1	JAFJYM010000093.1_6782_1	LGSJ01000508.1_20_1	LGSK01000582.1_73_1	PDCZ01000582.1_65_1	*	*	*	*	*	*	*	*
7	7	0.571	*	*	*	*	*	*	*	*	*	*	*	*	*	*	*	*	*	*	*	*	*	*	*	*	*	*	*	*	*	*	*	*	*	*	*	*	*	*	*	*	*	*	*	*	*	*	*
7	7	0.404	*	*	*	*	*	*	*	*	*	*	*	*	*	*	*	*	*	*	*	*	*	*	*	*	*	*	*	*	*	*	*	*	*	*	*	*	*	*	*	*	*	*	*	*	*	*	*
7	7	1	*	*	*	*	*	*	*	*	*	*	*	*	*	*	*	*	*	*	*	*	*	*	*	*	*	*	*	*	*	*	*	*	*	*	*	*	*	*	*	*	*	*	*	*	*	*	*
7	8	0.232	*	*	*	*	*	*	*	*	*	*	*	*	*	*	*	*	*	*	*	*	*	*	*	*	*	*	*	*	*	*	*	*	*	*	*	*	*	*	*	*	*	*	*	*	*	*	*
7	7	0.571	*	*	*	*	*	*	*	*	*	*	*	*	*	*	*	*	*	*	*	*	*	*	*	*	*	*	*	*	*	*	*	*	*	*	*	JAFJYM010000010.1_1096_1	*	*	*	*	*	*	*	*	*	*	*
7	7	1	*	*	*	*	*	*	*	*	*	*	*	*	*	*	*	*	*	*	*	*	*	*	*	*	*	*	*	*	*	*	*	*	*	*	*	*	*	*	*	*	*	*	*	*	*	*	*
7	7	0.429	LGTS01001290.1_27_1	LGTR01001297.1_26_1	*	*	*	*	*	*	*	*	*	*	*	*	*	*	*	*	*	*	*	*	*	*	*	*	*	*	*	*	*	*	*	*	*	*	*	*	*	*	KV744168.1_52_1	*	*	*	*	*	*
7	7	0.286	*	*	*	JAGDFL010000032.1_231_1	*	*	*	*	*	*	*	*	*	*	*	*	*	*	*	*	*	*	*	*	*	*	*	*	*	*	*	*	*	*	*	*	*	*	*	*	*	*	*	*	*	*	*
7	8	0.75	*	*	*	*	*	*	*	*	*	*	*	*	*	*	*	*	RQEM01007775.1_4_1	RQEL01003948.1_6_1	*	*	RQEI01003639.1_8_1	JAFLQL010000189.1_685_1	JAFLQK010000289.1_494_1,JAFLQK010000489.1_6377_1	*	JAFLQJ010000427.1_710_1	*	*	*	*	*	*	*	*	*	*	*	*	*	*	*	*	*	*	*	*	*	*
7	7	0.714	*	*	*	*	*	*	*	*	*	*	*	*	*	*	*	*	*	*	*	*	*	*	*	*	*	*	*	*	*	*	*	*	*	*	PDCY01002082.1_11_1	JAFJYM010000084.1_1548_1	LGSJ01001824.1_7_1	LGSK01001417.1_7_1	PDCZ01002065.1_11_1	*	*	*	*	*	*	*	*
7	7	1	*	*	*	*	*	*	*	*	*	*	*	*	*	*	*	*	*	*	*	*	*	*	*	*	*	*	*	*	*	*	*	*	*	*	*	*	*	*	*	*	*	QXGE01002643.1_15_1	QXGD01002630.1_15_1	*	*	*	QXGB01002705.1_13_1
7	7	0.348	*	*	*	*	*	*	*	*	*	*	*	*	*	*	*	RQEN01000156.1_79_1	*	*	RQEK01001228.1_2_1	*	*	JAFLQL010000363.1_766_1	*	JADEVP010000021.1_988_1	JAFLQJ010000094.1_1226_1	*	*	*	*	*	*	*	*	*	*	*	*	*	*	*	*	*	*	*	*	*	*
7	7	0.429	*	*	*	*	*	*	*	*	*	*	*	*	*	*	*	*	*	*	*	*	*	*	*	*	*	*	*	*	*	*	*	*	*	*	PDCY01000346.1_4_1	JAFJYM010000022.1_191_1	LGSJ01000609.1_4_1	LGSK01002477.1_9_1	*	NSDL01001449.1_28_1	*	*	*	*	*	*	*
7	7	0.104	*	*	*	*	*	*	*	*	*	*	*	*	*	RCMN01000185.1_220_1	*	*	*	*	*	*	*	*	*	*	*	*	RCMO01000227.1_121_1	*	*	*	*	*	*	*	*	*	*	*	*	*	*	*	*	*	*	*	*
7	7	0.124	*	*	*	*	*	*	*	*	*	*	*	*	*	*	*	RQEN01002488.1_9_1	RQEM01008242.1_4_1	RQEL01001593.1_16_1	RQEK01006333.1_2_1	RQEJ01001958.1_1_1	*	*	*	JADEVP010000144.1_270_1	*	*	*	*	*	*	*	*	*	*	*	*	*	*	*	*	*	*	*	*	*	*	*
7	10	0.7	*	*	*	*	*	*	*	*	*	*	*	*	*	*	AUVH01055877.1_3_1,AUVH01068006.1_6_1,KE578831.1_1_1	*	*	*	*	*	*	*	*	*	*	*	*	*	*	*	*	*	*	*	*	*	*	*	*	*	*	*	*	*	*	*	*
7	8	0.625	*	*	*	*	*	*	*	*	*	*	*	*	*	*	KE563382.1_5_1,KE572450.1_3_1	*	*	*	*	*	*	*	*	*	*	*	*	*	*	*	*	*	*	*	*	*	*	*	*	*	*	QXGE01008908.1_2_1	QXGD01000302.1_67_1	*	*	*	QXGB01008284.1_2_1
7	9	0.556	*	*	*	*	*	*	*	*	*	*	*	*	*	*	AUVH01050206.1_7_1,KE585785.1_22_1,KE597577.1_4_1	*	*	*	*	*	*	*	*	*	*	*	*	*	*	*	*	*	*	*	*	*	*	*	*	*	*	*	*	*	*	*	*
7	7	0.429	*	*	*	*	*	*	*	*	*	*	*	*	*	*	*	RQEN01004283.1_8_1	*	*	*	*	*	*	*	*	*	*	*	*	*	*	*	*	*	*	*	*	*	*	*	*	*	*	*	QXGC01003346.1_6_1	*	*	*
7	7	0.404	*	*	*	*	*	*	*	*	*	*	*	*	*	*	AUVH01015722.1_5_1	*	*	*	*	*	*	*	*	*	*	*	*	*	*	*	*	*	*	JAABLK010001878.1_12_1	*	*	*	*	*	*	*	*	*	*	*	*	*
7	7	0.143	*	*	*	*	*	*	*	*	*	*	*	*	*	*	KE563554.1_2_1	*	*	*	*	*	*	*	*	*	*	*	*	*	*	*	*	*	*	*	*	*	*	*	*	*	*	*	*	*	*	*	*
7	8	0.121	*	*	*	*	*	*	*	*	*	*	*	*	*	*	*	*	*	*	*	*	*	*	*	*	*	*	*	*	*	*	*	*	*	*	PDCY01009151.1_1_1	*	*	*	*	*	*	*	*	*	*	*	*
7	9	0.778	*	*	*	*	*	*	*	*	*	*	*	*	*	*	*	*	*	*	*	*	*	*	*	*	*	*	*	*	*	*	*	*	*	*	*	*	*	*	*	*	*	*	*	*	*	*	*
7	8	0.625	*	*	*	*	*	*	*	*	*	*	*	*	*	*	*	*	*	*	*	*	*	*	*	*	*	*	*	*	*	*	*	*	*	*	PDCY01000124.1_55_1	JAFJYM010000074.1_208_1,JAFJYM010000131.1_299_1	LGSJ01000303.1_2_1	LGSK01000326.1_64_1	PDCZ01000260.1_61_1	*	*	*	*	*	*	*	*
7	9	0.198	*	*	*	*	*	*	*	*	*	*	*	*	*	*	*	*	RQEM01008672.1_2_1	RQEL01002692.1_10_1	RQEK01002628.1_11_1,RQEK01007316.1_2_1	RQEJ01005391.1_3_1,RQEJ01005862.1_2_1	RQEI01006354.1_2_1	*	JAFLQK010000484.1_1406_1	*	JAFLQJ010000430.1_67_1	*	*	*	*	*	*	*	*	*	*	*	*	*	*	*	*	*	*	*	*	*	*
7	8	0.25	*	*	*	*	*	*	*	*	*	*	*	*	*	*	*	RQEN01001723.1_12_1	*	RQEL01002889.1_6_1	*	RQEJ01001306.1_7_1	RQEI01006479.1_3_1	JAFLQL010000325.1_83_1,JAFLQL010000433.1_132_1	*	*	*	*	*	*	*	*	*	*	*	*	*	*	*	*	*	*	*	*	*	*	*	*	*
7	7	1	*	*	*	*	*	*	*	*	*	*	*	*	*	*	*	*	RQEM01004146.1_8_1	RQEL01002934.1_12_1	RQEK01003371.1_14_1	RQEJ01003565.1_6_1	*	*	JAFLQK010000137.1_3015_1	JADEVP010000007.1_266_1	JAFLQJ010000068.1_4511_1	*	*	*	*	*	*	*	*	*	*	*	*	*	*	*	*	*	*	*	*	*	*
7	7	1	*	*	*	*	*	*	*	*	*	*	*	*	*	*	*	*	*	*	*	*	*	*	*	*	*	*	*	*	*	*	*	*	*	*	*	*	*	*	*	*	*	*	*	*	*	*	*
7	7	1	*	*	*	*	*	*	*	*	*	*	*	*	*	*	*	*	*	*	*	*	*	*	*	*	*	*	*	*	*	*	*	*	*	*	*	*	*	*	*	*	*	*	*	*	*	*	*
7	8	0.75	*	*	*	*	*	*	*	*	*	*	*	*	*	*	*	*	*	*	*	*	*	*	*	*	*	*	*	*	*	*	*	*	*	*	*	*	*	*	*	*	*	*	*	*	*	*	*
7	10	0.115	*	*	*	*	*	*	*	*	*	*	*	*	*	*	*	*	*	*	*	*	*	*	*	*	*	*	*	*	*	*	*	*	*	*	*	*	*	*	*	*	*	*	*	*	*	*	*
7	7	1	*	*	*	*	*	*	*	*	*	*	*	*	*	*	*	*	*	*	*	*	*	*	*	*	*	*	*	*	*	*	*	*	*	*	*	*	*	*	*	*	*	*	*	*	*	*	*
6	7	0.104	*	*	*	*	*	*	*	*	*	*	*	*	*	*	*	RQEN01003559.1_17_1	*	*	*	*	*	*	*	*	*	*	*	*	*	*	*	*	*	*	*	JAFJYM010000084.1_1866_1	*	*	PDCZ01000881.1_2_1	*	*	*	*	*	*	*	*
6	6	1	*	*	*	JAGDFL010000513.1_62_1	*	*	*	*	*	*	*	*	*	*	*	*	*	*	*	*	*	*	*	*	*	*	*	*	*	*	*	*	*	*	*	*	*	*	*	*	*	*	*	*	*	*	*
6	6	0.5	*	*	*	*	*	*	*	*	*	*	*	*	*	*	*	*	*	*	*	*	*	*	*	*	*	*	*	*	*	*	*	*	*	*	PDCY01001651.1_17_1	*	*	*	PDCZ01002233.1_5_1	*	*	*	*	*	*	*	*
6	6	1	*	*	*	*	*	*	*	*	*	*	*	*	*	*	*	RQEN01000174.1_76_1	*	RQEL01002612.1_16_1	*	*	*	*	JAFLQK010000203.1_273_1	*	JAFLQJ010000297.1_480_1	*	*	*	*	*	*	*	*	*	*	*	*	*	*	*	*	*	*	*	*	*	*
6	6	1	*	*	*	*	*	*	*	*	*	*	*	*	*	*	*	*	*	*	*	*	*	*	*	*	*	JAENGZ010002728.1_9_1	RCMO01001375.1_15_1	*	*	*	*	*	*	*	*	*	*	*	*	*	*	*	*	*	*	*	*
6	6	1	*	*	*	*	*	*	*	*	*	*	*	*	*	*	*	*	*	*	*	*	*	*	*	*	*	*	*	*	*	*	*	*	*	*	*	*	*	*	*	*	*	*	*	*	*	*	*
6	6	0.5	*	*	*	*	*	*	*	*	*	*	*	*	*	*	*	*	*	*	*	*	*	*	*	*	*	*	*	*	*	*	*	*	*	*	*	*	*	*	*	*	*	*	*	*	*	*	*
6	6	0.5	*	*	*	*	*	*	*	*	*	*	*	*	*	*	*	*	*	*	*	*	*	*	*	*	*	*	*	*	*	*	*	*	*	*	*	*	*	*	*	*	*	*	*	*	*	*	*
6	6	1	*	*	*	*	*	*	*	*	*	*	*	*	*	RCMN01000259.1_86_1	*	*	*	*	*	*	*	*	*	*	*	*	RCMO01000071.1_95_1	*	*	*	*	*	RCMQ01000085.1_44_1	*	*	*	*	*	*	*	*	*	*	*	*	*	*
6	6	1	*	*	*	*	*	*	*	*	*	*	*	*	*	*	*	*	*	*	*	*	*	*	*	*	*	*	*	*	*	*	*	*	*	*	*	*	*	*	*	*	*	*	*	*	*	*	*
6	7	0.571	*	*	*	JAGDFL010000455.1_35_1	*	*	*	*	*	*	*	*	*	*	*	*	*	*	*	*	*	*	*	*	*	*	*	*	*	*	*	*	*	*	*	*	*	*	*	*	*	*	*	*	*	*	*
6	6	0.333	*	*	*	*	*	*	*	*	*	*	*	*	*	*	*	*	*	*	*	*	*	*	*	*	*	*	*	*	*	*	*	*	*	*	*	*	*	*	*	*	*	*	*	*	*	*	*
6	7	0.143	*	*	JAENGY010001827.1_7_1	*	*	*	*	*	*	*	*	*	*	*	*	*	*	*	*	RQEJ01002516.1_8_1	*	*	*	*	*	*	*	*	*	*	*	*	*	*	*	*	*	*	*	NSDL01002336.1_14_1,NSDL01012895.1_4_1	*	*	*	*	*	*	*
6	6	0.167	*	*	*	*	*	*	*	*	*	*	*	*	*	*	*	*	*	*	*	*	*	*	*	*	*	*	*	*	*	*	*	*	*	*	PDCY01007905.1_2_1	JAFJYM010000018.1_7473_1	LGSJ01002071.1_5_1	LGSK01003899.1_1_1	PDCZ01006034.1_2_1	*	*	*	*	*	*	*	*
6	6	1	*	*	*	*	*	*	*	*	*	*	*	*	*	*	*	*	*	*	*	*	*	*	*	*	*	*	*	*	*	*	*	*	*	*	PDCY01001018.1_3_1	JAFJYM010000044.1_2314_1	*	LGSK01004859.1_1_1	PDCZ01001215.1_3_1	*	*	*	*	*	*	*	*
6	6	0.333	*	*	*	*	*	*	*	*	*	*	*	*	*	*	*	RQEN01001926.1_1_1	*	*	RQEK01000985.1_51_1	*	*	JAFLQL010000360.1_1482_1	*	*	*	*	*	*	*	*	*	*	*	*	*	*	*	*	*	*	*	*	*	*	*	*	*
6	6	0.5	*	*	*	*	*	*	*	*	*	*	*	*	*	*	*	RQEN01003846.1_11_1	*	*	*	*	RQEI01007502.1_5_1	JAFLQL010000177.1_150_1	*	*	JAFLQJ010000068.1_812_1	*	*	*	*	*	*	*	*	*	*	*	*	*	*	NSDL01013302.1_3_1	*	*	*	*	*	*	*
6	6	1	*	*	*	*	*	*	*	*	*	*	*	*	*	*	*	*	RQEM01000576.1_16_1	*	RQEK01001305.1_13_1	RQEJ01008584.1_2_1	RQEI01004284.1_10_1	JAFLQL010000398.1_179_1	*	JADEVP010000002.1_405_1	*	*	*	*	*	*	*	*	*	*	*	*	*	*	*	*	*	*	*	*	*	*	*
6	7	0.135	*	*	JAENGY010000102.1_190_1	*	*	*	*	*	*	*	*	*	*	*	*	*	*	*	RQEK01002062.1_18_1	*	*	JAFLQL010000177.1_98_1	JAFLQK010000137.1_1586_1,JAFLQK010000137.1_1619_1	*	JAFLQJ010000068.1_782_1	*	*	*	*	*	*	*	*	*	*	*	*	*	*	*	*	*	*	*	*	*	*
6	6	0.167	*	*	*	*	*	*	*	*	*	*	*	*	*	*	*	*	*	*	*	*	*	*	*	*	*	*	*	*	*	*	*	*	*	*	*	*	*	*	*	NSDL01013465.1_29_1	*	*	*	*	*	*	*
6	6	0.152	*	*	*	JAGDFL010000284.1_122_1	*	*	*	*	*	*	*	*	*	*	*	*	*	*	*	*	*	*	*	*	*	*	*	*	*	*	*	*	*	*	*	*	*	*	*	*	KV742974.1_60_1	*	*	*	*	*	*
6	7	0.104	*	*	*	JAGDFL010000436.1_12_1,JAGDFL010000469.1_13_1	*	*	*	*	*	*	*	*	*	*	*	*	*	*	*	*	*	*	*	*	*	*	*	*	*	*	*	*	*	*	*	*	*	*	*	*	KV744229.1_38_1	*	*	*	*	*	*
6	7	0.714	*	*	*	*	*	*	*	*	*	*	*	*	*	*	*	*	*	*	*	*	*	*	*	*	*	*	*	*	*	*	*	*	*	*	*	*	*	*	*	*	*	*	*	*	*	*	*
6	6	0.5	*	*	*	JAGDFL010001690.1_3_1	*	*	*	*	*	*	*	*	*	*	*	*	*	*	*	*	*	*	*	*	*	*	*	*	*	*	*	*	*	*	*	*	*	*	*	*	*	*	*	*	*	*	*
6	6	0.211	*	*	*	*	*	*	*	*	*	*	*	*	*	*	*	*	*	*	*	*	*	*	*	*	*	*	*	*	*	*	*	*	*	*	*	*	*	*	*	NSDL01016355.1_5_1	*	*	*	*	*	*	*
6	13	0.21	*	*	*	*	*	*	*	*	*	*	*	*	*	*	*	*	*	*	*	*	*	*	*	JADEVP010000009.1_1120_1,JADEVP010000009.1_1293_1,JADEVP010000009.1_2905_1,JADEVP010000009.1_3038_1,JADEVP010000144.1_423_1,JADEVP010000144.1_95_1	JAFLQJ010000104.1_550_1,JAFLQJ010000169.1_59_1,JAFLQJ010000266.1_1405_1	*	*	*	*	*	*	*	*	*	*	*	*	*	*	*	*	*	*	*	*	*	*
6	7	0.714	*	*	*	*	*	*	*	*	*	*	*	*	*	*	*	*	*	*	*	*	*	*	*	*	*	*	*	*	*	*	*	*	*	*	*	*	*	*	*	*	*	*	*	*	*	*	*
6	7	0.404	LGTS01002044.1_13_1	LGTR01002038.1_13_1	*	*	*	*	*	*	*	*	*	*	*	*	*	*	*	*	*	*	*	*	*	*	*	*	*	*	*	*	*	*	*	*	*	*	*	*	*	*	*	*	*	*	*	*	*
6	6	1	*	*	*	*	*	*	*	*	*	*	*	*	*	*	*	*	*	*	*	*	*	*	*	*	*	*	*	*	*	*	*	*	*	*	*	*	*	*	*	*	*	*	*	*	*	*	*
6	8	0.125	*	*	*	*	*	*	*	*	*	*	*	*	*	*	*	*	RQEM01007517.1_5_1	*	*	*	*	*	*	*	*	*	*	*	*	*	*	*	*	*	*	*	*	*	*	NSDL01016320.1_2_1,NSDL01016575.1_22_1,NSDL01019131.1_9_1	*	*	*	*	*	*	*
6	7	0.286	*	*	*	JAGDFL010000139.1_77_1,JAGDFL010000139.1_93_1	*	*	*	*	*	*	*	*	*	*	*	*	*	*	*	*	*	*	*	*	*	*	*	*	*	*	*	*	*	*	*	*	*	*	*	*	*	*	*	*	*	*	*
6	7	0.571	*	*	*	*	*	*	*	*	*	*	*	*	*	*	*	*	*	*	*	*	*	*	JAFLQK010000093.1_1496_1,JAFLQK010000193.1_1045_1	JADEVP010000032.1_252_1	*	*	*	*	*	*	*	*	*	*	*	*	*	*	*	*	*	*	*	*	*	*	*
6	6	1	*	*	*	*	*	*	*	*	*	*	*	*	*	*	*	*	*	*	*	*	*	*	*	*	*	*	*	*	*	*	*	*	*	*	*	*	*	*	*	*	*	*	*	*	*	*	*
6	6	1	*	*	*	*	*	*	*	*	*	*	*	*	*	*	*	*	*	*	*	*	*	*	*	*	*	*	*	*	*	*	*	*	*	*	*	*	*	*	*	*	*	*	*	*	*	*	*
6	6	0.5	*	*	*	*	*	*	*	*	*	*	*	*	*	*	*	*	*	*	*	*	*	*	*	*	*	*	*	*	*	*	*	*	*	*	*	*	*	*	*	*	*	*	*	*	*	*	*
6	6	1	*	*	*	*	*	*	*	*	*	*	*	*	*	*	*	*	*	*	*	*	*	*	*	*	*	*	*	*	*	*	*	*	*	*	*	JAFJYM010000036.1_1238_1	LGSJ01003102.1_3_1	*	*	*	*	*	*	*	*	*	*
6	6	0.333	*	*	*	*	*	*	*	*	*	*	*	*	*	*	*	*	*	*	*	*	*	*	*	*	*	*	*	*	*	*	*	*	*	*	*	*	*	*	*	*	*	*	*	*	*	*	*
6	6	1	*	*	*	*	*	*	*	*	*	*	*	*	*	*	*	*	*	*	*	*	*	*	*	*	*	*	*	*	*	*	*	*	*	*	*	*	*	*	*	*	*	*	*	*	*	*	*
6	6	1	*	*	*	JAGDFL010000863.1_16_1	*	*	*	*	*	*	*	*	*	*	*	*	*	*	*	*	*	*	*	*	*	*	*	*	*	*	*	*	*	*	*	*	*	*	*	*	*	*	*	*	*	*	*
6	6	0.5	LGTS01000785.1_23_1	LGTR01000776.1_23_1	*	*	MJFZ01000279.1_22_1	*	*	*	*	*	*	*	*	RCMN01000486.1_83_1	*	*	*	*	*	*	*	*	*	*	*	*	*	*	*	*	*	*	*	*	*	*	*	*	*	*	*	*	*	*	*	*	*
6	6	1	*	*	*	*	*	*	*	*	*	*	*	*	*	*	*	*	*	*	*	*	*	*	*	*	*	*	*	*	*	*	*	*	*	JAABLK010001791.1_7_1	*	*	*	*	*	*	*	*	*	*	*	*	*
6	6	0.667	*	*	*	*	*	*	*	*	*	*	*	*	*	*	*	*	RQEM01007594.1_8_1	*	*	*	*	*	*	*	*	*	*	*	*	*	*	*	*	*	*	*	*	*	*	*	*	*	*	*	*	*	*
6	6	0.167	*	*	*	*	*	*	*	*	*	*	*	*	*	*	KE592770.1_25_1	*	*	*	*	*	*	*	*	*	*	*	*	*	*	*	*	*	*	*	*	*	*	*	*	*	*	*	*	*	*	*	*
6	6	0.667	*	*	*	*	*	*	*	*	*	*	*	*	*	*	*	RQEN01002957.1_1_1	*	*	RQEK01002879.1_1_1	RQEJ01001791.1_11_1	*	JAFLQL010000132.1_202_1	*	*	*	*	*	*	*	*	*	*	*	*	*	*	*	*	*	*	*	*	*	*	*	*	*
6	6	0.24	*	*	*	*	*	*	*	*	*	*	*	*	*	*	*	RQEN01004614.1_9_1	*	*	*	*	*	*	*	*	*	*	*	*	*	*	*	*	*	*	*	*	*	*	*	*	*	*	*	*	*	*	*
6	6	1	*	*	*	*	*	*	*	*	*	*	*	*	*	*	*	*	*	*	*	*	*	*	*	*	*	*	*	*	*	*	*	*	*	*	*	*	*	*	*	*	*	*	*	*	*	*	*
6	6	1	*	*	*	*	*	*	*	*	*	*	*	*	*	*	*	*	*	*	*	*	*	*	*	*	*	*	*	*	*	*	*	*	*	*	*	*	*	*	*	*	*	*	*	*	*	*	*
6	6	0.333	*	*	*	*	*	*	*	*	*	*	*	*	*	*	*	*	*	*	*	*	*	*	*	*	*	*	*	*	*	*	*	*	*	*	*	*	*	*	*	*	*	*	*	*	*	*	*
6	6	0.5	*	*	*	*	*	*	*	*	*	*	*	*	*	*	*	*	*	*	*	*	*	*	*	*	*	*	*	*	*	*	*	*	*	*	*	*	*	*	*	*	*	*	*	*	*	*	*
6	7	0.286	*	*	*	*	*	*	*	*	*	*	*	*	*	*	*	RQEN01002806.1_17_1	*	RQEL01010423.1_3_1	*	RQEJ01005903.1_3_1	RQEI01006270.1_2_1	JAFLQL010000222.1_7_1,JAFLQL010000444.1_3034_1	*	*	*	*	*	*	*	*	*	*	*	*	*	*	*	*	*	*	*	*	*	*	*	*	*
6	8	0.548	*	*	*	*	*	*	*	*	*	*	*	*	*	*	KE568816.1_12_1	*	*	*	*	*	*	*	*	*	*	*	*	*	*	*	*	*	*	*	*	*	*	*	*	*	*	*	*	*	*	*	*
6	6	1	*	*	*	*	*	*	*	*	*	*	*	*	*	*	*	*	*	*	*	*	*	*	*	*	*	*	*	*	*	*	*	*	*	*	*	*	*	*	*	*	*	*	*	*	*	*	*
6	6	0.333	*	*	*	*	*	*	*	*	*	*	*	*	*	*	*	*	*	*	*	*	*	*	*	*	*	*	*	*	*	*	*	*	*	*	*	*	*	*	*	*	*	*	*	*	*	*	*
6	6	1	*	*	*	*	*	*	*	*	*	*	*	*	*	*	*	*	RQEM01002315.1_10_1	RQEL01002257.1_5_1	RQEK01001560.1_12_1	RQEJ01001592.1_25_1	RQEI01003493.1_5_1	*	*	JADEVP010000007.1_1022_1	*	*	*	*	*	*	*	*	*	*	*	*	*	*	*	*	*	*	*	*	*	*	*
6	10	0.186	*	*	*	*	*	*	*	*	*	*	*	*	*	*	*	*	*	RQEL01005366.1_7_1	*	*	RQEI01005778.1_10_1,RQEI01006516.1_4_1	JAFLQL010000444.1_2899_1	JAFLQK010000269.1_1892_1	JADEVP010000010.1_3669_1,JADEVP010000010.1_446_1	JAFLQJ010000349.1_144_1,JAFLQJ010000349.1_1_1,JAFLQJ010000498.1_24_1	*	*	*	*	*	*	*	*	*	*	*	*	*	*	*	*	*	*	*	*	*	*
6	6	0.333	*	*	*	*	*	*	*	*	*	*	*	*	*	*	*	*	*	*	*	*	*	*	*	*	*	*	*	*	*	*	*	*	*	*	*	JAFJYM010000020.1_3282_1	*	*	*	*	*	*	*	*	*	*	*
6	6	0.333	*	*	*	*	*	*	*	*	*	*	*	*	*	*	*	*	*	*	*	*	*	*	*	*	*	*	*	*	*	*	*	*	*	*	PDCY01000714.1_8_1	JAFJYM010000026.1_1014_1	LGSJ01000291.1_8_1	LGSK01001089.1_6_1	PDCZ01003887.1_6_1	*	*	*	*	*	*	*	*
6	7	0.714	*	*	*	*	*	*	*	*	*	*	*	*	*	*	*	*	*	RQEL01009424.1_6_1	*	*	*	*	JAFLQK010000484.1_602_1	JADEVP010000092.1_156_1,JADEVP010000092.1_58_1	JAFLQJ010000430.1_1148_1	*	*	*	*	*	*	*	*	*	*	*	*	*	*	*	*	*	*	*	*	*	*
6	7	0.714	*	*	*	*	*	*	*	*	*	*	*	*	*	*	*	*	*	*	*	*	*	*	*	*	*	*	*	*	*	*	*	*	*	*	*	*	*	*	*	*	*	*	*	*	*	*	*
6	6	0.167	*	*	*	*	*	*	*	*	*	*	*	*	*	*	*	*	*	*	*	*	*	*	*	*	*	*	*	*	*	*	*	*	*	*	*	*	*	*	*	*	*	*	*	*	*	*	*
6	6	0.333	*	*	*	*	*	*	*	*	*	*	*	*	*	*	*	RQEN01000332.1_5_1	*	*	*	RQEJ01003418.1_1_1	RQEI01000060.1_91_1	*	*	*	*	*	*	*	*	*	*	*	*	*	*	*	*	*	*	*	*	*	*	*	*	*	*
6	9	0.111	*	*	*	*	*	*	*	*	*	*	*	*	*	*	AUVH01052995.1_10_1,AUVH01052995.1_21_1,KE574732.1_10_1	*	*	*	*	*	*	*	*	*	*	*	*	*	*	*	*	*	*	*	*	*	*	*	*	*	*	*	*	*	*	*	*
6	6	1	*	*	*	*	*	*	*	*	*	*	*	*	*	*	*	*	*	*	*	*	*	*	*	*	*	*	*	*	*	*	*	*	*	*	*	*	*	*	*	*	*	*	*	*	*	*	*
6	6	1	*	*	*	*	*	*	*	*	*	*	*	*	*	*	*	*	*	*	*	*	*	*	*	*	*	*	*	*	*	*	*	*	*	*	*	*	*	*	*	*	*	*	*	*	*	*	*
6	7	0.248	*	*	*	*	*	*	*	*	*	*	*	*	*	*	*	*	*	*	*	*	*	*	*	*	*	*	*	*	*	*	*	*	*	*	*	*	*	*	*	*	*	*	*	*	*	*	*
6	6	1	*	*	*	*	*	*	*	*	*	*	*	*	*	*	*	*	*	*	*	*	*	*	*	*	*	*	*	*	*	*	*	*	*	*	*	*	*	*	*	*	*	*	*	*	*	*	*
6	7	0.104	*	*	*	*	*	*	*	*	*	*	*	*	*	*	KE587654.1_15_1	*	*	*	*	*	*	*	*	*	*	*	*	*	*	*	*	*	*	*	*	*	*	*	*	*	*	*	*	*	*	*	*
6	6	1	*	*	*	*	*	*	*	*	*	*	*	*	*	*	*	*	*	*	*	*	*	*	*	*	*	*	*	*	*	*	*	*	*	*	*	*	*	*	*	*	*	*	*	*	*	*	*
6	6	1	LGTS01000587.1_1_1	LGTR01000574.1_1_1	*	*	*	*	*	*	*	*	*	*	*	*	*	*	*	RQEL01007233.1_3_1	RQEK01005222.1_4_1	*	RQEI01007550.1_1_1	*	*	JADEVP010000005.1_2571_1	*	*	*	*	*	*	*	*	*	*	*	*	*	*	*	*	*	*	*	*	*	*	*
6	6	1	*	*	*	*	*	*	*	*	*	*	*	*	*	*	*	*	*	*	*	*	*	*	*	*	*	*	*	*	*	*	*	*	*	*	*	*	*	*	*	*	*	*	*	*	*	*	*
6	6	1	*	*	*	*	*	*	*	*	*	*	*	*	*	*	*	RQEN01003844.1_5_1	RQEM01005788.1_5_1	*	*	*	RQEI01000950.1_42_1	JAFLQL010000232.1_144_1	JAFLQK010000308.1_1840_1	*	JAFLQJ010000482.1_84_1	*	*	*	*	*	*	*	*	*	*	*	*	*	*	*	*	*	*	*	*	*	*
6	7	0.429	*	*	*	*	*	*	*	*	*	*	*	*	*	*	*	*	*	*	*	*	*	*	*	*	*	*	*	*	*	*	*	*	*	*	*	*	*	*	*	*	AUWJ02001281.1_4_1	*	*	*	*	*	*
6	6	1	*	*	*	JAGDFL010000105.1_217_1	*	*	*	*	*	*	*	*	*	*	*	*	*	*	*	*	*	*	*	*	*	*	*	*	*	*	*	*	*	*	*	*	*	*	*	*	*	*	*	*	*	*	*
6	6	0.333	*	*	*	*	*	*	*	*	*	*	*	*	*	*	*	*	*	*	*	*	*	*	*	*	*	*	*	*	*	*	*	*	*	*	*	*	*	*	*	*	*	*	*	*	*	*	*
6	6	1	*	*	*	*	*	*	*	*	*	*	*	*	*	*	*	*	*	*	*	*	*	*	*	*	*	*	*	*	*	*	*	*	*	*	*	*	*	*	*	*	*	*	*	*	*	*	*
6	6	1	*	*	*	*	*	*	*	*	*	*	*	*	*	*	*	RQEN01000007.1_107_1	RQEM01000884.1_1_1	*	*	RQEJ01000002.1_171_1	*	JAFLQL010000181.1_1228_1	JAFLQK010000210.1_1760_1	JADEVP010000083.1_720_1	*	*	*	*	*	*	*	*	*	*	*	*	*	*	*	*	*	*	*	*	*	*	*
6	6	1	*	*	*	*	*	*	*	*	*	*	*	*	*	*	*	*	*	*	*	*	*	*	*	*	*	*	*	*	*	*	*	*	*	*	*	*	*	*	*	*	*	*	*	*	*	*	*
6	7	0.286	*	*	*	*	*	*	*	*	*	*	*	*	*	*	*	*	*	*	*	*	*	*	*	*	*	*	*	*	*	*	*	*	*	*	*	*	*	*	*	*	*	*	*	*	*	*	*
6	6	1	*	*	*	*	*	*	*	*	*	*	*	*	*	*	*	*	*	*	*	*	*	*	*	*	*	*	*	*	*	*	*	*	*	*	*	*	*	*	*	*	*	*	*	*	*	*	*
6	6	1	*	*	*	*	*	*	*	*	*	*	*	*	*	*	*	RQEN01005145.1_3_1	*	RQEL01007168.1_5_1	*	*	RQEI01004050.1_1_1	JAFLQL010000439.1_515_1	JAFLQK010000289.1_243_1	JADEVP010000116.1_304_1	*	*	*	*	*	*	*	*	*	*	*	*	*	*	*	*	*	*	*	*	*	*	*
6	6	0.333	*	*	*	*	*	*	*	*	*	*	*	*	*	*	*	*	*	*	*	*	*	*	*	*	*	*	*	*	*	*	*	*	*	*	*	*	*	*	*	*	*	*	*	*	*	*	*
6	7	0.571	*	*	*	*	*	*	*	*	*	*	*	*	*	*	*	*	*	*	*	*	*	*	*	*	*	*	*	*	*	*	*	*	*	*	*	*	*	*	*	*	*	*	*	*	*	*	*
6	7	0.429	*	*	*	*	*	*	*	*	*	*	*	*	*	*	*	*	*	*	*	*	*	*	*	*	*	*	*	*	*	*	*	*	*	*	*	*	*	*	*	*	*	*	*	*	*	*	*
6	6	1	*	*	*	*	*	*	*	*	*	*	*	*	*	*	*	*	*	*	*	*	*	*	*	*	*	*	*	*	*	*	*	*	*	*	*	*	*	*	*	*	*	*	*	*	*	*	*
6	6	0.667	*	*	*	*	*	*	*	*	*	*	*	*	*	*	*	*	*	*	*	*	*	*	*	*	*	*	*	*	*	*	*	*	*	*	*	*	*	*	*	*	*	*	*	*	*	*	*
6	6	1	*	*	*	*	*	*	*	*	*	*	*	*	*	*	*	*	*	*	*	*	*	*	*	*	*	*	*	*	*	*	*	*	*	*	*	*	*	*	*	*	*	*	*	*	*	*	*
6	7	0.714	*	*	*	*	*	*	*	*	*	*	*	*	*	*	*	*	*	*	*	*	*	*	*	*	*	*	*	*	*	*	*	*	*	*	*	*	*	*	*	*	*	*	*	*	*	*	*
5	6	0.167	*	*	*	*	*	*	*	*	*	*	*	*	*	*	*	*	*	*	*	*	*	*	*	*	*	*	*	*	*	*	*	*	*	*	*	*	*	*	*	*	*	*	*	*	*	*	*
5	5	0.4	LGTS01001257.1_14_1	LGTR01001213.1_33_1	*	*	*	*	*	*	*	*	*	*	*	*	*	*	*	*	*	*	*	*	*	*	*	*	*	*	*	*	*	*	*	*	*	*	*	*	*	*	*	*	*	*	*	*	*
5	6	0.333	LGTS01002103.1_5_1	LGTR01002096.1_5_1	*	*	*	*	*	*	*	*	*	*	*	*	*	*	*	*	*	*	*	*	*	*	*	*	*	*	*	*	*	*	*	*	*	*	*	*	*	*	*	*	*	*	*	*	*
5	5	1	LGTS01002499.1_1_1	LGTR01002660.1_3_1	*	*	*	*	*	*	*	*	*	*	*	*	*	*	*	*	*	*	*	*	*	*	*	*	*	*	*	*	*	*	*	*	*	*	*	*	*	*	*	*	*	*	*	*	*
5	5	0.2	*	*	*	*	*	*	*	*	*	*	*	*	*	*	*	*	*	RQEL01001720.1_11_1	*	*	*	*	JAFLQK010000484.1_613_1	JADEVP010000018.1_467_1	JAFLQJ010000453.1_25_1	*	*	*	*	*	*	*	*	*	*	*	*	*	*	*	*	*	*	*	*	*	*
5	5	1	*	*	*	*	*	*	*	*	*	*	*	*	*	*	*	*	*	*	*	*	*	*	*	*	*	*	*	*	*	*	*	*	*	*	*	*	*	*	*	*	*	*	*	*	*	*	*
5	6	0.5	LGTS01000054.1_1_1	LGTR01000054.1_87_1	*	*	*	*	*	*	*	*	*	*	*	*	AUVH01075587.1_6_1	*	*	*	*	*	*	*	*	*	*	*	*	*	*	*	*	*	*	*	*	*	*	*	*	*	*	*	*	*	*	*	*
5	5	0.104	*	*	*	*	*	*	*	*	*	*	*	*	*	*	*	*	*	*	*	*	RQEI01006341.1_2_1	*	*	*	*	*	*	*	*	*	*	*	*	*	*	*	*	*	*	*	*	*	*	*	*	*	*
5	7	0.429	*	*	*	*	*	*	*	*	*	*	*	*	*	*	*	*	*	*	*	*	*	*	*	*	*	*	*	*	*	*	*	*	*	*	*	*	*	*	*	*	*	*	*	*	*	*	*
5	6	0.667	*	*	*	*	*	*	*	*	*	*	*	*	*	*	*	*	*	*	*	*	*	*	*	*	*	*	*	*	*	*	*	*	*	*	*	*	*	*	*	*	KV744359.1_3_1	*	*	*	*	*	*
5	7	0.143	*	*	*	*	*	*	*	*	*	*	*	*	*	*	*	*	*	*	*	*	*	*	*	*	*	*	*	*	*	*	*	*	*	*	*	*	*	*	*	*	*	*	*	*	*	*	*
5	5	1	*	*	*	*	*	*	*	*	*	*	*	*	*	*	*	*	*	*	*	*	*	*	*	*	*	*	*	*	*	*	*	*	*	*	*	*	*	*	*	*	*	*	*	*	*	*	*
5	6	0.667	*	*	*	*	*	*	*	*	*	*	*	*	*	*	*	*	*	*	*	*	*	*	*	*	*	*	*	*	*	*	*	*	*	*	*	*	*	*	*	*	*	*	*	*	*	*	*
5	5	1	*	*	*	*	*	*	*	*	*	*	*	*	*	*	*	*	*	*	*	*	*	*	*	*	*	*	*	*	*	*	*	*	*	*	*	*	*	*	*	*	*	*	*	*	*	*	*
5	5	0.2	*	*	*	JAGDFL010000303.1_87_1	*	*	*	*	*	*	*	*	*	*	*	*	*	*	*	*	*	*	*	*	*	*	*	*	*	*	*	*	*	*	*	*	*	*	*	*	*	*	*	*	*	*	*
5	5	1	*	*	*	*	*	*	*	*	*	*	*	*	*	*	*	*	*	*	*	*	*	*	*	*	*	*	*	*	*	*	*	*	*	*	*	*	*	*	*	*	*	*	*	*	*	*	*
5	5	0.4	*	*	*	*	*	*	*	*	*	*	*	*	*	*	*	*	*	*	*	*	*	*	*	*	*	*	*	*	*	*	*	*	*	*	*	JAFJYM010000088.1_635_1	LGSJ01002092.1_7_1	*	*	*	*	*	*	*	*	*	*
5	6	0.667	*	*	*	*	*	*	*	*	*	*	*	*	*	*	*	*	*	*	*	RQEJ01006699.1_3_1	*	*	*	*	*	*	*	*	*	*	*	*	*	*	*	*	*	*	*	*	*	*	*	*	*	*	*
5	6	0.24	*	*	*	JAGDFL010001198.1_6_1	*	*	*	*	*	*	*	*	*	*	*	*	*	RQEL01007361.1_2_1	*	RQEJ01007049.1_3_1,RQEJ01008806.1_2_1	*	*	*	*	JAFLQJ010000430.1_48_1	*	*	*	*	*	*	*	*	*	*	*	*	*	*	*	*	*	*	*	*	*	*
5	5	0.4	*	*	*	JAGDFL010000083.1_293_1	*	*	*	*	*	*	*	*	*	*	*	*	*	*	*	*	*	*	*	*	*	*	*	*	*	*	*	*	*	*	*	*	*	*	*	*	*	*	*	*	*	*	*
5	5	1	*	*	*	*	*	*	*	*	*	*	*	*	*	*	*	*	*	*	*	*	*	*	*	*	*	*	*	*	*	*	*	*	*	*	PDCY01008807.1_1_1	JAFJYM010000048.1_1599_1	LGSJ01000168.1_95_1	LGSK01000173.1_1_1	PDCZ01000136.1_4_1	*	*	*	*	*	*	*	*
5	5	0.2	*	*	JAENGY010003049.1_1_1	*	*	*	*	*	*	*	*	*	*	*	*	*	RQEM01009766.1_4_1	*	RQEK01001543.1_7_1	*	*	JAFLQL010000083.1_380_1	JAFLQK010000431.1_6_1	*	*	*	*	*	*	*	*	*	*	*	*	*	*	*	*	*	*	*	*	*	*	*	*
5	5	1	*	*	*	*	*	*	*	*	*	*	*	*	*	*	*	*	*	*	RQEK01005351.1_1_1	*	RQEI01000121.1_2_1	*	*	*	*	*	*	*	*	*	*	*	*	*	*	*	*	*	*	*	AUWJ02009078.1_21_1	*	*	*	*	*	*
5	5	1	*	*	*	*	*	*	*	*	*	*	*	*	*	*	*	*	*	*	*	*	*	*	*	*	*	*	*	*	*	*	*	*	*	*	*	*	*	*	*	NSDL01001094.1_2_1	*	*	*	*	*	*	*
5	6	0.24	*	*	*	JAGDFL010000105.1_222_1	*	*	*	*	*	*	*	*	*	*	*	*	*	*	*	*	*	*	*	*	*	*	*	*	*	*	*	*	*	*	*	*	*	*	*	*	*	*	*	*	*	*	*
5	5	1	*	*	*	JAGDFL010000469.1_45_1	*	*	*	*	*	*	*	*	*	*	*	*	*	*	*	*	*	*	*	*	*	*	*	*	*	*	*	*	*	*	*	*	*	*	*	*	*	*	*	*	*	*	*
5	7	0.429	LGTS01001055.1_36_1	LGTR01001135.1_6_1	*	JAGDFL010000545.1_37_1,JAGDFL010000645.1_18_1	*	*	*	*	*	*	*	*	*	*	*	*	*	*	*	*	*	*	*	*	*	*	*	*	*	*	*	*	*	*	*	*	*	*	*	*	*	*	*	*	*	*	*
5	5	0.2	*	*	*	*	*	*	*	*	*	*	*	*	*	*	*	*	*	*	*	*	*	*	*	*	*	*	*	*	*	*	*	*	*	*	*	*	*	*	*	*	*	*	*	*	*	*	*
5	5	1	*	*	*	*	*	*	*	*	*	*	*	*	*	*	*	*	*	RQEL01006138.1_4_1	*	*	*	*	JAFLQK010000279.1_566_1	JADEVP010000011.1_3259_1	JAFLQJ010000358.1_4245_1	*	*	*	*	*	*	*	*	*	*	*	*	*	*	*	*	*	*	*	*	*	*
5	5	1	*	*	*	*	*	*	*	*	*	*	*	*	*	*	*	*	*	*	*	*	*	*	*	*	*	*	*	*	*	*	*	*	*	*	*	*	*	*	*	*	*	*	*	*	*	*	*
5	6	0.667	*	*	*	*	*	*	*	*	*	*	*	*	*	*	*	*	*	RQEL01007613.1_5_1	*	RQEJ01002758.1_15_1	*	*	*	*	*	*	*	*	*	*	*	*	*	*	*	*	*	*	*	*	*	*	*	*	*	*	*
5	6	0.431	*	*	*	*	*	*	*	*	*	*	*	*	*	*	*	RQEN01006747.1_1_1	RQEM01005679.1_5_1	*	*	*	*	*	*	JADEVP010000079.1_69_1,JADEVP010000079.1_804_1	*	*	*	*	*	*	*	*	*	*	*	*	*	*	*	*	*	*	*	*	*	*	*
5	5	1	*	*	*	*	*	*	*	*	*	*	*	*	*	*	*	*	*	*	*	*	*	*	*	*	*	*	*	*	*	*	*	*	*	*	*	*	*	*	*	*	*	*	*	*	*	*	*
5	5	1	*	*	*	*	*	*	*	*	*	*	*	*	*	*	*	*	*	*	*	*	*	*	*	*	*	*	*	*	*	*	*	*	*	*	*	*	*	*	*	*	*	*	*	*	*	*	*
5	6	0.152	*	*	*	*	*	*	*	*	*	*	*	*	*	*	*	*	*	*	*	*	*	*	*	*	*	*	*	*	*	*	*	*	*	*	*	*	*	*	*	*	*	*	*	*	*	*	*
5	6	0.667	*	*	*	*	*	*	*	*	*	*	*	*	*	*	*	*	*	*	*	*	*	*	*	*	*	*	*	*	*	*	*	*	*	*	*	*	*	*	*	*	*	*	*	*	*	*	*
5	5	1	*	*	*	*	*	*	*	*	*	*	*	*	*	*	*	*	*	*	*	*	*	*	*	*	*	*	*	*	*	*	*	*	*	*	*	*	*	*	*	*	*	*	*	*	*	*	*
5	5	1	*	*	*	*	*	*	*	*	*	*	*	*	*	*	*	*	*	*	*	*	*	*	*	*	*	*	*	*	*	*	*	*	*	*	*	*	*	*	*	*	*	*	*	*	*	*	*
5	5	1	*	*	*	*	*	*	*	*	*	*	*	*	*	*	*	*	*	*	*	*	*	*	*	*	*	*	*	*	*	*	*	*	*	*	*	*	*	*	*	*	*	*	*	*	*	*	*
5	8	0.5	*	*	*	*	*	*	*	*	*	*	*	*	*	*	*	*	*	*	*	*	*	*	*	*	*	*	*	*	*	*	*	*	*	*	*	*	*	*	*	*	*	*	*	*	*	*	*
5	5	1	*	*	*	*	*	*	*	*	*	*	*	*	*	*	*	*	*	*	*	*	*	*	*	*	*	*	*	*	*	*	*	*	*	*	*	*	*	*	*	*	*	*	*	*	*	*	*
5	6	0.5	*	*	*	*	*	*	*	*	*	*	*	*	*	*	*	*	*	*	*	*	*	*	*	*	*	*	*	*	*	*	*	*	*	*	*	*	*	*	*	*	*	*	*	*	*	*	*
5	9	0.556	*	*	*	*	*	*	*	*	*	*	*	*	*	*	*	*	*	*	*	*	*	*	*	*	*	*	*	*	*	*	*	*	*	*	*	*	*	*	*	*	*	*	*	*	*	*	*
5	5	0.4	*	*	*	*	*	*	*	*	*	*	*	*	*	*	KE585571.1_8_1	*	*	*	*	*	*	*	*	*	*	*	*	*	*	*	*	*	*	*	*	JAFJYM010000041.1_494_1	*	*	*	*	*	*	*	*	*	*	*
5	6	0.333	*	*	*	*	*	*	*	*	*	*	*	*	*	*	*	*	RQEM01010015.1_3_1	*	*	*	*	*	*	*	*	*	*	*	*	*	*	*	*	*	*	*	*	*	*	*	*	*	*	*	*	*	*
5	5	0.4	LGTS01000608.1_8_1	LGTR01000611.1_8_1	*	*	*	*	*	*	*	*	*	*	*	*	*	*	*	*	*	*	*	*	*	*	*	*	*	*	*	*	*	*	*	*	*	*	*	*	*	*	*	*	*	*	*	*	*
5	5	0.4	*	*	*	*	*	*	*	*	*	*	*	*	*	*	*	RQEN01005789.1_5_1	*	*	*	*	*	*	*	*	JAFLQJ010000427.1_5249_1	*	*	*	*	*	*	*	*	*	*	*	*	*	*	*	*	*	*	*	*	*	*
5	5	1	*	*	*	*	*	*	*	*	*	*	*	*	*	*	*	*	*	*	*	*	*	*	*	*	*	*	*	*	*	*	*	*	*	*	*	*	*	*	*	*	*	*	*	*	*	*	*
5	5	1	*	*	*	*	*	*	*	*	*	*	*	*	*	*	*	*	*	*	*	*	*	*	*	*	*	*	*	*	*	*	*	*	*	*	*	*	*	*	*	*	*	*	*	*	*	*	*
5	5	1	*	*	*	*	*	*	*	*	*	*	*	*	*	*	*	*	*	*	*	*	*	*	*	*	*	*	*	*	*	*	*	*	*	*	*	*	*	*	*	*	*	*	*	*	*	*	*
5	5	0.4	*	*	*	*	*	*	*	*	*	*	*	*	*	*	*	*	*	*	*	*	*	*	*	*	*	*	*	*	*	*	*	*	*	*	*	*	*	*	*	*	*	*	*	*	*	*	*
5	6	0.667	*	*	*	*	*	*	*	*	*	*	*	*	*	*	*	*	*	*	*	*	*	*	*	*	*	*	*	*	*	*	*	*	*	*	*	*	*	*	*	*	*	*	*	*	*	*	*
5	5	0.6	*	*	*	*	*	*	*	*	*	*	*	*	*	*	KE564746.1_2_1	*	*	RQEL01005149.1_4_1	*	RQEJ01001120.1_15_1	RQEI01004795.1_4_1	*	*	*	JAFLQJ010000094.1_1223_1	*	*	*	*	*	*	*	*	*	*	*	*	*	*	*	*	*	*	*	*	*	*
5	5	0.4	*	*	*	*	*	*	*	*	*	*	*	*	*	*	*	RQEN01000518.1_15_1	RQEM01004877.1_5_1	*	*	*	*	JAFLQL010000148.1_141_1	*	*	*	*	*	*	*	*	*	*	*	*	*	*	*	*	*	*	*	*	*	*	*	*	*
5	5	0.2	*	*	*	*	*	*	*	*	*	*	*	*	*	*	*	*	*	*	*	*	*	*	*	*	*	*	*	*	*	*	*	*	*	*	*	*	*	*	*	*	*	*	*	*	*	*	*
5	6	0.667	*	*	*	*	*	*	*	*	*	*	*	*	*	*	*	*	*	*	*	*	*	*	*	*	*	*	*	*	*	*	*	*	*	*	*	*	*	*	*	*	*	*	*	*	*	*	*
5	5	0.2	*	*	*	*	*	*	*	*	*	*	*	*	*	*	*	*	*	*	*	*	*	*	*	*	*	*	*	*	*	*	*	*	*	*	*	JAFJYM010000008.1_1860_1	*	LGSK01001829.1_24_1	*	*	*	*	*	*	*	*	*
5	5	0.4	*	*	*	*	*	*	*	*	*	*	*	*	*	*	*	*	*	*	*	*	*	*	*	*	*	*	*	*	*	*	*	*	*	*	*	*	*	*	*	*	*	*	*	*	*	*	*
5	5	1	*	*	*	*	*	*	*	*	*	*	*	*	*	*	*	*	*	*	*	*	*	*	*	*	*	*	*	*	*	*	*	*	*	*	*	*	*	*	*	*	*	*	*	*	*	*	*
5	5	0.2	*	*	*	JAGDFL010001201.1_7_1	*	*	*	*	*	*	*	*	*	*	*	*	*	*	*	*	*	*	*	*	*	*	*	*	*	*	*	*	*	*	*	*	*	*	*	*	*	*	*	*	*	*	*
5	5	0.4	*	*	*	*	*	*	*	*	*	*	*	*	*	*	*	*	*	*	*	*	*	*	*	*	*	*	*	*	*	*	*	*	*	*	*	*	*	*	*	*	*	*	*	*	*	*	*
5	5	0.6	*	*	*	JAGDFL010000416.1_60_1	*	*	*	*	*	*	*	*	*	*	*	*	*	*	*	*	*	*	*	*	*	*	*	*	*	*	*	*	*	*	*	*	*	*	*	NSDL01011277.1_5_1	*	*	*	*	*	*	*
5	5	1	*	*	*	JAGDFL010000495.1_5_1	*	*	*	*	*	*	*	*	*	*	*	*	*	*	*	*	*	*	*	*	*	*	*	*	*	*	*	*	*	*	PDCY01004483.1_5_1	JAFJYM010000022.1_6605_1	LGSJ01001635.1_28_1	*	PDCZ01003160.1_5_1	*	*	*	*	*	*	*	*
5	5	1	*	*	*	*	*	*	*	*	*	*	*	*	*	*	*	*	*	*	*	*	*	*	*	*	*	*	*	*	*	*	*	*	*	*	*	*	*	*	*	*	*	*	*	*	*	*	*
5	6	0.167	*	*	*	*	*	*	*	*	*	*	*	*	*	*	*	*	*	*	RQEK01001775.1_17_1	RQEJ01003138.1_10_1	*	*	*	*	*	*	*	*	*	*	*	*	*	*	*	*	*	*	*	NSDL01012389.1_3_1,NSDL01013351.1_7_1	*	*	*	*	*	*	*
5	5	1	*	*	*	JAGDFL010000343.1_105_1	*	*	*	*	*	*	*	*	*	*	*	*	*	*	*	*	*	*	*	*	*	*	*	*	*	*	*	*	*	*	*	*	*	*	*	*	*	*	*	*	*	*	*
5	5	1	*	*	*	*	*	*	*	*	*	*	*	*	*	*	*	*	*	*	*	*	*	*	*	*	*	*	*	*	*	*	*	*	*	*	*	*	*	*	*	*	*	*	*	*	*	*	*
5	5	0.2	*	*	*	*	*	*	*	*	*	RCMU01000487.1_87_1	*	*	*	*	*	*	*	*	*	*	*	*	*	*	*	JAENGZ010000720.1_3_1	*	*	*	*	*	*	RCMQ01000731.1_3_1	*	*	*	*	*	*	*	*	*	*	*	*	*	*
5	5	1	*	*	*	*	*	*	*	*	*	*	*	*	*	*	*	*	*	*	*	*	*	*	*	*	*	*	*	*	*	*	*	*	*	*	*	*	*	*	*	*	*	*	*	*	*	*	*
5	5	0.2	*	*	*	*	*	*	*	*	*	*	*	*	*	*	*	*	*	*	*	*	*	*	*	*	*	*	*	*	*	*	*	*	*	JAABLK010000488.1_21_1	*	*	*	LGSK01000742.1_32_1	*	*	*	*	*	*	*	*	*
5	5	1	*	*	*	*	*	*	*	*	*	*	*	*	*	*	*	*	*	*	*	*	*	*	*	*	*	*	*	*	*	*	*	*	*	*	*	*	*	*	*	*	*	*	*	*	*	*	*
5	5	0.2	*	*	*	*	*	*	*	*	*	*	*	*	*	*	*	*	*	*	*	*	*	*	*	*	*	*	*	*	*	*	*	*	*	*	*	*	*	*	*	*	*	*	*	*	*	*	*
5	5	0.6	*	*	*	*	*	*	*	*	*	*	*	*	*	*	*	*	*	*	*	*	*	*	*	*	*	*	*	*	*	*	*	*	*	*	*	*	*	*	*	*	*	*	*	*	*	*	*
5	5	0.4	*	*	*	*	*	*	*	*	*	*	*	*	*	*	*	*	*	RQEL01002057.1_26_1	*	*	*	*	*	*	*	*	*	*	*	*	*	*	*	*	*	*	*	LGSK01001675.1_27_1	*	*	*	*	*	*	*	*	*
5	7	0.714	*	*	*	*	*	*	*	*	*	*	*	*	*	*	*	RQEN01004269.1_6_1	*	RQEL01002899.1_19_1	*	*	RQEI01005768.1_2_1	*	*	JADEVP010000076.1_369_1,JADEVP010000076.1_483_1	JAFLQJ010000233.1_1102_1,JAFLQJ010000233.1_88_1	*	*	*	*	*	*	*	*	*	*	*	*	*	*	*	*	*	*	*	*	*	*
5	5	1	*	*	*	*	*	*	*	*	*	*	*	*	*	*	*	*	*	*	*	*	*	*	*	*	*	*	*	*	*	*	*	*	*	*	*	*	*	*	*	*	*	*	*	*	*	*	*
5	6	0.667	LGTS01002519.1_11_1	LGTR01000830.1_55_1,LGTR01001674.1_4_1	*	*	*	*	*	*	*	*	*	*	*	*	*	*	*	*	*	*	*	*	*	*	*	*	*	*	*	*	*	*	*	*	*	*	*	*	*	*	*	*	*	*	*	*	*
5	5	1	*	*	*	*	*	*	*	*	*	*	*	*	*	*	*	*	*	*	*	*	*	*	*	*	*	*	*	*	*	*	*	*	*	*	*	*	*	*	*	*	*	*	*	*	*	*	*
5	5	1	*	*	*	JAGDFL010000309.1_125_1	*	*	*	*	*	*	*	*	*	*	*	*	*	*	*	*	*	*	*	*	*	*	*	*	*	*	*	*	*	*	*	*	*	*	*	*	*	*	*	*	*	*	*
5	7	0.714	*	*	*	*	*	*	*	*	*	*	*	*	*	*	*	*	*	*	*	*	*	*	*	*	*	*	*	*	*	*	*	*	*	*	PDCY01006415.1_3_1	JAFJYM010000074.1_196_1,JAFJYM010000131.1_286_1	LGSJ01003390.1_1_1	LGSK01004232.1_6_1	PDCZ01001617.1_15_1,PDCZ01008377.1_1_1	*	*	*	*	*	*	*	*
5	6	0.148	*	*	*	*	*	*	*	*	*	*	*	*	*	*	*	*	*	*	*	*	*	*	*	*	*	*	*	*	*	*	*	*	*	*	PDCY01011871.1_2_1	JAFJYM010000039.1_4654_1	LGSJ01003420.1_4_1	LGSK01001444.1_21_1,LGSK01003912.1_3_1	*	*	*	*	*	*	*	*	*
5	5	0.2	*	*	*	*	*	*	*	*	*	*	*	*	*	*	*	*	*	*	*	*	*	*	*	*	*	*	*	*	*	*	*	*	*	*	*	*	LGSJ01000919.1_41_1	LGSK01002833.1_12_1	*	*	*	*	*	*	*	*	*
5	6	0.127	*	*	*	*	*	*	*	*	*	*	*	*	*	*	*	*	*	*	*	*	*	*	*	*	*	*	*	*	*	*	*	*	*	*	PDCY01009690.1_1_1	JAFJYM010000061.1_3241_1,JAFJYM010000074.1_533_1	LGSJ01005162.1_2_1	LGSK01005038.1_3_1	PDCZ01003694.1_8_1	*	*	*	*	*	*	*	*
5	6	0.127	*	*	*	*	*	*	*	*	*	*	*	*	*	*	*	*	*	RQEL01000600.1_23_1	*	*	*	JAFLQL010000042.1_59_1	JAFLQK010000056.1_3170_1	JADEVP010000009.1_2856_1,JADEVP010000144.1_285_1	JAFLQJ010000266.1_1360_1	*	*	*	*	*	*	*	*	*	*	*	*	*	*	*	*	*	*	*	*	*	*
5	6	0.667	*	*	*	*	*	*	*	*	*	*	*	*	*	*	*	*	*	*	*	*	*	*	*	*	*	*	*	*	*	*	*	*	*	*	*	*	*	*	*	*	*	*	*	*	*	*	*
5	5	1	*	*	*	*	*	*	*	*	*	*	*	*	*	*	*	RQEN01001591.1_24_1	*	*	*	RQEJ01004133.1_11_1	*	JAFLQL010000029.1_1515_1	JAFLQK010000492.1_235_1	*	JAFLQJ010000201.1_748_1	*	*	*	*	*	*	*	*	*	*	*	*	*	*	*	*	*	*	*	*	*	*
5	6	0.253	*	*	*	*	*	*	*	*	*	*	*	*	*	*	*	RQEN01003049.1_21_1,RQEN01005861.1_7_1	*	RQEL01005441.1_11_1	*	RQEJ01006981.1_2_1	*	*	*	*	*	*	*	*	*	*	*	*	*	*	*	*	*	*	*	NSDL01012631.1_4_1	*	*	*	*	*	*	*
5	5	0.166	*	*	*	*	*	*	*	*	*	*	*	*	*	*	*	RQEN01001911.1_26_1	*	*	*	*	*	JAFLQL010000448.1_10_1	*	*	*	*	*	*	*	*	*	*	*	*	*	*	*	*	*	*	KV741850.1_1_1	*	*	*	*	*	*
5	5	1	*	*	*	*	*	*	*	*	*	*	*	*	*	*	*	*	*	*	*	*	*	*	*	*	*	*	*	*	*	*	*	*	*	*	*	*	*	*	*	*	*	*	*	*	*	*	*
5	5	1	*	*	*	*	*	*	*	*	*	*	*	*	*	*	*	*	*	*	*	*	*	*	*	*	*	*	*	*	*	*	*	*	*	*	*	*	*	*	*	*	*	*	*	*	*	*	*
5	5	1	*	*	*	*	*	*	*	*	*	*	*	*	*	*	*	*	*	*	*	*	*	*	*	*	*	*	*	*	*	*	*	*	*	*	*	*	*	*	*	*	*	*	*	*	*	*	*
5	5	1	*	*	*	*	*	*	*	*	*	*	*	*	*	*	*	*	*	*	*	*	*	*	*	*	*	*	*	*	*	*	*	*	*	*	*	*	*	*	*	*	*	*	*	*	*	*	*
5	5	1	*	*	*	*	*	*	*	*	*	*	*	*	*	*	*	*	*	*	*	*	*	*	*	*	*	*	*	*	*	*	*	*	*	*	*	*	*	*	*	*	*	*	*	*	*	*	*
5	5	1	*	*	*	*	*	*	*	*	*	*	*	*	*	*	*	*	*	*	*	*	*	*	*	*	*	*	*	*	*	*	*	*	*	*	*	*	*	*	*	*	*	*	*	*	*	*	*
4	5	0.4	*	*	*	*	*	*	*	*	*	*	*	*	*	*	KE591223.1_9_1,KE592819.1_6_1	*	*	RQEL01005571.1_5_1	*	*	*	JAFLQL010000177.1_601_1	*	*	*	*	*	*	*	*	*	*	*	*	*	*	*	*	*	*	*	*	*	*	*	*	*
4	4	0.25	*	*	*	*	*	*	*	*	*	*	*	*	*	*	*	*	*	*	*	*	*	*	*	*	*	*	*	*	*	*	*	*	*	*	*	*	*	*	*	*	*	*	*	*	*	*	*
4	5	0.2	*	*	*	*	*	*	*	*	*	*	*	*	*	*	*	*	*	*	*	*	*	*	*	*	*	*	*	*	*	*	*	*	*	*	*	*	*	*	*	*	*	*	*	*	*	*	*
4	5	0.6	*	*	*	*	*	*	*	*	*	*	*	*	*	*	*	*	*	*	*	*	*	*	*	*	*	*	*	*	*	*	*	*	*	*	*	*	*	*	*	*	*	*	*	*	*	*	*
4	4	0.25	*	*	*	*	*	*	*	*	*	*	*	*	*	*	*	*	*	*	*	*	*	*	*	*	*	*	*	*	*	*	*	*	*	*	*	*	*	*	*	*	*	*	*	*	*	*	*
4	5	0.2	*	*	*	*	*	*	*	*	*	*	*	*	*	*	*	*	*	*	*	*	*	*	*	*	*	*	*	*	*	*	*	*	*	*	*	*	*	*	*	*	*	*	*	*	*	*	*
4	6	0.431	*	*	*	*	*	*	*	*	*	*	*	*	*	*	AUVH01066045.1_1_1,AUVH01066046.1_1_1	*	*	*	*	*	*	*	*	*	*	*	*	*	*	*	*	*	*	*	*	*	*	*	*	*	*	*	*	*	*	*	*
4	4	1	*	*	*	*	*	*	*	*	*	*	*	*	*	*	*	*	*	RQEL01001831.1_4_1	*	RQEJ01005029.1_14_1	*	*	JAFLQK010000222.1_14_1	*	JAFLQJ010000011.1_3_1	*	*	*	*	*	*	*	*	*	*	*	*	*	*	*	*	*	*	*	*	*	*
4	4	0.5	*	*	*	*	*	*	*	*	*	*	*	*	*	*	*	*	*	*	*	*	*	*	*	*	*	*	*	*	*	*	*	*	*	*	*	*	LGSJ01005628.1_3_1	*	*	*	*	*	*	*	*	*	*
4	4	0.5	*	*	*	*	*	*	*	*	*	*	*	*	*	*	*	*	*	*	*	*	*	*	*	*	*	*	*	*	*	*	*	*	*	JAABLK010000172.1_47_1	*	*	*	*	*	*	*	*	*	*	*	*	*
4	4	1	*	*	*	*	*	*	*	*	*	*	*	*	*	*	*	*	*	*	*	*	*	*	*	*	*	*	*	*	*	*	*	*	*	*	*	*	*	*	*	*	*	*	*	*	*	*	*
4	4	1	*	*	*	*	*	*	*	*	*	*	*	*	*	*	*	RQEN01000460.1_37_1	*	RQEL01000143.1_42_1	RQEK01000058.1_2_1	*	*	*	*	*	*	*	*	*	*	*	*	*	*	*	*	*	*	*	*	*	*	*	*	*	*	*	*
4	4	1	*	*	JAENGY010000544.1_6_1	*	*	*	*	*	*	*	*	*	*	*	*	*	*	*	*	*	*	*	*	*	*	*	*	*	*	*	*	*	*	*	*	*	*	*	*	*	*	*	*	*	*	*	*
4	4	1	*	*	*	*	*	*	*	*	*	*	*	*	*	*	*	*	*	*	*	*	*	*	*	*	*	*	*	*	*	*	*	*	*	*	*	*	*	*	*	*	*	*	*	*	*	*	*
4	4	1	*	*	*	*	*	*	*	*	*	*	*	*	*	*	*	*	*	*	*	*	*	*	*	*	*	*	*	*	*	*	*	*	*	*	*	*	*	*	*	*	*	*	*	*	*	*	*
4	4	1	*	*	*	*	*	*	*	*	*	*	*	*	*	*	*	*	*	*	*	*	*	*	*	*	*	*	*	*	*	*	*	*	*	*	*	*	*	*	*	NSDL01018839.1_93_1	*	*	*	*	*	*	*
4	5	0.6	*	*	*	*	*	*	*	*	*	*	*	*	*	*	*	*	*	*	*	*	*	*	*	*	*	*	*	*	*	*	*	*	*	*	*	*	*	LGSK01000469.1_3_1	*	*	*	*	*	*	*	*	*
4	4	1	*	*	*	*	*	*	*	*	*	*	*	*	*	*	*	*	*	*	*	*	*	*	*	*	*	*	*	*	*	*	*	*	*	*	*	*	*	*	*	*	*	*	*	*	*	*	*
4	4	0.25	LGTS01000757.1_74_1	LGTR01001398.1_15_1	*	*	*	*	*	*	*	*	*	*	*	*	*	*	*	*	*	*	*	*	*	*	*	*	*	*	*	*	*	*	*	*	*	*	*	*	*	*	*	*	*	*	*	*	*
4	4	0.5	*	*	*	*	*	*	*	*	*	*	*	*	*	*	*	*	*	*	*	*	*	*	*	*	*	*	*	*	*	*	*	*	*	*	PDCY01001251.1_22_1	*	*	LGSK01000360.1_32_1	PDCZ01000577.1_22_1	*	*	*	*	*	*	*	*
4	4	0.25	*	*	*	JAGDFL010000303.1_107_1	*	*	*	*	*	*	*	*	*	*	*	*	*	*	*	*	*	*	*	*	*	*	*	*	*	*	*	*	*	*	*	*	*	*	*	*	*	*	*	*	*	*	*
4	4	1	*	*	*	*	*	*	*	*	*	*	*	*	*	*	*	*	*	*	*	*	*	*	*	*	*	*	*	*	*	*	*	*	*	*	*	*	*	*	*	*	*	*	*	*	*	*	*
4	4	1	*	*	*	*	*	*	*	*	*	*	*	*	*	*	*	*	*	*	RQEK01000971.1_47_1	*	RQEI01001705.1_23_1	*	JAFLQK010000214.1_1012_1	*	JAFLQJ010000366.1_51_1	*	*	*	*	*	*	*	*	*	*	*	*	*	*	*	*	*	*	*	*	*	*
4	4	1	*	*	*	JAGDFL010000525.1_68_1	*	*	*	*	*	*	*	*	*	*	*	*	*	*	*	*	*	*	*	*	*	*	*	*	*	*	*	*	*	*	*	*	*	*	*	*	*	*	*	*	*	*	*
4	5	0.6	*	*	*	JAGDFL010001041.1_15_1	*	*	*	*	*	*	*	*	*	*	*	*	*	*	*	*	*	*	*	*	*	*	*	*	*	*	*	*	*	*	PDCY01011218.1_1_1	*	*	LGSK01004591.1_4_1,LGSK01005069.1_3_1	PDCZ01002207.1_16_1	*	*	*	*	*	*	*	*
4	4	1	*	*	*	*	*	*	*	*	*	*	*	*	*	*	*	*	*	*	*	RQEJ01001543.1_25_1	*	*	*	*	JAFLQJ010000169.1_1012_1	*	*	*	*	*	*	*	*	*	*	*	*	*	*	*	*	*	*	*	*	*	*
4	4	0.25	*	*	*	JAGDFL010000383.1_108_1	*	*	*	*	*	*	*	*	*	*	*	*	*	*	*	RQEJ01005598.1_1_1	*	JAFLQL010000468.1_11_1	*	*	*	*	*	*	*	*	*	*	*	*	*	*	*	*	*	*	*	*	*	*	*	*	*
4	4	1	*	*	*	*	*	*	*	*	*	*	*	*	*	*	*	*	*	*	*	*	*	*	*	*	*	*	*	*	*	*	*	*	*	*	PDCY01003301.1_12_1	JAFJYM010000020.1_3549_1	LGSJ01002598.1_17_1	*	PDCZ01001952.1_21_1	*	*	*	*	*	*	*	*
4	4	1	*	*	*	*	*	*	*	*	*	*	*	*	*	*	*	*	*	*	*	*	*	*	*	*	*	*	*	*	*	*	*	*	*	*	PDCY01000491.1_62_1	JAFJYM010000093.1_3571_1	LGSJ01000468.1_83_1	*	PDCZ01000044.1_337_1	*	*	*	*	*	*	*	*
4	4	1	*	*	*	JAGDFL010000436.1_23_1	*	*	*	*	*	*	*	*	*	*	*	*	*	*	*	*	*	*	*	*	*	*	*	*	*	*	*	*	*	*	*	*	*	*	*	*	*	*	*	*	*	*	*
4	4	1	*	*	*	*	*	*	*	*	*	*	*	*	*	*	*	*	*	*	*	*	*	*	*	*	*	*	*	*	*	*	*	*	*	*	PDCY01005670.1_2_1	JAFJYM010000077.1_220_1	LGSJ01002521.1_10_1	*	PDCZ01004329.1_3_1	*	*	*	*	*	*	*	*
4	4	1	*	*	*	*	*	*	*	*	*	*	*	*	*	*	*	*	*	*	*	*	*	*	*	*	*	*	*	*	*	*	*	*	*	*	*	*	*	*	*	*	*	*	*	*	*	*	*
4	4	0.25	*	*	*	*	*	*	*	*	*	*	*	*	*	*	*	*	*	*	*	*	*	*	*	*	*	*	*	*	*	*	*	*	*	*	*	*	*	*	*	*	*	*	*	*	*	*	*
4	5	0.166	*	*	*	*	*	*	*	*	*	*	*	*	*	*	*	*	*	*	*	*	*	*	*	*	*	*	*	*	*	*	*	*	*	*	*	*	*	*	*	*	*	*	*	*	*	*	*
4	4	0.25	*	*	*	*	*	*	*	*	*	*	*	*	*	*	*	*	*	*	*	*	*	*	*	*	*	*	*	*	*	*	*	*	*	*	*	*	*	*	*	*	*	*	*	*	*	*	*
4	5	0.6	*	*	*	*	*	*	*	*	*	*	*	*	*	*	*	*	*	*	*	*	*	*	*	*	*	*	*	*	*	*	*	*	*	*	PDCY01013341.1_1_1	*	*	*	*	*	*	*	*	*	*	*	*
4	4	0.5	*	*	*	*	*	*	*	*	*	*	*	*	*	*	*	*	*	*	*	*	*	*	*	*	*	*	*	*	*	*	*	*	*	*	*	*	*	*	*	*	*	*	*	*	*	*	*
4	4	0.5	*	*	*	*	*	*	*	*	*	*	*	*	*	*	*	*	*	*	*	*	*	*	*	JADEVP010000010.1_3721_1	JAFLQJ010000349.1_6988_1	*	*	*	*	*	*	*	*	*	*	*	*	*	*	*	*	*	*	*	*	*	*
4	6	0.167	*	*	*	*	*	*	*	*	*	*	*	*	*	*	*	*	*	*	*	*	*	*	*	*	JAFLQJ010000498.1_35_1	*	*	*	*	*	*	*	*	*	*	*	*	*	*	*	*	*	*	*	*	*	*
4	4	1	*	*	*	*	*	*	*	*	*	*	RCMH01004853.1_3_1	*	*	RCMN01005758.1_1_1	*	*	*	*	*	*	*	*	*	*	*	*	*	*	*	*	*	*	RCMQ01003586.1_4_1	*	*	*	*	*	*	*	*	*	*	*	*	*	*
4	6	0.667	*	*	*	*	*	*	*	*	*	*	*	*	*	*	*	*	*	*	*	*	*	*	*	*	*	*	*	*	*	*	*	*	*	*	*	JAFJYM010000028.1_1058_1,JAFJYM010000028.1_1074_1	LGSJ01000484.1_2_1,LGSJ01001660.1_2_1	*	PDCZ01000662.1_3_1	*	*	*	*	*	*	*	*
4	4	1	*	*	*	*	*	*	*	*	*	*	*	*	*	*	*	*	*	*	*	*	RQEI01004989.1_2_1	*	*	JADEVP010000076.1_730_1	JAFLQJ010000222.1_2_1	*	*	*	*	*	*	*	*	*	*	*	*	*	*	*	*	*	*	*	*	*	*
4	4	0.5	*	*	*	*	*	*	*	*	*	*	*	*	*	*	*	*	*	*	*	*	*	*	*	*	*	*	*	*	*	*	*	*	*	*	*	*	*	*	*	*	*	*	*	*	*	*	*
4	4	1	LGTS01000536.1_37_1	LGTR01000547.1_36_1	*	*	*	*	*	*	*	*	*	*	*	*	*	*	*	*	*	*	*	*	*	*	*	*	*	*	*	*	*	*	*	JAABLK010000334.1_85_1	*	*	*	*	*	*	*	*	*	*	*	*	*
4	4	0.25	*	*	*	*	*	*	*	*	*	*	*	*	*	*	*	*	*	*	*	*	*	*	*	*	*	*	*	*	*	*	*	*	*	JAABLK010003293.1_2_1	*	*	*	*	*	*	*	*	*	*	*	*	*
4	5	0.166	*	*	*	JAGDFL010000266.1_154_1,JAGDFL010000325.1_84_1	*	*	*	*	*	*	*	*	*	*	*	*	*	*	*	*	*	*	*	*	*	*	*	*	*	*	*	*	*	*	*	*	*	*	*	*	*	*	*	*	*	*	*
4	4	0.25	*	*	*	*	*	*	*	*	*	*	*	*	*	*	*	*	*	*	*	*	*	*	*	*	*	*	*	*	*	*	*	*	*	*	*	*	*	*	*	*	*	*	*	*	*	*	*
4	4	0.25	*	*	*	*	*	*	*	*	*	*	*	*	*	*	*	*	*	*	*	*	*	*	*	*	*	*	*	*	*	*	*	*	*	*	*	JAFJYM010000019.1_1577_1	*	LGSK01003738.1_7_1	*	*	*	*	*	*	*	*	*
4	4	1	*	*	JAENGY010000797.1_35_1	*	*	*	*	*	*	*	*	*	*	*	*	*	*	*	*	*	*	*	*	*	*	*	*	*	*	*	*	*	*	*	*	*	*	*	*	*	*	*	*	*	*	*	*
4	4	1	*	*	*	*	*	*	*	*	*	*	*	*	*	*	*	*	*	*	*	*	*	*	*	*	*	*	*	*	*	*	*	*	*	*	*	*	*	*	*	NSDL01011389.1_2_1	*	*	*	*	*	*	*
4	4	0.25	*	*	*	*	*	*	*	*	*	*	*	*	*	*	*	*	*	*	*	*	*	*	*	*	*	*	*	*	*	*	*	*	*	*	*	*	*	*	*	*	*	*	*	*	*	*	*
4	4	0.25	*	*	*	*	*	*	*	*	*	*	*	*	*	*	KE595492.1_27_1	*	*	*	*	*	*	*	*	*	*	*	*	*	*	*	*	*	*	*	*	*	*	*	*	*	*	*	*	*	*	*	*
4	4	1	*	*	*	*	*	*	*	*	*	*	*	*	*	*	*	*	*	*	*	*	*	*	*	*	*	*	*	*	*	*	*	*	*	*	*	*	*	*	*	*	*	*	*	*	*	*	*
4	4	0.25	*	*	*	*	*	*	*	*	*	*	*	*	*	*	*	*	*	*	*	*	*	*	*	JADEVP010000036.1_671_1	*	*	*	*	*	*	*	*	*	*	*	*	*	*	*	*	*	*	*	*	*	*	*
4	6	0.147	*	*	*	*	*	*	*	*	*	*	*	*	*	*	*	*	*	*	*	*	*	*	*	*	*	*	*	*	*	*	*	*	*	*	*	*	*	*	*	*	KV743192.1_77_1	*	*	*	*	*	*
4	4	1	LGTS01001969.1_27_1	LGTR01002325.1_2_1	*	*	*	*	*	*	*	*	*	*	*	*	*	*	*	*	*	*	*	*	*	*	*	*	*	*	*	*	*	*	*	*	*	JAFJYM010000025.1_3059_1	LGSJ01000560.1_2_1	*	*	*	*	*	*	*	*	*	*
4	4	1	*	*	*	*	*	*	*	*	*	*	*	*	*	*	*	*	RQEM01000865.1_2_1	*	*	*	*	*	*	*	*	*	*	*	*	*	*	*	*	*	*	*	*	*	*	*	*	*	*	*	*	*	*
4	4	0.5	*	*	*	*	*	*	*	*	*	*	*	*	*	*	*	*	*	*	*	*	*	*	JAFLQK010000262.1_2957_1	*	*	*	*	*	*	*	*	*	*	*	*	*	*	*	*	NSDL01002556.1_13_1	*	*	*	*	*	*	*
4	4	0.25	LGTS01000181.1_54_1	LGTR01000175.1_2_1	*	*	*	*	*	*	*	*	*	*	*	*	*	*	*	*	*	*	*	*	*	*	*	*	*	*	*	*	*	*	*	*	*	*	*	*	*	*	*	*	*	*	*	*	*
4	4	0.146	*	*	*	*	*	*	*	*	*	*	*	*	*	*	*	*	*	*	*	*	*	*	*	*	*	*	*	*	*	*	*	*	*	*	*	*	*	*	*	NSDL01019699.1_21_1	*	*	*	*	*	*	*
4	5	0.6	*	*	*	*	*	*	*	*	*	*	*	*	*	*	*	*	*	*	*	*	*	*	*	*	*	*	*	*	*	*	*	*	*	*	*	*	*	*	*	*	*	*	*	*	*	*	*
4	5	0.2	LGTS01001697.1_20_1	LGTR01001687.1_23_1	*	*	*	*	*	*	*	*	*	*	*	*	*	*	*	*	*	*	*	*	*	*	*	*	*	*	*	*	*	*	*	*	*	*	*	*	*	*	*	*	*	*	*	*	*
4	7	0.124	*	*	*	*	*	*	*	*	*	*	*	*	*	*	AUVH01069839.1_7_1,KE579224.1_7_1	*	*	*	*	*	*	*	*	*	*	*	*	*	*	*	*	*	*	*	*	*	*	*	*	*	*	*	*	*	*	*	*
4	4	0.146	*	*	*	*	*	*	*	*	*	*	*	*	*	*	*	*	*	*	*	*	*	*	*	*	*	*	*	*	*	*	*	*	*	*	*	*	*	*	*	*	*	*	*	*	*	*	*
4	4	0.25	LGTS01000230.1_74_1	LGTR01001474.1_15_1	*	*	*	*	*	*	*	*	*	*	*	*	*	*	*	RQEL01001850.1_4_1	RQEK01005069.1_7_1	*	*	*	*	*	*	*	*	*	*	*	*	*	*	*	*	*	*	*	*	*	*	*	*	*	*	*	*
4	4	0.5	*	*	*	*	*	*	*	*	*	*	*	*	*	*	*	*	*	*	*	*	*	*	*	*	*	*	*	*	*	*	*	*	*	*	*	*	*	LGSK01001601.1_23_1	*	*	*	*	*	*	*	*	*
4	4	1	*	*	*	*	*	*	*	*	*	*	*	*	*	*	*	RQEN01002252.1_7_1	*	*	*	RQEJ01005088.1_4_1	RQEI01001517.1_24_1	*	*	*	JAFLQJ010000012.1_1290_1	*	*	*	*	*	*	*	*	*	*	*	*	*	*	*	*	*	*	*	*	*	*
4	4	1	*	*	*	*	*	*	*	*	*	*	*	*	*	*	*	RQEN01002058.1_7_1	RQEM01010109.1_3_1	*	*	*	*	JAFLQL010000126.1_980_1	JAFLQK010000262.1_2289_1	*	*	*	*	*	*	*	*	*	*	*	*	*	*	*	*	*	*	*	*	*	*	*	*
4	5	0.6	*	*	*	*	*	*	*	*	*	*	*	*	*	*	*	*	RQEM01007336.1_1_1	*	*	RQEJ01006471.1_1_1	*	*	*	JADEVP010000036.1_1072_1,JADEVP010000036.1_773_1	*	*	*	*	*	*	*	*	*	*	*	*	*	*	*	*	*	*	*	*	*	*	*
4	4	0.25	*	*	*	*	*	*	*	*	*	*	*	*	*	*	*	*	*	*	*	*	*	*	*	*	*	*	*	*	*	*	*	*	*	*	*	*	*	*	*	*	*	*	*	*	*	*	*
4	4	1	*	*	*	*	*	*	*	*	*	*	*	*	*	*	*	*	*	*	*	*	*	*	*	*	*	*	*	*	*	*	*	*	*	*	*	*	*	*	*	*	*	*	*	*	*	*	*
4	4	0.25	*	*	*	*	*	*	*	*	*	*	*	*	*	*	*	*	*	RQEL01003181.1_2_1	*	*	*	*	JAFLQK010000289.1_675_1	*	*	*	*	*	*	*	*	*	*	*	*	JAFJYM010000001.1_16292_1	*	*	*	*	*	*	*	*	*	*	*
4	4	1	*	*	*	*	*	*	*	*	*	*	*	*	*	*	*	*	RQEM01008963.1_2_1	*	*	*	*	*	*	*	*	*	*	*	*	*	*	*	*	*	*	*	*	*	*	*	*	*	*	*	*	*	*
4	5	0.4	*	*	*	*	*	*	*	*	*	*	*	*	*	*	AUVH01000998.1_2_1	*	*	*	*	*	*	*	*	*	*	*	*	*	*	*	*	*	*	*	*	*	*	*	*	*	*	*	*	*	*	*	*
4	5	0.6	*	*	*	*	*	*	*	*	*	*	*	*	*	*	*	*	*	*	*	*	*	*	*	*	*	*	*	*	*	*	*	*	*	*	*	*	*	*	*	*	KV741500.1_30_1	*	*	*	*	*	*
4	4	1	*	*	*	*	*	*	*	*	*	*	*	*	*	*	*	*	*	*	*	*	*	*	*	*	*	*	*	*	*	*	*	*	*	*	*	*	*	*	*	*	*	*	*	*	*	*	*
4	4	1	*	*	*	*	*	*	*	*	*	*	*	*	*	*	*	*	*	*	RQEK01001958.1_17_1	RQEJ01006399.1_4_1	*	*	*	JADEVP010000001.1_3490_1	JAFLQJ010000505.1_2478_1	*	*	*	*	*	*	*	*	*	*	*	*	*	*	*	*	*	*	*	*	*	*
4	4	0.25	*	*	*	*	*	*	*	*	*	*	*	*	*	*	AUVH01026193.1_3_1	*	*	*	*	*	*	*	*	*	*	*	*	*	*	*	*	*	*	*	*	*	*	*	*	*	*	*	*	*	*	*	*
4	4	1	*	*	*	JAGDFL010000160.1_100_1	*	*	*	*	*	*	*	*	*	*	*	*	*	*	*	*	*	*	*	*	*	*	*	*	*	*	*	*	*	*	PDCY01002831.1_12_1	*	LGSJ01000361.1_97_1	*	PDCZ01000934.1_42_1	*	*	*	*	*	*	*	*
4	5	0.2	*	*	*	*	*	*	*	*	*	*	*	*	*	*	KE586758.1_31_1,KE590312.1_3_1	*	*	*	*	*	*	*	*	*	*	*	*	*	*	*	*	*	*	*	*	*	*	*	*	*	*	*	*	*	*	*	*
4	4	1	*	*	*	*	*	*	*	*	*	*	*	*	*	*	*	*	*	*	*	*	*	*	*	*	*	*	*	*	*	*	*	*	*	*	*	*	*	*	*	*	*	*	*	QXGC01003695.1_8_1	*	*	*
4	4	1	*	*	*	*	*	*	*	*	*	*	*	*	*	*	*	*	*	*	*	*	*	*	*	*	*	*	*	*	*	*	*	*	*	*	PDCY01008772.1_9_1	*	LGSJ01004123.1_9_1	LGSK01004688.1_2_1	PDCZ01006635.1_9_1	*	*	*	*	*	*	*	*
4	4	0.5	*	*	*	*	*	*	*	*	*	*	*	*	*	*	*	*	*	*	*	*	*	*	*	*	*	*	*	*	*	*	*	*	*	*	*	*	*	*	*	*	*	*	*	*	*	*	*
4	4	1	*	*	*	*	*	*	*	*	*	*	*	*	*	*	*	*	*	*	*	*	*	*	*	*	*	*	*	*	*	*	*	*	*	*	*	*	*	*	*	*	*	*	*	*	*	*	*
4	5	0.6	*	*	*	*	*	*	*	*	*	*	*	*	*	*	*	*	*	*	RQEK01002599.1_3_1	RQEJ01008158.1_3_1	*	*	*	JADEVP010000005.1_2021_1,JADEVP010000005.1_4402_1	JAFLQJ010000352.1_2567_1	*	*	*	*	*	*	*	*	*	*	*	*	*	*	*	*	*	*	*	*	*	*
4	4	1	*	*	*	*	*	*	*	*	*	*	*	*	*	*	*	RQEN01001499.1_4_1	*	*	RQEK01003727.1_12_1	RQEJ01001434.1_20_1	RQEI01001138.1_9_1	*	*	*	*	*	*	*	*	*	*	*	*	*	*	*	*	*	*	*	*	*	*	*	*	*	*
4	9	0.667	*	*	*	*	*	*	*	*	*	*	*	*	*	*	*	*	*	*	*	*	*	*	*	*	*	*	*	*	*	*	*	*	*	*	*	*	*	*	*	*	*	*	*	*	*	*	*
4	4	1	*	*	*	JAGDFL010000195.1_85_1	*	*	*	*	*	*	*	*	*	*	*	*	*	*	*	*	*	*	*	*	*	*	*	*	*	*	*	*	*	*	*	*	*	*	*	*	*	*	*	*	*	*	*
4	4	0.5	*	*	*	JAGDFL010000416.1_27_1	*	*	*	*	*	*	*	*	*	*	*	*	*	*	*	*	*	*	*	*	*	*	*	*	*	*	*	*	*	*	*	*	*	*	*	*	*	*	*	*	*	*	*
4	4	1	*	*	*	*	*	*	*	*	*	*	*	*	*	*	*	*	*	*	*	*	*	*	*	*	*	*	*	*	*	*	*	*	*	*	*	*	*	*	*	*	*	*	*	*	*	*	*
4	4	1	*	*	*	*	*	*	*	*	*	*	*	*	*	RCMN01001163.1_11_1	*	*	*	*	*	*	*	*	*	*	*	*	RCMO01000373.1_77_1	*	*	*	*	*	*	*	*	*	*	*	*	*	*	*	*	*	*	*	*
4	4	1	*	*	*	*	*	*	*	*	*	*	*	*	*	*	*	*	RQEM01008736.1_4_1	*	*	*	*	*	*	*	*	*	*	*	*	*	*	*	*	*	*	*	*	*	*	*	*	*	*	*	*	*	*
4	4	1	*	*	*	*	*	*	*	*	*	*	*	*	*	*	*	*	*	*	*	*	*	*	*	*	*	*	*	*	*	*	*	*	*	*	PDCY01006739.1_9_1	*	LGSJ01004220.1_8_1	LGSK01005184.1_4_1	PDCZ01002876.1_10_1	*	*	*	*	*	*	*	*
4	4	1	*	*	*	*	*	*	*	*	*	*	*	*	*	*	*	*	*	*	*	*	*	*	*	*	*	*	*	*	*	*	*	*	*	*	*	*	*	*	*	*	*	*	*	*	*	*	*
4	4	1	*	*	*	*	*	*	*	*	*	*	*	*	*	*	*	*	*	*	*	*	*	*	*	*	*	*	*	*	*	*	*	*	*	*	*	*	*	*	*	*	*	*	*	*	*	*	*
4	4	1	*	*	*	*	*	*	*	*	*	*	*	*	*	*	*	*	*	*	*	*	*	JAFLQL010000113.1_2315_1	*	*	*	*	*	*	*	*	*	*	*	*	PDCY01005725.1_7_1	JAFJYM010000055.1_1071_1	*	*	PDCZ01005509.1_5_1	*	*	*	*	*	*	*	*
4	4	1	*	*	*	*	*	*	*	*	*	*	*	*	*	*	*	*	*	*	*	*	*	*	*	*	*	*	*	*	*	*	*	*	*	*	PDCY01002728.1_8_1	JAFJYM010000002.1_3445_1	LGSJ01000463.1_9_1	*	PDCZ01000949.1_27_1	*	*	*	*	*	*	*	*
4	4	1	*	*	*	*	*	*	*	*	*	*	*	*	*	*	*	*	*	*	*	*	*	*	*	*	*	*	*	*	*	*	*	*	*	*	PDCY01001599.1_17_1	JAFJYM010000022.1_120_1	LGSJ01001113.1_9_1	*	PDCZ01001678.1_2_1	*	*	*	*	*	*	*	*
4	4	1	*	*	*	*	*	*	*	*	*	*	*	*	*	*	*	*	*	RQEL01010536.1_2_1	*	RQEJ01003956.1_4_1	RQEI01008836.1_1_1	*	*	JADEVP010000030.1_1550_1	*	*	*	*	*	*	*	*	*	*	*	*	*	*	*	*	*	*	*	*	*	*	*
4	5	0.6	*	*	*	*	*	*	*	*	*	*	*	*	*	*	*	RQEN01000926.1_2_1	*	*	RQEK01001415.1_1_1	*	RQEI01001057.1_14_1	*	*	JADEVP010000018.1_1622_1,JADEVP010000076.1_416_1	*	*	*	*	*	*	*	*	*	*	*	*	*	*	*	*	*	*	*	*	*	*	*
4	4	1	*	*	*	*	*	*	*	*	*	*	*	*	*	*	*	RQEN01004192.1_2_1	*	*	*	RQEJ01004831.1_5_1	RQEI01001066.1_1_1	JAFLQL010000083.1_576_1	*	*	*	*	*	*	*	*	*	*	*	*	*	*	*	*	*	*	*	*	*	*	*	*	*
4	4	1	*	*	*	*	*	*	*	*	*	*	*	*	*	*	*	*	*	*	*	*	*	*	*	*	*	*	*	*	*	*	*	*	*	*	*	*	*	*	*	*	*	*	*	*	*	*	*
4	5	0.6	*	*	*	*	*	*	*	*	*	*	*	*	*	*	*	*	*	*	*	*	*	*	*	*	*	*	*	*	*	*	*	*	*	*	*	*	*	*	*	*	*	*	*	*	*	*	*
4	4	1	*	*	*	*	*	*	*	*	*	*	*	*	*	*	*	*	*	*	*	*	*	*	*	*	*	*	*	*	*	*	*	*	*	*	*	*	*	*	*	*	*	*	*	*	*	*	*
4	4	1	*	*	*	*	*	*	*	*	*	*	*	*	*	*	*	RQEN01005542.1_2_1	*	*	*	*	*	JAFLQL010000402.1_448_1	*	*	JAFLQJ010000009.1_5220_1	*	*	*	*	*	*	*	*	*	*	*	*	*	*	NSDL01017126.1_47_1	*	*	*	*	*	*	*
4	4	1	*	*	*	*	*	*	*	*	*	*	*	*	*	*	*	*	*	*	*	*	*	*	*	*	*	*	*	*	*	*	*	*	*	*	*	*	*	*	*	*	*	*	*	*	*	*	*
4	4	1	*	*	*	*	*	*	*	*	*	RCMU01001027.1_27_1	*	*	*	*	*	*	*	*	*	*	*	*	*	*	*	*	*	*	*	*	*	*	*	*	*	*	*	*	*	*	*	*	*	*	*	*	*
4	4	1	*	*	*	*	*	*	*	*	*	*	*	*	*	*	*	*	*	*	*	*	*	*	*	*	*	*	*	*	*	*	*	*	*	JAABLK010000537.1_14_1	*	*	*	*	*	*	*	*	*	*	*	*	*
4	4	1	*	*	*	*	*	*	*	*	*	*	*	*	*	*	*	*	*	*	*	*	*	*	*	*	*	*	*	*	*	*	*	*	*	*	*	*	*	*	*	*	*	*	*	*	*	*	*
3	3	1	*	*	*	JAGDFL010000008.1_366_1	*	*	*	*	*	*	*	*	*	*	*	*	*	*	*	*	*	*	*	*	*	*	*	*	*	*	*	*	*	*	*	*	*	*	*	*	*	*	*	*	*	*	*
3	3	0.333	*	*	*	*	*	*	*	*	*	*	*	*	*	*	*	*	*	*	*	*	*	*	*	*	*	*	*	*	*	*	*	*	*	*	*	*	*	*	*	*	*	*	*	*	*	*	*
3	3	0.333	*	*	*	*	*	*	*	*	*	*	*	*	*	*	*	*	*	*	*	*	*	*	*	*	*	*	*	*	*	*	*	*	*	*	*	*	*	*	*	NSDL01004069.1_1_1	*	*	*	*	*	*	*
3	3	1	*	*	*	*	*	*	*	*	*	*	*	*	*	*	*	*	*	*	*	*	*	*	*	*	*	*	*	*	*	*	*	*	*	*	*	*	*	LGSK01002878.1_8_1	*	*	*	*	*	*	*	*	*
3	4	0.25	*	*	*	*	*	*	*	*	*	*	*	*	*	*	AUVH01039799.1_2_1,KE588270.1_13_1	*	*	*	*	*	*	*	*	*	*	*	*	*	*	*	*	*	*	*	*	*	*	*	*	*	*	*	*	*	*	*	*
3	4	0.25	*	*	*	*	*	*	*	*	*	*	*	*	*	*	*	*	*	*	*	*	*	*	*	*	*	*	*	*	*	*	*	*	*	*	*	*	*	*	*	*	*	*	*	*	*	*	*
3	3	0.333	*	*	*	*	*	*	*	*	*	*	*	*	*	*	*	*	*	*	RQEK01001280.1_8_1	RQEJ01002759.1_12_1	*	*	*	*	*	*	*	*	*	*	*	*	*	*	*	*	*	*	*	*	*	*	*	*	*	*	*
3	3	0.333	*	*	*	*	*	*	*	*	*	*	*	*	*	*	*	*	*	RQEL01003218.1_1_1	*	*	*	*	*	*	*	*	*	*	*	*	*	*	*	*	*	*	*	*	*	*	*	*	*	*	*	*	*
3	3	0.333	*	*	*	*	*	*	*	*	*	*	*	*	*	*	*	*	*	*	*	*	*	*	*	*	*	*	*	*	*	*	*	*	*	*	*	*	*	*	*	*	*	*	*	*	*	*	*
3	3	0.333	*	*	*	*	*	*	*	*	*	*	*	*	*	*	*	*	*	*	*	*	*	*	*	*	*	*	*	*	*	*	*	*	*	*	*	*	*	*	*	*	*	*	*	*	*	*	*
3	3	0.333	*	*	*	*	*	*	*	*	*	*	*	*	*	*	*	*	*	*	*	*	*	*	*	*	*	*	*	*	*	*	*	*	*	*	*	*	*	*	*	*	*	*	*	*	*	*	*
3	3	0.333	*	*	*	*	*	*	*	*	*	*	*	*	*	*	*	*	*	*	*	*	*	*	*	*	*	*	*	*	*	*	*	*	*	*	*	*	*	*	*	*	*	*	*	*	*	*	*
3	3	0.333	*	*	*	*	*	*	*	*	*	*	*	*	*	*	*	*	*	*	*	*	*	*	*	*	*	*	*	*	*	*	*	*	*	*	*	*	*	*	*	*	*	*	*	*	*	*	*
3	3	1	*	*	*	*	*	*	*	*	*	*	*	*	*	*	*	*	*	*	*	*	*	*	*	*	*	*	*	*	*	*	*	*	*	*	*	*	*	*	*	*	*	*	*	*	*	*	*
3	3	1	*	*	*	*	*	*	*	*	*	*	*	*	*	*	*	*	*	*	*	*	*	*	*	*	*	*	*	*	*	*	*	*	*	*	*	*	*	*	*	*	*	*	*	*	*	*	*
3	3	1	*	*	*	*	*	*	*	*	*	*	*	*	*	*	*	*	*	*	*	*	*	*	*	*	*	*	*	*	*	*	*	*	*	*	*	*	*	*	*	*	*	*	*	*	*	*	*
3	3	1	*	*	*	*	*	*	*	*	*	*	*	*	*	*	*	*	*	*	*	*	*	*	*	*	*	*	*	*	*	*	*	*	*	*	*	*	*	*	*	*	*	*	*	*	*	*	*
3	3	1	*	*	*	*	*	*	*	*	*	*	*	*	*	*	*	*	*	*	*	*	*	*	*	*	*	*	*	*	*	*	*	*	*	*	*	*	*	*	*	*	*	*	*	*	*	*	*
3	3	1	*	*	*	*	*	*	*	*	*	*	*	*	*	*	*	*	*	*	*	*	*	*	*	*	*	*	*	*	*	*	*	*	*	*	*	*	*	*	*	*	*	*	*	*	*	*	*
3	3	1	*	*	*	*	*	*	*	*	*	*	*	*	*	*	*	*	*	*	*	*	*	*	*	*	*	*	*	*	*	*	*	*	*	*	*	*	*	*	*	*	*	*	*	*	*	*	*
3	3	1	*	*	*	*	*	*	*	*	*	*	*	*	*	*	KE584250.1_4_1	*	*	*	*	*	*	*	*	*	*	*	*	*	*	*	*	*	*	*	*	*	*	*	*	*	*	*	*	*	*	*	*
3	3	1	*	*	*	*	*	*	*	*	*	*	*	*	*	*	*	*	*	*	*	*	*	*	*	*	*	*	*	*	*	*	*	*	*	*	*	*	*	*	*	*	*	*	*	*	*	*	*
3	3	0.333	*	*	*	*	*	*	*	*	*	*	*	*	*	*	*	*	*	*	*	*	*	JAFLQL010000444.1_2955_1	*	*	*	*	*	*	*	*	*	*	*	*	*	*	*	*	*	*	*	*	*	*	*	*	*
3	3	1	LGTS01001174.1_20_1	LGTR01001177.1_20_1	*	*	*	*	*	*	*	*	*	*	*	*	*	*	*	*	*	*	*	*	*	*	*	*	*	*	*	*	*	*	*	*	*	*	*	*	*	*	*	*	*	*	*	*	*
3	3	1	*	*	*	*	*	*	*	*	*	*	*	*	*	*	*	*	*	*	*	*	*	*	*	*	*	*	*	*	*	*	*	*	*	*	*	JAFJYM010000034.1_2001_1	*	LGSK01002623.1_12_1	*	*	*	*	*	*	*	*	*
3	3	1	*	*	*	*	*	*	*	*	*	*	*	*	*	*	*	*	*	*	*	*	*	*	*	*	*	*	*	*	*	*	*	*	*	*	PDCY01010192.1_2_1	*	*	LGSK01002842.1_10_1	PDCZ01007612.1_2_1	*	*	*	*	*	*	*	*
3	3	1	*	*	*	*	*	*	*	*	*	*	*	*	*	*	*	*	*	*	*	*	*	*	*	*	*	*	*	*	*	*	*	*	*	*	*	JAFJYM010000043.1_435_1	LGSJ01000468.1_4_1	LGSK01003213.1_13_1	*	*	*	*	*	*	*	*	*
3	3	1	*	*	*	JAGDFL010000755.1_35_1	*	*	*	*	*	*	*	*	*	*	*	*	*	*	*	*	*	*	*	*	*	*	*	*	*	*	*	*	*	*	*	*	LGSJ01003316.1_4_1	LGSK01003640.1_4_1	*	*	*	*	*	*	*	*	*
3	3	1	*	*	*	*	*	*	*	*	*	*	*	*	*	*	*	*	*	*	*	*	*	*	*	*	*	*	*	*	*	*	*	*	*	*	*	*	*	*	*	*	*	*	*	*	*	*	*
3	4	0.5	*	*	*	*	*	*	*	*	*	*	*	*	*	*	*	RQEN01002069.1_22_1	*	RQEL01007270.1_2_1,RQEL01008414.1_3_1	*	RQEJ01008457.1_2_1	*	*	*	*	*	*	*	*	*	*	*	*	*	*	*	*	*	*	*	*	*	*	*	*	*	*	*
3	3	0.333	*	*	*	*	*	*	*	*	*	*	*	*	*	*	*	RQEN01005409.1_5_1	*	*	*	*	*	*	*	*	*	*	*	*	*	*	*	*	*	*	*	*	*	*	*	*	*	*	*	*	*	*	*
3	3	1	*	*	*	*	*	*	*	*	*	*	*	*	*	*	*	*	*	*	*	RQEJ01008743.1_2_1	*	*	*	*	*	*	*	*	*	*	*	*	*	*	*	*	*	*	*	*	*	*	*	*	*	*	*
3	4	0.146	*	*	*	*	*	*	*	*	*	*	*	*	*	*	*	*	*	*	*	*	*	*	*	*	*	*	*	*	*	*	*	*	*	*	*	*	*	*	*	*	KV743712.1_7_1	*	*	*	*	*	*
3	3	0.333	*	*	*	*	*	*	*	*	*	*	*	*	*	*	*	*	*	*	*	*	*	*	*	*	*	*	*	*	*	*	*	*	*	*	*	*	*	*	*	NSDL01014313.1_8_1	*	*	*	*	*	*	*
3	4	0.25	*	*	*	*	*	*	*	*	*	*	*	*	*	*	*	*	*	*	*	*	*	*	*	*	*	*	*	*	*	*	*	*	*	*	*	*	*	*	*	*	AUWJ02010496.1_6_1,AUWJ02016701.1_2_1	*	*	*	*	*	*
3	3	1	*	*	*	*	*	*	*	*	*	*	*	*	*	*	*	*	*	*	*	*	*	*	*	*	*	*	*	*	*	*	*	*	*	*	*	JAFJYM010000016.1_4531_1	*	*	PDCZ01008886.1_8_1	*	*	*	*	*	*	*	*
3	3	1	*	*	*	*	*	*	*	*	*	*	*	*	*	*	*	*	*	*	*	*	*	*	*	*	*	*	*	*	*	*	*	*	*	*	*	*	*	*	*	*	*	*	*	*	*	*	*
3	3	0.333	*	*	JAENGY010000329.1_53_1	*	*	*	*	*	*	*	*	*	*	*	*	*	*	*	*	*	*	*	*	*	*	*	*	*	*	*	*	*	*	*	*	*	*	*	*	*	*	*	*	*	*	*	*
3	3	1	*	*	*	*	*	*	*	*	*	*	*	*	*	*	*	*	*	*	*	*	*	*	*	JADEVP010000035.1_1139_1	*	*	*	*	*	*	*	*	*	*	*	*	*	*	*	*	*	*	*	*	*	*	*
3	3	1	*	*	*	*	*	*	*	*	*	*	*	*	*	*	*	*	*	*	*	*	*	*	*	*	*	*	*	*	*	*	*	*	*	*	*	*	*	*	*	*	*	*	*	*	*	*	*
3	3	1	*	*	*	*	*	*	*	*	*	*	*	*	*	*	*	*	*	*	*	*	*	JAFLQL010000368.1_5228_1	*	JADEVP010000024.1_254_1	JAFLQJ010000331.1_3714_1	*	*	*	*	*	*	*	*	*	*	*	*	*	*	*	*	*	*	*	*	*	*
3	3	0.333	*	*	*	*	*	*	*	*	*	*	*	*	*	*	*	*	*	*	RQEK01000286.1_30_1	*	*	*	*	*	JAFLQJ010000394.1_18_1	*	*	*	*	*	*	*	*	*	*	*	*	*	*	*	*	*	*	*	*	*	*
3	3	0.333	*	*	*	*	*	*	*	*	*	*	*	*	*	*	*	*	*	*	*	*	*	*	*	*	*	*	*	*	*	*	*	*	*	*	*	*	*	*	*	*	AUWJ02004231.1_2_1	*	*	*	*	*	*
3	3	1	*	*	*	*	*	*	*	*	*	*	*	*	*	*	*	*	*	*	*	*	*	*	*	*	*	*	*	*	*	*	*	*	*	*	*	*	*	*	*	*	*	*	*	*	*	*	*
3	3	0.333	*	*	*	*	*	*	*	*	*	*	*	*	*	*	*	*	*	*	*	*	*	JAFLQL010000126.1_1542_1	*	*	*	*	*	*	*	*	*	*	*	*	*	*	*	*	*	*	AUWJ02010690.1_4_1	*	*	*	*	*	*
3	3	1	*	*	*	*	*	*	*	*	*	*	*	*	*	*	*	*	*	*	*	*	*	*	*	*	*	*	*	*	*	*	*	*	*	*	*	*	*	*	*	*	*	*	*	*	*	*	*
3	3	1	*	*	*	*	*	*	*	*	*	*	*	*	*	*	*	*	*	*	*	*	*	*	*	*	*	*	*	*	*	*	*	*	*	*	*	*	*	*	*	*	*	*	*	*	*	*	*
3	4	0.5	*	*	*	*	*	*	*	*	*	*	*	*	*	*	*	*	*	*	*	*	*	*	*	*	*	*	*	*	*	*	*	*	*	*	*	*	*	*	*	*	*	*	*	*	*	*	*
3	3	0.333	*	*	*	*	*	*	*	*	*	*	*	*	*	*	*	*	*	*	*	*	*	*	*	*	*	*	*	*	*	*	*	*	*	*	*	JAFJYM010000023.1_1077_1	*	*	*	*	*	*	*	*	*	*	*
3	3	0.333	*	*	*	*	*	*	*	*	*	*	*	*	*	*	*	*	*	*	*	*	*	*	*	*	*	*	*	*	*	*	*	*	*	*	*	JAFJYM010000029.1_2941_1	*	*	*	*	*	*	*	*	*	KZ984750.1_332_1	*
3	3	0.333	*	*	*	*	*	*	*	*	*	*	*	*	*	*	AUVH01034382.1_3_1	*	*	*	*	*	*	*	*	*	*	*	*	*	*	*	*	*	*	*	*	*	*	*	*	*	AUWJ02017591.1_43_1	*	*	*	*	*	*
3	3	1	*	*	*	*	*	*	*	*	*	*	*	*	*	*	*	*	*	*	*	*	*	*	*	*	*	*	*	*	*	*	*	*	*	*	*	*	*	*	*	*	*	*	*	*	*	*	*
3	3	1	*	*	*	*	*	*	*	*	*	*	*	*	*	*	*	*	*	*	*	*	*	*	*	*	*	*	*	*	*	*	*	*	*	*	*	*	*	*	*	*	*	*	*	*	*	*	*
3	3	1	*	*	*	*	*	*	*	*	*	*	*	*	*	*	*	*	*	*	*	*	*	*	*	*	*	*	*	*	*	*	*	*	*	*	*	*	LGSJ01005708.1_1_1	*	*	*	*	*	*	*	*	*	*
3	3	0.333	*	*	*	JAGDFL010000286.1_92_1	*	*	*	*	*	*	*	*	*	*	*	RQEN01005853.1_9_1	*	*	*	*	*	*	*	*	*	*	*	*	*	*	*	*	*	*	*	*	*	*	*	*	*	*	*	*	*	*	*
3	3	1	*	*	*	*	*	*	*	*	*	*	*	*	*	*	*	*	*	*	*	*	*	*	*	*	*	*	*	*	*	*	*	*	*	*	*	*	*	*	*	*	*	*	*	*	*	*	*
3	3	1	*	*	*	*	*	*	*	*	*	*	*	*	*	*	*	*	*	*	*	*	*	*	*	*	*	*	*	*	*	*	*	*	*	*	*	*	*	*	*	*	KV738281.1_2_1	*	*	*	*	*	*
3	3	1	*	*	*	*	*	*	*	*	*	*	*	*	*	*	*	*	*	*	*	*	*	*	*	*	*	*	*	*	*	*	*	*	*	*	*	*	*	*	*	*	*	*	*	*	*	*	*
3	3	0.333	*	*	*	*	*	*	*	*	*	*	*	*	*	*	*	*	*	*	*	*	*	*	*	*	*	*	*	*	*	*	*	*	*	*	*	*	*	*	*	*	*	*	*	*	*	*	*
3	3	1	*	*	*	*	*	*	*	*	*	*	*	*	*	*	*	*	*	*	*	*	*	*	*	*	*	*	*	*	*	*	*	*	*	*	*	*	*	*	*	*	*	*	*	*	*	*	*
3	3	1	*	*	*	*	*	*	*	*	*	*	*	*	*	*	*	*	*	*	*	*	*	*	*	*	*	*	*	*	*	*	*	*	*	*	*	*	*	*	*	*	*	*	*	*	*	*	*
3	3	1	*	*	*	*	*	*	*	*	*	*	*	*	*	*	*	*	*	*	*	*	*	*	*	*	*	*	*	*	*	*	*	*	*	*	*	*	*	*	*	*	*	*	*	*	*	*	*
3	3	1	*	*	*	*	*	*	*	*	*	*	*	*	*	*	*	*	*	*	*	*	*	*	*	*	*	*	*	*	*	*	*	*	*	*	*	*	*	*	*	*	*	*	*	*	*	*	*
3	3	1	*	*	*	*	*	*	*	*	*	*	*	*	*	*	*	*	*	*	*	*	*	*	*	*	*	*	*	*	*	*	*	*	*	*	*	*	*	*	*	*	*	*	*	*	*	*	*
3	3	1	*	*	*	*	*	*	*	*	*	*	*	*	*	*	*	*	*	*	*	*	*	*	*	*	*	*	*	*	*	*	*	*	*	*	*	*	*	*	*	*	*	*	*	*	*	*	*
3	3	1	*	*	*	*	*	*	*	*	*	*	*	*	*	*	*	*	*	*	*	*	*	*	*	*	*	*	*	*	*	*	*	*	*	*	*	*	*	*	*	*	*	*	*	*	*	*	*
3	3	0.333	*	*	JAENGY010002517.1_14_1	*	*	*	*	*	*	*	*	*	*	*	*	*	*	*	*	*	*	*	*	*	*	*	*	*	*	*	*	*	*	*	*	*	*	*	*	*	*	*	*	*	*	*	*
3	3	0.333	*	*	*	*	*	*	*	*	*	*	*	*	*	*	*	*	*	*	*	*	RQEI01005106.1_6_1	*	*	*	*	*	*	*	*	*	*	*	*	*	*	*	*	*	*	*	*	*	*	*	*	*	*
3	3	1	*	*	*	*	*	*	*	*	*	*	*	*	*	*	*	*	*	*	*	*	*	*	*	*	*	*	*	*	*	*	*	*	*	*	*	*	*	*	*	*	*	*	*	*	*	*	*
3	3	0.333	*	*	*	*	*	*	*	*	*	*	*	*	*	*	*	*	*	*	*	*	*	*	*	*	*	*	*	*	*	*	*	*	*	*	*	*	*	*	*	*	*	*	*	*	*	*	*
3	4	0.146	*	*	*	*	*	*	*	*	*	*	*	*	*	*	*	*	*	*	*	*	*	*	*	*	*	*	*	*	*	*	*	*	*	*	*	*	*	*	*	*	*	*	*	*	*	*	*
3	3	1	*	*	*	*	*	*	*	*	*	*	*	*	*	*	*	*	*	*	*	*	*	*	*	*	*	*	*	*	*	*	*	*	*	*	*	*	*	*	*	*	*	*	*	*	*	*	*
3	3	1	*	*	*	*	*	*	*	*	*	*	*	*	*	*	*	*	*	*	*	*	*	*	*	*	*	*	*	*	*	*	*	*	*	*	*	*	*	*	*	*	*	*	*	*	*	*	*
3	3	1	*	*	*	*	*	*	*	*	*	*	*	*	*	*	*	*	*	*	*	*	*	*	*	*	*	*	*	*	*	*	*	*	*	*	*	*	*	*	*	*	*	*	*	*	*	*	*
3	3	0.333	*	*	*	*	*	*	*	*	*	*	*	*	*	*	KE594544.1_7_1	*	*	*	*	*	*	*	*	*	*	*	*	*	*	*	*	*	*	*	*	*	*	*	*	*	*	*	*	*	*	*	*
3	3	1	*	*	*	*	*	*	*	*	*	*	*	*	*	*	*	*	*	*	*	*	*	*	*	*	*	*	*	*	*	*	*	*	*	*	*	*	*	*	*	*	*	*	*	*	*	*	*
3	3	1	*	*	*	*	*	*	*	*	*	*	*	*	*	RCMN01002629.1_4_1	*	*	*	*	*	*	*	*	*	*	*	*	RCMO01002119.1_4_1	*	*	*	*	*	RCMQ01002593.1_4_1	*	*	*	*	*	*	*	*	*	*	*	*	*	*
3	3	1	*	*	*	*	*	*	*	*	*	*	*	*	*	*	*	*	*	*	*	*	*	*	*	*	*	*	*	*	*	*	*	*	*	JAABLK010001806.1_5_1	*	*	*	*	*	*	*	*	*	*	*	*	*
3	4	0.146	*	*	*	*	*	*	*	*	*	*	*	*	*	*	*	*	*	*	*	*	*	*	*	*	*	*	*	*	*	*	*	*	*	*	*	*	*	*	*	*	*	*	*	*	*	*	*
3	3	1	*	*	*	*	*	*	*	*	*	*	*	*	*	*	KE584057.1_5_1	*	*	*	*	*	*	*	*	*	*	*	*	*	*	*	*	*	*	*	*	*	*	*	*	*	*	*	*	*	*	*	*
3	3	1	*	*	*	*	*	*	*	*	*	*	*	*	*	*	*	*	*	*	*	*	*	*	*	*	*	*	*	*	*	*	*	*	*	*	*	*	*	*	*	*	*	*	*	*	*	*	*
3	3	1	*	*	*	JAGDFL010001582.1_2_1	*	*	*	*	*	*	*	*	*	*	*	*	*	*	*	*	*	*	*	*	*	*	*	*	*	*	*	*	*	*	*	*	*	*	*	*	*	*	*	*	*	*	*
3	3	1	*	*	*	*	*	*	*	*	*	*	*	*	*	*	*	*	*	*	*	*	*	*	*	*	*	*	*	*	*	*	*	*	*	*	*	*	*	*	*	*	*	*	*	*	*	*	*
3	3	1	*	*	*	*	*	*	*	*	*	*	*	*	*	*	*	*	*	*	*	*	*	*	*	*	*	*	*	*	*	*	*	*	*	*	*	*	*	*	*	*	*	*	*	*	*	*	*
3	3	1	*	*	*	*	*	*	*	*	*	*	*	*	*	*	*	*	*	*	*	*	*	*	*	*	*	*	*	*	*	*	*	*	*	*	*	*	*	*	*	*	*	*	*	*	*	*	*
3	3	1	*	*	*	*	*	*	*	*	*	*	*	*	*	*	*	*	*	*	*	*	*	*	*	*	*	*	*	*	*	*	*	*	*	*	*	*	*	*	*	*	*	*	*	*	*	*	*
3	3	1	*	*	*	*	*	*	*	*	*	*	*	*	*	*	*	*	*	*	*	*	*	*	*	*	*	*	*	*	*	*	*	*	*	*	*	*	*	*	*	*	*	*	*	*	*	*	*
3	3	1	*	*	*	*	*	*	*	*	*	*	*	*	*	*	*	*	*	*	*	*	*	*	*	*	*	*	*	*	*	*	*	*	*	*	*	*	*	*	*	*	*	*	*	*	*	*	*
3	3	1	*	*	*	*	*	*	*	*	*	*	*	*	*	*	*	*	*	*	*	*	*	*	*	*	*	*	*	*	*	*	*	*	*	*	*	*	*	*	*	*	*	*	*	*	*	*	*
3	3	1	*	*	*	*	*	*	*	*	*	*	*	*	*	*	*	*	*	*	*	*	*	*	*	*	*	*	*	*	*	*	*	*	*	*	*	*	*	*	*	*	*	*	*	*	*	*	*
3	3	1	*	*	*	*	*	*	*	*	*	*	*	*	*	*	*	*	*	*	*	*	*	*	*	*	*	*	*	*	*	*	*	*	*	*	*	*	*	*	*	*	*	*	*	*	*	*	*
3	3	1	*	*	*	*	*	*	*	*	*	*	*	*	*	*	*	*	*	*	*	*	*	*	*	*	*	*	*	*	*	*	*	*	*	*	*	*	*	*	*	*	*	*	*	*	*	*	*
3	3	1	*	*	*	*	*	*	*	*	*	*	*	*	*	*	*	*	*	*	*	*	*	*	*	*	*	*	*	*	*	*	*	*	*	*	*	JAFJYM010000092.1_304_1	*	*	*	*	*	*	*	*	*	*	*
3	3	0.333	*	*	JAENGY010000957.1_47_1	*	*	*	*	*	*	*	*	*	*	*	*	*	*	*	*	*	*	*	*	*	*	*	*	*	*	*	*	*	*	*	*	*	*	*	*	*	*	*	*	*	*	*	*
3	3	1	*	*	JAENGY010001567.1_3_1	*	*	*	*	*	*	*	*	*	*	*	*	*	*	*	*	*	*	*	*	*	*	*	*	*	*	*	*	*	*	*	*	*	*	*	*	*	*	*	*	*	*	*	*
3	3	1	*	*	*	*	*	*	*	*	*	*	*	*	*	*	KE582442.1_4_1	*	*	*	*	*	*	*	*	*	*	*	*	*	*	*	*	*	*	*	*	*	*	*	*	*	*	*	*	*	*	*	*
3	3	1	*	*	*	*	*	*	*	*	*	*	*	*	*	*	*	*	*	*	*	*	*	*	*	*	*	*	*	*	*	*	*	*	*	*	*	*	*	*	*	*	*	*	*	*	*	*	*
3	3	1	LGTS01000481.1_16_1	LGTR01000479.1_16_1	*	*	*	*	*	*	*	*	*	*	*	*	*	*	*	*	*	*	*	*	*	*	*	*	*	*	*	*	*	*	*	*	*	*	*	*	*	*	*	*	*	*	*	*	*
3	3	0.333	*	*	*	*	*	*	*	*	*	*	*	*	*	*	*	*	*	*	*	*	*	*	*	*	*	*	*	*	*	*	*	*	*	*	*	*	*	*	*	*	*	*	*	*	*	*	*
3	3	0.333	*	*	*	*	*	*	*	*	*	*	*	*	*	*	KE571062.1_16_1	*	*	*	*	*	*	*	*	*	*	*	*	*	*	*	*	*	*	*	*	*	*	*	*	*	*	*	*	*	*	*	*
3	4	0.146	*	*	*	*	*	*	*	*	*	*	*	*	*	*	*	*	*	*	*	*	*	*	*	*	JAFLQJ010000011.1_55_1	*	*	*	*	*	*	*	*	*	*	*	*	*	*	*	*	*	*	*	*	*	*
3	3	0.333	*	*	*	*	*	*	*	*	*	*	*	*	*	*	AUVH01027613.1_3_1	*	*	*	*	*	*	*	*	*	*	*	*	*	*	*	*	*	*	*	*	*	LGSJ01000304.1_1_1	*	*	*	*	*	*	*	*	*	*
3	3	1	*	*	*	*	*	*	*	*	*	*	*	*	*	*	*	*	*	*	*	*	*	*	*	*	*	*	*	*	*	*	*	*	*	*	*	*	*	*	*	*	*	*	*	*	*	*	*
3	3	1	*	*	*	JAGDFL010000114.1_100_1	*	*	*	*	*	*	*	*	*	*	*	*	*	*	*	*	*	*	*	*	*	*	*	*	*	*	*	*	*	*	*	*	*	*	*	*	*	*	*	*	*	*	*
3	4	0.5	*	*	*	JAGDFL010000775.1_30_1,JAGDFL010000869.1_15_1	*	*	*	*	*	*	*	*	*	*	*	*	*	*	*	*	*	*	*	*	*	*	*	*	*	*	*	*	*	*	*	*	*	*	*	*	*	*	*	*	*	*	*
3	3	1	*	*	*	*	*	*	*	*	*	*	*	*	*	*	*	*	*	*	*	*	*	*	*	*	*	*	*	*	*	*	*	*	*	*	*	JAFJYM010000076.1_54_1	*	*	PDCZ01003905.1_5_1	*	*	*	*	*	*	*	*
3	3	1	*	*	*	*	*	*	*	*	*	*	*	*	*	*	*	*	*	*	*	*	*	*	*	*	*	*	*	*	*	*	*	*	*	*	*	*	*	*	*	*	*	*	*	*	*	*	*
3	3	1	*	*	*	*	*	*	*	*	*	*	*	*	*	*	*	*	*	*	*	*	*	*	*	*	*	*	*	*	*	*	*	*	*	*	*	*	*	LGSK01000931.1_42_1	PDCZ01004152.1_17_1	*	*	*	*	*	*	*	*
3	4	0.5	*	*	*	*	*	*	*	*	*	*	*	*	*	*	*	*	*	*	*	*	*	*	*	*	*	*	*	*	*	*	*	*	*	*	*	*	*	*	*	*	*	QXGE01012028.1_5_1	*	*	*	*	*
3	3	1	*	*	*	*	*	*	*	*	*	*	*	*	*	*	*	*	*	*	*	*	RQEI01007570.1_1_1	*	*	JADEVP010000030.1_758_1	JAFLQJ010000277.1_35_1	*	*	*	*	*	*	*	*	*	*	*	*	*	*	*	*	*	*	*	*	*	*
3	3	1	*	*	*	*	*	*	*	*	*	*	*	*	*	*	*	RQEN01005320.1_5_1	*	*	*	RQEJ01006314.1_6_1	*	*	JAFLQK010000472.1_529_1	*	*	*	*	*	*	*	*	*	*	*	*	*	*	*	*	*	*	*	*	*	*	*	*
3	3	1	*	*	*	*	*	*	*	*	*	*	*	*	*	*	*	*	*	*	*	*	*	*	*	*	*	*	*	*	*	*	*	*	*	*	*	*	*	*	*	*	*	*	*	QXGC01011561.1_3_1	*	*	*
3	4	0.5	LGTS01000834.1_32_1	LGTR01000830.1_66_1	*	*	*	*	*	*	*	*	*	*	*	*	*	*	*	*	*	*	*	*	*	*	*	*	*	*	*	*	*	*	*	*	*	*	*	*	*	*	*	*	*	*	*	*	*
3	3	0.333	*	*	*	JAGDFL010000083.1_209_1	*	*	*	*	*	*	*	*	*	*	*	*	*	*	*	*	*	*	*	*	*	*	*	*	*	*	*	*	*	*	*	*	*	*	*	*	*	*	*	*	*	*	*
3	3	1	*	*	*	*	*	*	*	*	*	*	*	*	*	*	*	*	*	*	*	*	*	*	*	*	*	*	*	*	*	*	*	*	*	*	*	*	*	*	*	*	*	*	*	*	*	*	*
3	3	1	*	*	*	*	*	*	*	*	*	*	*	*	*	*	KE580115.1_3_1	*	*	*	*	*	*	*	*	*	*	*	*	*	*	*	*	*	*	*	*	*	*	*	*	*	*	*	*	*	*	*	*
3	3	0.333	*	*	*	*	*	*	*	*	*	*	*	*	*	*	*	*	*	*	*	*	*	*	*	*	*	*	*	*	*	*	*	*	*	*	*	*	*	*	*	*	*	*	*	*	*	*	*
3	3	1	*	*	*	*	*	*	*	*	*	*	*	*	*	*	*	*	*	*	*	*	*	*	*	*	*	*	*	*	*	*	*	*	*	*	*	*	*	*	*	*	*	*	*	*	*	*	*
3	5	0.4	*	*	*	JAGDFL010000104.1_214_1	*	*	*	*	*	*	*	*	*	*	*	*	*	*	*	*	*	*	*	*	*	*	*	*	*	*	*	*	*	*	*	*	*	*	*	*	*	*	*	*	*	*	*
3	3	1	*	*	*	*	*	*	*	*	*	*	*	*	*	*	*	*	*	*	*	*	*	*	*	*	*	*	*	*	*	*	*	*	*	*	*	*	*	*	*	*	*	*	*	*	*	*	*
3	3	1	*	*	*	*	*	*	*	*	*	*	*	*	*	*	*	*	*	*	*	*	*	*	*	*	*	*	*	*	*	*	*	*	*	*	*	*	*	*	*	*	*	*	*	*	*	*	*
3	3	1	*	*	*	*	*	*	*	*	*	*	*	*	*	*	*	*	*	*	*	*	*	*	*	*	*	*	*	*	*	*	*	*	*	*	*	*	*	*	*	*	*	*	*	*	*	*	*
3	3	1	*	*	*	*	*	*	*	*	*	*	*	*	*	*	KE574063.1_4_1	*	*	*	*	*	*	*	*	*	*	*	*	*	*	*	*	*	*	*	*	*	*	*	*	*	*	*	*	*	*	*	*
3	3	1	*	*	*	*	*	*	*	*	*	*	*	*	*	*	*	*	*	*	*	*	*	*	*	*	*	*	*	*	*	*	*	*	*	*	*	*	*	*	*	*	*	*	*	*	*	*	*
3	5	0.2	*	*	*	*	*	*	*	*	*	*	*	*	*	*	AUVH01029108.1_6_1,AUVH01029726.1_1_1,AUVH01056770.1_1_1	*	*	*	*	*	*	*	*	*	*	*	*	*	*	*	*	*	*	*	*	*	*	*	*	*	*	*	*	*	*	*	*
3	3	1	*	*	*	*	*	*	*	*	*	*	*	*	*	*	*	*	*	*	*	*	*	*	*	*	*	*	*	*	*	*	*	*	*	*	PDCY01000465.1_2_1	*	LGSJ01000715.1_2_1	*	PDCZ01000434.1_2_1	*	*	*	*	*	*	*	*
3	3	1	*	*	*	*	*	*	*	*	*	*	*	*	*	*	*	RQEN01000120.1_106_1	*	*	*	RQEJ01006595.1_3_1	*	*	*	JADEVP010000044.1_1320_1	*	*	*	*	*	*	*	*	*	*	*	*	*	*	*	*	*	*	*	*	*	*	*
3	3	1	*	*	*	JAGDFL010000026.1_193_1	*	*	*	*	*	*	*	*	*	*	*	*	*	*	*	*	*	*	*	*	*	*	*	*	*	*	*	*	*	*	*	*	*	*	*	*	*	*	*	*	*	*	*
3	3	0.333	*	*	*	*	*	*	*	*	*	*	*	*	*	*	*	*	*	*	*	*	*	*	*	*	*	*	*	*	*	*	*	*	*	*	PDCY01008067.1_5_1	*	*	*	*	*	*	*	*	*	*	*	*
3	3	1	*	*	*	*	*	*	*	*	*	*	*	*	*	*	*	*	*	*	*	*	*	*	*	*	*	*	*	*	*	*	*	*	*	*	*	*	*	*	*	*	*	*	*	*	*	*	*
3	5	0.4	*	*	*	*	*	*	*	*	*	*	*	*	*	*	*	*	*	*	*	*	*	*	*	*	*	*	*	*	*	*	*	*	*	*	*	*	*	*	*	*	*	*	*	*	*	*	*
3	3	1	*	*	*	*	*	*	*	*	*	*	*	*	*	*	*	RQEN01001275.1_18_1	*	*	*	RQEJ01002922.1_9_1	*	*	*	JADEVP010000074.1_407_1	*	*	*	*	*	*	*	*	*	*	*	*	*	*	*	*	*	*	*	*	*	*	*
3	3	0.333	*	*	*	JAGDFL010000283.1_5_1	*	*	*	*	*	*	*	*	*	*	*	*	RQEM01008287.1_5_1	*	RQEK01005550.1_5_1	*	*	*	*	*	*	*	*	*	*	*	*	*	*	*	*	*	*	*	*	*	*	*	*	*	*	*	*
3	3	1	*	*	*	*	*	*	*	*	*	*	*	*	*	*	*	*	*	*	*	*	*	*	*	*	*	*	*	*	*	*	*	*	*	*	*	*	*	*	*	*	*	*	*	*	*	*	*
3	4	0.5	*	*	*	*	*	*	*	*	*	*	*	*	*	*	*	*	*	*	*	*	*	*	*	*	*	*	*	*	*	*	*	*	*	*	*	*	*	KQ473945.1_22_1,LGSK01003518.1_11_1	*	*	*	*	*	*	*	*	*
3	3	1	*	*	*	*	*	*	*	*	*	*	*	*	*	*	*	*	*	*	*	*	*	*	*	*	*	*	*	*	*	*	*	*	*	*	*	*	*	*	*	*	*	*	*	*	*	*	*
3	3	1	*	*	*	*	*	*	*	*	*	*	*	*	*	*	*	*	*	*	*	*	*	*	*	*	*	*	*	*	*	*	*	*	*	*	*	*	*	*	*	*	*	*	*	*	*	*	*
3	3	1	*	*	*	*	*	*	*	*	*	*	*	*	*	*	*	*	*	*	*	*	*	*	*	*	*	*	*	*	*	*	*	*	*	*	*	*	*	*	*	*	*	*	*	*	*	*	*
3	4	0.5	*	*	*	*	*	*	*	*	*	*	*	*	*	*	*	*	*	*	*	*	RQEI01007314.1_2_1	JAFLQL010000301.1_14_1,JAFLQL010000301.1_1713_1	*	*	JAFLQJ010000352.1_405_1	*	*	*	*	*	*	*	*	*	*	*	*	*	*	*	*	*	*	*	*	*	*
3	3	1	*	*	*	*	*	*	*	*	*	*	*	*	*	*	*	*	*	*	*	*	*	*	*	*	*	*	*	*	*	*	*	*	*	*	*	*	*	*	*	*	*	*	*	*	*	*	*
3	3	1	*	*	*	*	*	*	*	*	*	*	*	*	*	*	*	*	*	*	*	*	*	*	*	*	*	*	*	*	*	*	*	*	*	*	PDCY01008682.1_6_1	*	*	*	PDCZ01004806.1_8_1	*	*	*	*	*	*	*	*
3	3	1	*	*	*	*	*	*	*	*	*	*	*	*	*	*	*	*	*	*	*	*	*	*	*	*	*	*	*	*	*	*	*	*	*	*	*	*	*	*	*	*	*	*	*	*	*	*	*
3	3	1	*	*	*	*	*	*	*	*	*	*	*	*	*	*	*	*	*	*	*	*	*	*	*	*	*	*	*	*	*	*	*	*	*	*	*	*	*	*	*	*	AUWJ02011312.1_8_1	*	*	*	*	*	*
3	3	1	*	*	*	*	*	*	*	*	*	*	*	*	*	*	*	*	*	*	*	*	*	*	*	*	*	*	*	*	*	*	*	*	*	*	*	*	*	*	*	*	*	*	*	*	*	*	*
3	3	1	*	*	*	*	*	*	*	*	*	*	*	*	*	*	*	*	*	*	*	*	*	*	*	*	*	*	*	*	*	*	*	*	*	*	*	*	*	*	*	*	*	*	*	*	*	*	*
3	3	1	*	*	*	*	*	*	*	*	*	RCMU01000528.1_65_1	*	*	*	*	*	*	*	*	*	*	*	*	*	*	*	*	*	*	*	*	*	*	*	*	*	*	*	*	*	*	*	*	*	*	*	*	*
3	3	1	*	*	*	*	*	*	*	*	*	*	*	*	*	*	*	*	*	*	*	*	*	*	*	*	*	*	*	*	*	*	*	*	*	*	*	*	*	*	*	*	*	*	*	*	*	*	*
3	3	1	*	*	*	*	*	*	*	*	*	*	*	*	*	*	*	*	*	*	*	*	*	*	*	*	*	*	*	*	*	*	*	*	*	*	PDCY01002642.1_6_1	JAFJYM010000105.1_147_1	*	*	PDCZ01003095.1_5_1	*	*	*	*	*	*	*	*
3	3	1	*	*	*	*	*	*	*	*	*	*	*	*	*	*	*	*	*	*	*	*	*	*	*	*	*	*	*	*	*	*	*	*	*	*	PDCY01001822.1_9_1	JAFJYM010000045.1_360_1	*	*	PDCZ01001926.1_19_1	*	*	*	*	*	*	*	*
3	3	1	*	*	*	*	*	*	*	*	*	*	*	*	*	*	*	*	*	*	*	*	*	*	*	*	*	*	*	*	*	*	*	*	*	*	PDCY01006608.1_6_1	JAFJYM010000001.1_12757_1	*	*	PDCZ01002056.1_40_1	*	*	*	*	*	*	*	*
3	3	1	*	*	*	*	*	*	*	*	*	*	*	*	*	*	*	*	*	*	*	*	*	*	*	*	*	*	*	*	*	*	*	*	*	*	PDCY01007515.1_2_1	JAFJYM010000112.1_795_1	*	*	PDCZ01005799.1_2_1	*	*	*	*	*	*	*	*
3	3	1	*	*	*	*	*	*	*	*	*	*	*	*	*	*	*	RQEN01000142.1_73_1	*	*	*	*	RQEI01000994.1_2_1	*	*	*	*	*	*	*	*	*	*	*	*	*	*	*	*	*	*	NSDL01007113.1_5_1	*	*	*	*	*	*	*
3	3	1	*	*	*	*	*	*	*	*	*	*	*	*	*	*	*	*	*	*	RQEK01000200.1_4_1	*	RQEI01006806.1_6_1	*	*	JADEVP010000042.1_1241_1	*	*	*	*	*	*	*	*	*	*	*	*	*	*	*	*	*	*	*	*	*	*	*
3	3	0.333	*	*	*	*	*	*	*	*	*	*	*	*	*	*	*	*	*	*	*	*	RQEI01008620.1_3_1	*	*	*	*	*	*	*	*	*	*	*	*	*	*	*	*	*	*	*	KV738662.1_7_1	*	*	*	*	*	*
3	3	1	*	*	*	*	*	*	*	*	*	*	*	*	*	*	*	*	*	*	*	*	*	*	*	*	*	*	*	*	*	*	*	*	*	*	*	*	*	*	*	*	*	*	*	*	*	*	*
3	3	1	*	*	JAENGY010002345.1_1_1	*	*	*	*	*	*	*	*	*	*	*	*	*	*	*	*	*	*	*	*	*	*	*	*	*	*	*	*	*	*	*	*	*	*	*	*	*	*	*	*	*	*	*	*
3	3	1	*	*	*	*	*	*	*	*	*	*	*	*	*	*	*	*	*	*	*	*	*	*	*	*	*	*	*	*	*	*	*	*	*	*	*	*	*	*	*	*	*	*	*	*	*	*	*
3	5	0.6	*	*	*	*	*	*	*	*	*	*	*	*	*	*	*	*	*	*	*	*	*	*	*	*	*	*	*	*	*	*	*	*	*	*	*	*	*	*	*	*	*	*	*	*	*	*	*
3	3	1	*	*	*	*	*	*	*	*	*	*	*	*	*	*	*	*	*	*	*	*	*	*	*	*	*	*	*	*	*	*	*	*	*	*	*	*	*	*	*	*	*	*	*	*	*	*	*
3	3	1	*	*	*	*	*	*	*	*	*	*	*	*	*	*	*	*	*	*	*	*	*	*	*	*	*	*	*	*	*	*	*	*	*	*	*	*	*	*	*	*	*	*	*	*	*	*	*
3	3	1	*	*	*	*	*	*	*	*	*	*	*	*	*	*	*	*	*	*	*	*	*	*	*	*	*	*	*	*	*	*	*	*	*	*	*	*	*	*	*	*	*	*	*	*	*	*	*
3	3	1	*	*	*	*	*	*	*	*	*	*	*	*	*	*	*	*	*	*	*	RQEJ01002111.1_24_1	*	JAFLQL010000258.1_559_1	*	*	JAFLQJ010000169.1_931_1	*	*	*	*	*	*	*	*	*	*	*	*	*	*	*	*	*	*	*	*	*	*
3	3	1	*	*	*	*	*	*	*	*	*	*	*	*	*	*	*	*	*	*	*	*	*	JAFLQL010000017.1_1577_1	JAFLQK010000391.1_360_1	*	JAFLQJ010000488.1_162_1	*	*	*	*	*	*	*	*	*	*	*	*	*	*	*	*	*	*	*	*	*	*
3	3	1	*	*	*	*	*	*	*	*	*	*	*	*	*	*	*	*	*	*	*	*	RQEI01007437.1_3_1	JAFLQL010000113.1_2323_1	JAFLQK010000369.1_3_1	*	*	*	*	*	*	*	*	*	*	*	*	*	*	*	*	*	*	*	*	*	*	*	*
3	3	1	*	*	*	*	*	*	*	*	*	*	*	*	*	*	*	RQEN01001884.1_34_1	*	*	*	RQEJ01005422.1_7_1	*	JAFLQL010000083.1_456_1	*	*	*	*	*	*	*	*	*	*	*	*	*	*	*	*	*	*	*	*	*	*	*	*	*
3	3	1	*	*	*	*	*	*	*	*	*	*	*	*	*	*	*	*	*	*	*	*	*	*	*	*	*	*	*	*	*	*	*	*	*	*	*	*	*	*	*	*	*	*	*	*	*	*	*
3	3	1	*	*	*	*	*	*	*	*	*	*	*	*	*	*	*	*	*	*	*	*	*	*	*	*	*	*	*	*	*	*	*	*	*	*	*	*	*	*	*	*	*	*	*	*	*	*	*
3	3	1	*	*	*	*	*	*	*	*	*	*	*	*	*	*	*	*	*	*	RQEK01001995.1_4_1	*	RQEI01003824.1_8_1	JAFLQL010000445.1_299_1	*	*	*	*	*	*	*	*	*	*	*	*	*	*	*	*	*	*	*	*	*	*	*	*	*
3	3	1	*	*	*	*	*	*	*	*	*	*	*	*	*	*	*	RQEN01005298.1_2_1	*	*	RQEK01001894.1_16_1	*	RQEI01001037.1_20_1	*	*	*	*	*	*	*	*	*	*	*	*	*	*	*	*	*	*	*	*	*	*	*	*	*	*
3	3	1	*	*	*	*	*	*	*	*	*	*	*	*	*	*	*	*	*	*	*	*	*	*	*	*	*	*	*	*	*	*	*	*	*	*	*	*	*	*	*	*	*	*	*	*	*	*	*
3	3	1	*	*	*	*	*	*	*	*	*	*	*	*	*	*	*	*	*	*	*	*	*	*	*	*	*	*	*	*	*	*	*	*	*	*	*	*	*	*	*	*	*	*	*	*	*	*	*
3	3	0.333	*	*	*	*	*	*	*	*	*	*	*	*	*	*	*	*	*	*	*	*	*	*	*	*	*	*	*	*	*	*	*	*	*	*	*	*	*	*	*	*	KV744515.1_64_1	*	*	*	*	*	*
3	3	1	*	*	*	*	*	*	*	*	*	*	*	*	*	*	*	*	*	*	*	*	*	*	*	*	*	*	*	*	*	*	*	*	*	*	*	*	*	*	*	*	*	*	*	*	*	*	*
3	3	1	*	*	*	*	*	*	*	*	*	*	*	*	*	*	*	*	*	*	*	*	*	*	*	*	*	*	*	*	*	*	*	*	*	*	*	*	*	*	*	*	*	*	*	*	*	*	*
3	3	1	*	*	JAENGY010000351.1_95_1	*	*	*	*	*	*	*	*	*	*	*	*	*	*	*	*	*	*	*	*	*	*	*	*	*	*	*	*	*	*	*	*	*	*	*	*	*	*	*	*	*	*	*	*
3	3	1	*	*	*	*	*	*	*	*	*	*	*	*	*	*	*	*	*	*	*	*	*	*	*	*	*	*	*	*	*	*	*	*	*	*	*	*	*	*	*	*	*	*	*	*	*	*	*
3	3	1	*	*	*	*	*	*	*	*	*	*	*	*	*	*	*	*	*	*	*	*	*	*	*	*	*	*	*	*	*	*	*	*	*	*	*	*	*	*	*	*	*	*	*	*	*	*	*
3	3	1	*	*	*	*	*	*	*	*	*	*	*	*	*	*	*	*	*	*	*	*	*	*	*	*	*	*	*	*	*	*	*	*	*	*	*	*	*	*	*	*	*	*	*	*	*	*	*
3	3	1	*	*	*	*	*	*	*	*	*	*	*	*	*	*	*	*	*	*	*	*	*	*	*	*	*	*	*	*	*	*	*	*	*	*	*	*	*	*	*	*	*	*	*	*	*	*	*
3	3	1	*	*	*	*	*	*	*	*	*	*	*	*	*	*	*	*	*	*	*	*	*	*	*	*	*	*	*	*	*	*	*	*	*	*	*	*	*	*	*	*	*	*	*	*	*	*	*
3	3	1	*	*	*	*	*	*	*	*	*	*	*	*	*	*	*	*	*	*	*	*	*	*	*	*	*	*	*	*	*	*	*	*	*	*	*	*	*	*	*	*	*	*	*	*	*	*	*
2	2	1	*	*	*	*	*	*	*	*	*	*	*	*	*	*	*	*	*	*	*	*	*	*	*	*	*	*	*	*	*	*	*	*	*	*	*	*	*	*	*	*	*	*	*	*	*	*	*
2	2	1	*	*	*	*	*	*	*	*	*	*	*	*	*	*	*	*	*	*	*	*	*	*	*	*	*	*	*	*	*	*	*	*	*	*	*	*	*	*	*	*	*	*	*	*	*	*	*
2	2	1	*	*	JAENGY010002523.1_4_1	*	*	*	*	*	*	*	*	*	*	*	*	*	*	*	*	*	*	*	*	*	*	*	*	*	*	*	*	*	*	*	*	*	*	*	*	*	*	*	*	*	*	*	*
2	3	0.333	*	*	*	*	*	*	*	*	*	*	*	*	*	*	*	*	*	*	*	*	*	*	*	*	*	*	*	*	*	*	*	*	*	*	*	*	*	*	*	*	*	*	*	*	*	*	*
2	2	1	*	*	*	*	*	*	*	*	*	*	*	*	*	*	*	*	*	*	*	*	*	*	*	*	*	*	*	*	*	*	*	*	*	*	*	*	*	*	*	*	*	*	*	*	*	*	*
2	2	1	*	*	*	*	*	*	*	*	*	*	*	*	*	*	*	*	*	RQEL01005460.1_8_1	*	*	*	*	*	*	*	*	*	*	*	*	*	*	*	*	*	*	*	*	*	*	*	*	*	*	*	*	*
2	2	1	*	*	*	*	*	*	*	*	*	*	*	*	*	*	*	*	*	RQEL01006037.1_9_1	*	*	*	*	*	*	*	*	*	*	*	*	*	*	*	*	*	*	*	*	*	*	*	*	*	*	*	*	*
2	2	1	*	*	*	*	*	*	*	*	*	*	*	*	*	*	*	*	*	*	*	*	*	*	*	*	*	*	*	*	*	*	*	*	*	*	*	*	*	*	*	*	*	*	*	*	*	*	*
2	2	1	*	*	*	*	*	*	*	*	*	*	*	*	*	*	*	*	*	*	*	*	*	*	*	*	*	*	*	*	*	*	*	*	*	*	*	*	*	*	*	*	*	*	*	*	*	*	*
2	2	1	*	*	*	*	*	*	*	*	*	*	*	*	*	*	*	*	*	*	*	*	*	*	*	*	*	*	*	*	*	*	*	*	*	*	*	*	*	*	*	*	*	*	*	*	*	*	*
2	2	1	*	*	*	*	*	*	*	*	*	*	*	*	*	*	*	*	*	*	*	*	*	*	*	*	*	*	*	*	*	*	*	*	*	*	*	*	*	*	*	*	*	*	*	*	*	*	*
2	3	0.333	*	*	*	*	*	*	*	*	*	*	*	*	*	*	*	*	*	*	*	*	*	*	*	*	*	*	*	*	*	*	*	*	*	*	*	*	*	*	*	*	*	*	*	*	*	*	*
2	2	1	*	*	*	*	*	*	*	*	*	*	*	*	*	*	*	*	*	*	*	*	RQEI01005242.1_2_1	*	*	*	*	*	*	*	*	*	*	*	*	*	*	*	*	*	*	*	*	*	*	*	*	*	*
2	2	1	*	*	*	*	*	*	*	*	*	*	*	*	*	*	*	*	*	*	*	*	*	*	*	*	*	*	*	*	*	*	*	*	*	*	*	*	*	*	*	*	*	*	*	*	*	*	*
2	2	1	*	*	*	*	*	*	*	*	*	*	*	*	*	*	*	*	*	*	*	*	*	*	*	*	*	*	*	*	*	*	*	*	*	*	*	*	*	*	*	*	*	*	*	*	*	*	*
2	2	1	*	*	*	*	*	*	*	*	*	*	*	*	*	*	*	*	*	*	*	*	*	*	*	*	*	*	*	*	*	*	*	*	*	*	*	*	*	*	*	*	*	*	*	*	*	*	*
2	2	1	*	*	*	*	*	*	*	*	*	*	*	*	*	*	*	*	*	*	*	*	*	*	*	*	*	*	*	*	*	*	*	*	*	*	*	*	*	*	*	*	*	*	*	QXGC01002349.1_17_1	*	*	*
2	2	1	LGTS01002466.1_23_1	*	*	*	*	*	*	*	*	*	*	*	*	*	*	*	*	*	*	*	*	*	*	*	*	*	*	*	*	*	*	*	*	*	*	*	*	*	*	*	*	*	*	*	*	*	*
2	3	0.333	*	*	*	*	*	*	*	*	*	*	*	*	*	*	*	*	*	*	*	*	*	*	*	*	*	*	*	*	*	*	*	*	*	*	*	*	*	*	*	*	*	*	*	*	*	*	*
2	2	1	*	*	*	*	*	*	*	*	*	*	*	*	*	*	*	*	*	*	*	*	*	*	*	*	*	*	*	*	*	*	*	*	*	*	*	*	*	*	*	*	*	*	*	*	*	*	*
2	2	1	*	*	*	*	*	*	*	*	*	*	*	*	*	*	*	*	*	*	*	*	*	*	*	*	*	*	*	*	*	*	*	*	*	*	*	*	*	*	*	*	*	*	*	*	*	*	*
2	2	1	*	*	*	*	*	*	*	*	*	*	*	*	*	*	*	*	*	*	*	*	*	*	*	*	*	*	*	*	*	*	*	*	*	*	*	*	*	*	*	*	AUWJ02005601.1_4_1	*	*	*	*	*	*
2	2	1	*	*	*	*	*	*	*	*	*	*	*	*	*	*	*	*	*	*	*	*	*	*	*	*	*	*	*	*	*	*	*	*	*	*	*	*	*	*	*	*	*	*	*	*	*	*	*
2	2	1	*	*	*	*	*	*	*	*	*	*	*	*	*	*	*	*	*	*	*	*	*	*	*	*	*	*	*	*	*	*	*	*	*	*	*	*	*	*	*	*	*	*	*	*	*	*	*
2	2	1	*	*	*	*	*	*	*	*	*	*	*	*	*	*	*	*	*	*	*	*	*	*	*	*	*	*	*	*	*	*	*	*	*	*	*	*	*	*	*	*	*	*	*	*	*	*	*
2	2	1	*	*	*	*	*	*	*	*	*	*	*	*	*	*	*	*	*	*	*	*	*	*	*	*	*	*	*	*	*	*	*	*	*	*	*	*	*	*	*	*	*	*	*	QXGC01008718.1_2_1	*	*	*
2	2	1	*	*	*	*	*	*	*	*	*	*	*	*	*	*	*	*	*	*	*	*	*	*	*	*	*	*	*	*	*	*	*	*	*	*	*	*	*	*	*	*	*	*	*	*	*	*	*
2	3	0.333	*	*	*	*	*	*	*	*	*	*	*	*	*	*	*	*	*	*	*	*	*	*	*	*	*	*	*	*	*	*	*	*	*	*	*	*	*	*	*	*	*	*	*	*	*	*	*
2	2	1	*	*	*	*	*	*	*	*	*	*	*	*	*	*	*	*	*	*	*	*	*	*	*	*	*	*	*	*	*	*	*	*	*	*	*	*	*	*	*	*	*	*	*	*	*	*	*
2	2	1	*	*	*	*	*	*	*	*	*	*	*	*	*	*	*	*	*	*	*	*	*	*	*	*	*	*	*	*	*	*	*	*	*	*	*	*	*	*	*	*	*	*	*	*	*	*	*
2	2	1	*	*	*	*	*	*	*	*	*	*	*	*	*	*	*	*	*	*	*	*	*	*	*	*	*	*	*	*	*	*	*	*	*	*	*	*	*	*	*	*	*	*	*	*	*	*	*
2	2	1	*	*	*	*	*	*	*	*	*	*	*	*	*	*	*	*	*	*	*	*	*	*	*	*	*	*	*	*	*	*	*	*	*	*	*	*	*	*	*	*	*	*	*	*	*	*	*
2	2	1	*	*	*	*	*	*	*	*	*	*	*	*	*	*	*	*	*	*	*	*	*	JAFLQL010000349.1_1515_1	*	*	*	*	*	*	*	*	*	*	*	*	*	*	*	LGSK01000020.1_300_1	*	*	*	*	*	*	*	*	*
2	2	1	*	*	*	*	*	*	*	*	*	*	*	*	*	*	KE593824.1_15_1	*	*	*	*	*	*	*	*	*	*	*	*	*	*	*	*	*	*	*	*	*	*	*	*	*	*	*	*	*	*	*	*
2	2	1	*	*	*	*	*	*	*	*	*	*	*	*	*	*	*	*	*	*	*	*	*	*	*	*	*	*	*	*	*	*	*	*	*	*	*	*	*	*	*	*	*	*	*	*	*	*	*
2	2	1	*	*	*	*	*	*	*	*	*	*	*	*	*	*	*	*	*	*	*	*	*	*	*	*	*	*	*	*	*	*	*	*	*	*	*	*	*	*	*	*	*	*	*	*	*	*	*
2	2	1	*	*	*	*	*	*	*	*	*	*	*	*	*	*	*	*	*	*	RQEK01003297.1_9_1	*	*	*	*	*	*	*	*	*	*	*	*	*	*	*	*	*	*	*	*	*	*	*	*	*	*	*	*
2	2	1	*	*	*	*	*	*	*	*	*	*	*	*	*	*	*	*	*	*	*	*	*	*	*	*	*	*	*	*	*	*	*	*	*	*	*	*	*	*	*	NSDL01002971.1_24_1	*	*	*	*	*	*	*
2	2	1	*	*	*	*	*	*	*	*	*	*	*	*	*	*	*	*	*	*	*	*	*	*	*	*	*	*	*	*	*	*	*	*	*	*	*	*	*	LGSK01003596.1_3_1	*	NSDL01010981.1_2_1	*	*	*	*	*	*	*
2	2	1	*	*	*	*	*	*	*	*	*	*	*	*	*	*	KE595172.1_17_1	*	*	*	*	*	*	*	*	*	*	*	*	*	*	*	*	*	*	*	*	*	*	*	*	*	*	*	*	*	*	*	*
2	2	1	*	*	*	*	*	*	*	*	*	*	*	*	*	*	*	*	*	*	*	RQEJ01005019.1_4_1	RQEI01004370.1_4_1	*	*	*	*	*	*	*	*	*	*	*	*	*	*	*	*	*	*	*	*	*	*	*	*	*	*
2	2	1	*	*	*	*	*	*	*	*	*	*	*	*	*	*	*	*	*	*	*	*	RQEI01006674.1_4_1	*	*	*	*	*	*	*	*	*	*	*	*	*	*	*	*	*	*	*	*	*	*	*	*	*	*
2	2	1	*	*	*	JAGDFL010000087.1_272_1	*	*	*	*	*	*	*	*	*	*	*	*	*	*	*	*	*	*	*	*	*	*	*	*	*	*	*	*	*	*	*	*	*	*	*	*	*	*	*	*	*	*	*
2	2	1	*	*	*	JAGDFL010000104.1_179_1	*	*	*	*	*	*	*	*	*	*	*	*	*	*	*	*	*	*	*	*	*	*	*	*	*	*	*	*	*	*	*	*	*	*	*	*	*	*	*	*	*	*	*
2	2	1	*	*	*	JAGDFL010000124.1_122_1	*	*	*	*	*	*	*	*	*	*	*	*	*	*	*	*	*	*	*	*	*	*	*	*	*	*	*	*	*	JAABLK010000531.1_78_1	*	*	*	*	*	*	*	*	*	*	*	*	*
2	2	1	*	*	*	*	*	*	*	*	*	*	*	*	*	*	*	*	*	*	*	*	*	*	*	*	*	*	*	*	*	*	*	*	*	*	*	*	*	*	*	*	*	*	*	*	*	*	*
2	2	1	*	*	*	*	*	*	*	*	*	*	*	*	*	*	*	*	*	*	*	*	*	*	*	*	*	*	*	*	*	*	*	*	*	*	*	*	*	*	*	*	*	*	*	*	*	*	*
2	2	1	*	*	*	*	*	*	*	*	*	*	*	*	*	*	*	*	*	*	*	RQEJ01008943.1_3_1	*	*	*	*	*	*	*	*	*	*	*	*	*	*	*	*	*	*	*	*	*	*	*	*	*	*	*
2	2	1	*	*	*	*	*	*	*	*	*	*	*	*	*	*	*	*	*	*	*	*	*	*	*	*	*	*	*	*	*	*	*	*	*	*	*	*	*	*	*	*	*	*	*	*	*	*	*
2	2	1	*	*	*	*	*	*	*	*	*	*	*	*	*	*	*	*	*	*	*	*	*	*	JAFLQK010000262.1_2946_1	*	JAFLQJ010000075.1_158_1	*	*	*	*	*	*	*	*	*	*	*	*	*	*	*	*	*	*	*	*	*	*
2	2	1	*	*	*	*	*	*	*	*	*	*	*	*	*	*	*	*	*	*	*	*	*	*	*	*	JAFLQJ010000349.1_6931_1	*	*	*	*	*	*	*	*	*	*	*	*	*	*	*	*	*	*	*	*	*	*
2	2	1	*	*	*	*	*	*	*	*	*	*	*	*	*	*	*	*	*	*	*	*	*	*	*	*	*	*	*	*	*	*	*	*	*	*	*	*	*	*	*	*	*	*	*	*	*	*	*
2	2	1	*	*	*	JAGDFL010000855.1_2_1	*	*	*	*	*	*	*	*	*	*	*	*	*	*	*	*	*	*	*	*	*	*	*	*	*	*	*	*	*	*	*	*	*	*	*	*	*	*	*	*	*	*	*
2	2	1	*	*	*	*	*	*	*	*	*	*	*	*	*	*	*	*	*	*	*	*	*	*	*	*	*	*	*	*	*	*	*	*	*	*	*	*	*	*	*	*	*	*	*	*	*	*	*
2	2	1	*	*	*	*	*	*	*	*	*	*	*	*	*	*	*	*	*	*	*	*	*	*	*	*	*	*	*	*	*	*	*	*	*	*	*	*	*	*	*	*	*	*	*	*	*	*	*
2	2	1	*	*	*	*	*	*	*	*	*	*	*	*	*	*	*	*	*	*	*	*	*	*	*	*	*	*	*	*	*	*	*	*	*	*	*	JAFJYM010000088.1_886_1	*	*	*	*	*	*	*	*	*	*	*
2	2	1	*	*	*	*	*	*	*	*	*	*	*	*	*	*	*	*	*	*	*	*	*	*	*	*	*	*	*	*	*	*	*	*	*	*	*	*	*	*	*	*	AUWJ02005270.1_16_1	*	*	*	*	*	*
2	2	1	*	*	*	*	*	*	*	*	*	*	*	*	*	*	*	*	RQEM01006956.1_2_1	*	*	*	*	*	*	*	*	*	*	*	*	*	*	*	*	*	*	*	*	*	*	*	KV744094.1_3_1	*	*	*	*	*	*
2	2	1	*	*	JAENGY010000065.1_170_1	*	*	*	*	*	*	*	*	*	*	*	*	*	*	*	*	*	*	*	*	*	*	*	*	*	*	*	*	*	*	*	*	*	*	*	*	*	KV744229.1_26_1	*	*	*	*	*	*
2	2	1	*	*	*	*	*	*	*	*	*	*	*	*	*	*	*	*	*	*	*	*	*	*	*	*	*	JAENGZ010000590.1_13_1	*	*	*	*	*	*	*	*	*	*	*	*	*	*	*	*	*	*	*	*	*
2	2	1	*	*	*	*	*	*	*	*	*	*	*	*	*	*	*	*	*	*	*	*	*	*	*	*	*	*	*	*	*	*	*	*	*	*	*	*	*	*	*	*	*	*	*	*	*	*	*
2	2	1	*	*	*	*	*	*	*	*	*	*	*	*	*	*	*	*	*	*	*	*	*	*	*	*	*	*	*	*	*	*	*	*	*	*	*	*	*	*	*	*	*	*	*	*	*	*	*
2	2	1	*	*	*	*	*	*	*	*	*	*	*	*	*	*	*	*	*	*	*	*	*	*	*	*	*	*	*	*	*	*	*	*	*	*	*	*	*	*	*	*	*	*	*	*	*	*	*
2	2	1	*	*	*	*	*	*	*	*	*	*	*	*	*	*	*	*	*	*	*	*	*	*	*	*	*	*	*	*	*	*	*	*	*	*	*	*	*	*	*	*	*	*	*	*	*	*	*
2	2	1	*	*	*	*	*	*	*	*	*	*	*	*	*	*	*	*	*	*	*	*	*	*	*	*	*	*	*	*	*	*	*	*	*	*	*	*	*	*	*	*	*	*	*	*	*	*	*
2	2	1	*	*	*	*	*	*	*	*	*	*	*	*	*	*	*	*	*	*	*	*	*	*	JAFLQK010000056.1_3162_1	*	*	*	*	*	*	*	*	*	*	*	*	*	*	*	PDCZ01000205.1_47_1	*	*	*	*	*	*	*	*
2	2	1	*	*	*	*	*	*	*	*	*	*	*	*	*	*	*	*	*	*	*	*	*	*	*	*	*	*	*	*	*	*	*	*	*	*	PDCY01004447.1_3_1	*	*	*	PDCZ01002738.1_5_1	*	*	*	*	*	*	*	*
2	2	1	*	*	*	*	*	*	*	*	*	*	*	*	*	*	*	*	*	*	*	*	*	*	*	*	*	*	*	*	*	*	*	*	*	*	PDCY01002653.1_15_1	*	*	*	PDCZ01002852.1_14_1	*	*	*	*	*	*	*	*
2	2	1	*	*	*	*	*	*	*	*	*	*	*	*	*	*	*	*	*	*	*	*	*	*	*	*	*	*	*	*	*	*	*	*	*	*	*	*	*	*	PDCZ01005418.1_6_1	*	*	*	*	*	*	*	*
2	2	1	*	*	*	*	*	*	*	*	*	RCMU01000769.1_51_1	*	*	*	*	*	*	*	*	*	*	*	*	*	*	*	*	*	*	*	*	*	*	RCMQ01000750.1_12_1	*	*	*	*	*	*	*	*	*	*	*	*	*	*
2	2	1	*	*	*	*	*	*	*	*	*	RCMU01003001.1_3_1	*	*	*	*	*	*	*	*	*	*	*	*	*	*	*	*	*	*	*	*	*	*	*	*	*	*	*	*	*	*	*	*	*	*	*	*	*
2	2	1	*	*	*	*	*	*	*	*	*	*	*	*	*	*	*	*	*	*	*	*	*	*	*	*	*	*	*	*	*	*	*	*	*	*	*	*	*	*	*	NSDL01015732.1_5_1	*	*	*	*	*	*	*
2	2	1	*	*	*	*	*	*	*	*	*	*	*	*	*	*	*	*	*	*	*	*	*	*	*	*	*	*	*	*	*	*	*	*	*	*	*	*	*	*	*	*	*	*	*	*	*	*	*
2	2	1	*	*	*	*	*	*	*	*	*	*	*	*	*	*	*	*	*	*	*	*	*	*	*	*	*	*	*	*	*	*	*	*	*	*	*	*	*	*	*	*	*	*	*	*	*	*	*
2	2	1	*	*	*	*	*	*	*	*	*	*	*	*	*	*	*	*	*	*	*	*	*	*	*	*	*	*	*	*	*	*	*	*	*	*	*	*	*	*	*	*	*	*	*	*	*	*	*
2	2	1	*	*	*	*	*	*	*	*	*	*	*	*	*	*	*	*	*	*	*	*	*	*	*	*	*	*	*	*	*	*	*	*	*	*	*	*	*	*	*	*	*	*	*	*	*	*	*
2	4	0.25	*	*	*	*	*	*	*	*	*	*	*	*	*	*	AUVH01023844.1_2_1,KE561683.1_2_1,KE587687.1_8_1	*	*	*	*	*	*	*	*	*	*	*	*	*	*	*	*	*	*	*	*	*	*	*	*	*	*	*	*	*	*	*	*
2	2	1	*	*	*	*	*	*	*	*	*	*	*	*	*	*	*	*	*	*	*	*	*	*	*	*	*	*	*	*	*	*	*	*	*	*	*	*	*	*	*	*	*	*	*	*	*	*	*
2	2	1	*	*	*	*	*	*	*	*	*	*	*	*	*	*	*	*	*	*	*	*	*	*	*	*	*	*	*	*	*	*	*	*	*	*	*	*	*	*	*	*	*	*	*	*	*	*	*
2	2	1	*	*	*	JAGDFL010000114.1_74_1	*	*	*	*	*	*	*	*	*	*	*	*	*	*	*	*	*	*	*	*	*	*	*	*	*	*	*	*	*	*	*	*	*	*	*	*	*	*	*	*	*	*	*
2	2	1	*	*	*	*	*	*	*	*	*	*	*	*	*	*	*	*	*	*	*	*	*	*	*	*	*	*	*	*	*	*	*	*	*	*	*	*	*	*	*	*	*	*	*	*	*	*	*
2	2	1	*	*	*	*	*	*	*	*	*	*	*	*	*	*	*	*	*	*	*	*	*	*	*	*	*	*	*	*	*	*	*	*	*	*	*	*	*	*	*	*	*	*	*	*	*	*	*
2	2	1	*	*	*	*	*	*	*	*	*	*	*	*	*	*	*	*	*	*	*	*	*	*	*	*	*	*	*	*	*	*	*	*	*	*	*	*	*	*	*	*	*	*	*	*	*	*	*
2	2	1	*	*	*	*	*	*	*	*	*	*	*	*	*	*	*	*	*	*	*	*	*	*	*	*	*	*	*	*	*	*	*	*	*	*	*	*	*	*	*	*	*	*	*	*	*	*	*
2	2	1	*	*	*	*	*	*	*	*	*	*	*	*	*	*	*	*	*	*	*	*	*	*	*	*	*	JAENGZ010002107.1_8_1	*	*	*	*	*	*	*	*	*	*	*	*	*	*	*	*	*	*	*	*	*
2	2	1	*	*	*	*	*	*	*	*	*	*	*	*	*	*	*	*	*	*	*	*	*	*	*	*	*	*	*	*	*	*	*	*	*	*	*	*	*	*	*	*	*	*	*	*	*	*	*
2	2	1	*	*	*	*	*	*	*	*	*	*	*	*	*	*	*	*	*	*	*	*	*	*	*	*	*	*	*	*	*	*	*	*	*	*	*	*	*	*	*	*	*	*	*	*	*	*	*
2	2	1	*	*	*	*	*	*	*	*	*	*	*	*	*	*	*	*	*	*	*	*	*	*	*	*	*	*	*	*	*	*	*	*	*	*	*	*	*	*	*	*	*	*	*	*	*	*	*
2	2	1	*	*	*	*	*	*	*	*	*	*	*	*	*	*	*	*	*	*	*	*	*	*	*	*	*	*	*	*	*	*	*	*	*	*	*	*	*	*	*	*	*	*	*	*	*	*	*
2	2	1	*	*	*	*	*	*	*	*	*	*	*	*	*	*	*	*	*	*	*	*	*	*	*	*	*	*	*	*	*	*	*	*	*	JAABLK010000966.1_21_1	*	*	*	*	*	*	*	*	*	*	*	*	*
2	2	1	*	*	*	*	*	*	*	*	*	*	*	*	*	*	*	*	*	*	*	*	*	*	*	*	*	*	*	*	*	*	*	*	*	JAABLK010000719.1_17_1	*	*	*	*	*	*	*	*	*	*	*	*	*
2	2	1	*	*	*	*	*	*	*	*	*	*	*	*	*	*	*	*	*	*	*	*	*	*	*	*	*	*	*	*	*	*	*	*	*	*	*	*	*	*	*	*	*	*	*	*	*	*	*
2	2	1	*	*	*	*	*	*	*	*	*	*	*	*	*	*	*	*	*	*	*	*	*	*	*	*	*	*	*	*	*	*	*	*	*	*	*	*	*	*	*	*	*	*	*	*	*	*	*
2	2	1	*	*	*	*	*	*	*	*	*	*	*	*	*	*	*	*	*	*	*	*	*	*	*	*	*	*	*	*	*	*	*	*	*	*	*	*	*	*	*	*	*	*	*	*	*	*	*
2	2	1	*	*	*	*	*	*	*	*	*	*	*	*	*	*	*	*	*	*	*	*	*	*	*	*	*	*	*	*	*	*	*	*	*	*	*	*	*	*	*	*	*	*	*	*	*	*	*
2	2	1	*	*	*	*	*	*	*	*	*	*	*	*	*	*	*	*	*	*	*	*	*	*	*	*	*	*	*	*	*	*	*	*	*	JAABLK010000038.1_135_1	*	*	*	*	*	NSDL01006631.1_7_1	*	*	*	*	*	*	*
2	2	1	*	*	*	*	*	*	*	*	*	*	*	*	*	*	*	*	*	*	*	*	*	*	*	*	*	*	*	*	*	*	*	*	*	*	*	*	*	*	*	*	*	*	*	*	*	*	*
2	2	1	*	*	*	*	*	*	*	*	*	*	*	*	*	*	*	*	*	*	*	*	*	*	*	*	*	*	*	*	*	*	*	*	*	*	*	*	*	*	*	*	*	*	*	*	*	*	*
2	2	1	*	*	*	*	*	*	*	*	*	*	*	*	*	*	*	*	*	*	*	*	*	*	*	*	*	*	*	*	*	*	*	*	*	*	*	*	*	*	*	*	*	*	*	*	*	*	*
2	2	1	*	*	*	*	*	*	*	*	*	*	*	*	*	*	*	*	*	*	*	*	*	*	*	*	*	*	*	*	*	*	*	*	*	*	*	*	*	*	*	*	*	*	*	*	*	*	*
2	2	1	*	*	*	*	*	*	*	*	*	*	*	*	*	*	*	*	*	*	*	*	*	*	*	*	*	*	*	*	*	*	*	*	*	*	*	*	*	*	*	*	*	*	*	*	*	*	*
2	2	1	*	*	*	*	*	*	*	*	*	*	*	*	*	*	*	*	*	*	*	*	*	*	*	*	*	*	*	*	*	*	*	*	*	*	*	*	*	*	*	*	*	*	*	*	*	*	*
2	2	1	*	*	*	*	*	*	*	*	*	*	*	*	*	*	*	*	*	*	*	*	*	*	*	*	*	*	*	*	*	*	*	*	*	*	*	*	*	*	*	*	*	*	*	*	*	*	*
2	2	1	*	*	*	*	*	*	*	*	*	*	*	*	*	*	*	*	*	*	*	*	*	*	*	*	*	*	*	*	*	*	*	*	*	*	*	*	*	*	*	*	*	*	*	*	*	*	*
2	2	1	*	*	JAENGY010001119.1_47_1	*	*	*	*	*	*	*	*	*	*	*	*	*	*	*	*	*	*	*	*	*	*	*	*	*	*	*	*	*	*	*	*	*	*	*	*	*	*	*	*	*	*	*	*
2	2	1	*	*	JAENGY010001866.1_14_1	*	*	*	*	*	*	*	*	*	*	*	*	*	*	*	*	*	*	*	*	*	*	*	*	*	*	*	*	*	*	*	*	*	*	*	*	*	*	*	*	*	*	*	*
2	2	1	*	*	*	*	*	*	*	*	*	*	*	*	*	*	*	*	*	*	*	*	*	*	*	*	*	*	*	*	*	*	*	*	*	*	*	*	*	*	*	*	*	*	*	*	*	*	*
2	2	1	*	*	*	*	*	*	*	*	*	*	*	*	*	*	*	*	*	*	*	*	*	*	*	*	*	*	*	*	*	*	*	*	*	*	*	*	*	*	*	*	*	*	*	*	*	*	*
2	3	0.333	*	*	*	*	*	*	*	*	*	*	*	*	*	*	*	*	*	*	*	*	*	*	*	*	*	*	*	*	*	*	*	*	*	*	*	*	*	*	*	*	*	*	*	*	*	*	*
2	2	1	*	*	*	*	*	*	*	*	*	*	*	*	*	*	AUVH01082645.1_10_1	*	*	*	*	*	*	*	*	*	*	*	*	*	*	*	*	*	*	*	*	*	*	*	*	*	*	*	*	*	*	*	*
2	2	1	*	*	JAENGY010000170.1_129_1	*	*	*	*	*	*	*	*	*	*	*	KE568267.1_20_1	*	*	*	*	*	*	*	*	*	*	*	*	*	*	*	*	*	*	*	*	*	*	*	*	*	*	*	*	*	*	*	*
2	3	0.333	*	*	*	*	*	*	*	*	*	*	*	*	*	*	KE594019.1_15_1,KE594456.1_5_1	*	*	*	*	*	*	*	*	*	*	*	*	*	*	*	*	*	*	*	*	*	*	*	*	*	*	*	*	*	*	*	*
2	2	1	*	*	*	*	*	*	*	*	*	*	*	*	*	*	*	*	*	*	*	*	*	*	*	*	*	*	*	*	*	*	*	*	*	*	*	*	*	*	*	*	*	*	*	*	*	*	*
2	2	1	*	*	*	*	*	*	*	*	*	*	*	*	*	*	*	*	*	*	*	*	*	*	*	*	*	*	*	*	*	*	*	*	*	*	*	*	*	*	*	*	*	*	*	*	*	*	*
2	2	1	*	*	*	*	*	*	*	*	*	*	*	*	*	*	*	*	*	*	*	*	*	*	*	*	*	*	*	*	*	*	*	*	*	*	*	*	*	*	*	*	*	*	*	*	*	*	*
2	2	1	*	*	*	*	*	*	*	*	*	*	*	*	*	*	*	*	*	*	*	*	*	*	*	*	*	*	*	*	*	*	*	*	*	*	*	*	*	*	*	*	*	*	*	*	*	*	*
2	2	1	*	*	*	*	*	*	*	*	*	*	*	*	*	*	*	*	*	*	*	*	*	*	*	*	*	*	*	*	*	*	*	*	*	*	*	*	*	*	*	*	*	*	*	*	*	*	*
2	2	1	LGTS01000411.1_26_1	LGTR01000405.1_26_1	*	*	*	*	*	*	*	*	*	*	*	*	*	*	*	*	*	*	*	*	*	*	*	*	*	*	*	*	*	*	*	*	*	*	*	*	*	*	*	*	*	*	*	*	*
2	2	1	LGTS01000553.1_67_1	LGTR01000534.1_66_1	*	*	*	*	*	*	*	*	*	*	*	*	*	*	*	*	*	*	*	*	*	*	*	*	*	*	*	*	*	*	*	*	*	*	*	*	*	*	*	*	*	*	*	*	*
2	2	1	LGTS01000531.1_57_1	LGTR01000545.1_57_1	*	*	*	*	*	*	*	*	*	*	*	*	*	*	*	*	*	*	*	*	*	*	*	*	*	*	*	*	*	*	*	*	*	*	*	*	*	*	*	*	*	*	*	*	*
2	2	1	LGTS01001302.1_5_1	LGTR01000830.1_36_1	*	*	*	*	*	*	*	*	*	*	*	*	*	*	*	*	*	*	*	*	*	*	*	*	*	*	*	*	*	*	*	*	*	*	*	*	*	*	*	*	*	*	*	*	*
2	2	1	LGTS01001373.1_14_1	LGTR01000999.1_18_1	*	*	*	*	*	*	*	*	*	*	*	*	*	*	*	*	*	*	*	*	*	*	*	*	*	*	*	*	*	*	*	*	*	*	*	*	*	*	*	*	*	*	*	*	*
2	2	1	LGTS01001042.1_34_1	LGTR01001060.1_30_1	*	*	*	*	*	*	*	*	*	*	*	*	*	*	*	*	*	*	*	*	*	*	*	*	*	*	*	*	*	*	*	*	*	*	*	*	*	*	*	*	*	*	*	*	*
2	2	1	LGTS01001988.1_8_1	LGTR01001956.1_8_1	*	*	*	*	*	*	*	*	*	*	*	*	*	*	*	*	*	*	*	*	*	*	*	*	*	*	*	*	*	*	*	*	*	*	*	*	*	*	*	*	*	*	*	*	*
2	2	1	*	LGTR01003022.1_4_1	*	*	*	*	*	*	*	*	*	*	*	*	*	*	*	*	*	*	*	*	*	*	*	*	*	*	*	*	*	*	*	*	*	*	*	*	*	*	*	*	*	*	*	*	*
2	2	1	*	*	*	*	*	*	*	*	*	*	*	*	*	*	*	*	RQEM01008503.1_5_1	*	*	*	*	*	*	*	*	*	*	*	*	*	*	*	*	*	*	*	*	*	*	*	*	*	*	*	*	*	*
2	5	0.166	*	*	*	*	*	*	*	*	*	*	*	*	*	*	*	*	*	*	*	*	*	*	*	*	*	*	*	*	*	*	*	*	*	*	*	*	*	*	*	*	*	*	*	*	*	*	*
2	2	1	*	*	*	*	*	*	*	*	*	*	*	*	*	*	*	*	*	*	*	*	*	*	*	*	*	*	*	*	*	*	*	*	*	*	*	*	*	*	*	*	*	*	*	*	*	*	*
2	2	1	*	*	*	*	*	*	*	*	*	*	*	*	*	*	*	*	*	*	*	*	*	*	*	*	*	*	*	*	*	*	*	*	*	*	*	*	*	*	*	*	*	*	*	*	*	*	*
2	2	1	*	*	*	*	*	*	*	*	*	*	*	*	*	*	*	*	*	*	*	*	*	*	*	*	*	*	*	*	*	*	*	*	*	*	*	*	*	*	*	*	*	*	*	*	*	*	*
2	2	1	*	*	*	*	*	*	*	*	*	*	*	*	*	*	*	*	*	*	*	*	*	*	*	*	*	*	*	*	*	*	*	*	*	*	*	*	*	*	*	*	*	*	*	*	*	*	*
2	2	1	*	*	*	*	*	*	*	*	*	*	*	*	*	*	*	*	*	*	*	*	*	*	*	*	*	*	*	*	*	*	*	*	*	*	*	*	*	*	*	*	*	*	*	*	*	*	*
2	2	1	*	*	*	*	*	*	*	*	*	*	*	*	*	*	*	*	*	*	*	*	*	*	*	*	*	*	*	*	*	*	*	*	*	*	*	*	*	*	*	*	*	*	*	*	*	*	*
2	2	1	*	*	*	*	*	*	*	*	*	*	*	*	*	*	KE585213.1_22_1	*	*	*	*	*	*	*	*	*	*	*	*	*	*	*	*	*	*	*	*	*	*	*	*	*	*	*	*	*	*	*	*
2	2	1	*	*	*	*	*	*	*	*	*	*	*	*	*	*	*	*	*	*	*	*	*	*	*	*	*	*	*	*	*	*	*	*	*	*	*	*	*	*	*	*	*	*	*	*	*	*	*
2	2	1	*	*	*	*	*	*	*	*	*	*	*	*	*	*	*	*	*	*	*	*	*	*	*	*	*	*	*	*	*	*	*	*	*	*	*	*	*	*	*	*	*	*	*	*	*	*	*
2	2	1	*	*	*	*	*	*	*	*	*	*	*	*	*	*	*	*	*	*	*	*	*	*	*	*	*	*	*	*	*	*	*	*	*	*	*	*	*	*	*	*	*	*	*	*	*	*	*
2	3	0.333	*	*	*	*	*	*	*	*	*	*	*	*	*	*	*	*	*	*	*	*	*	*	*	*	*	*	*	*	*	*	*	*	*	*	*	*	*	*	*	*	*	*	*	*	*	*	*
2	3	0.333	*	*	*	*	*	*	*	*	*	*	*	*	*	*	*	*	*	*	*	*	*	*	*	*	*	*	*	*	*	*	*	*	*	*	*	JAFJYM010000077.1_1295_1	*	*	*	*	*	*	*	*	*	*	*
2	2	1	*	*	*	*	*	*	*	*	*	*	*	*	*	*	AUVH01013250.1_3_1	*	*	*	*	*	*	*	*	*	*	*	*	*	*	*	*	*	*	*	*	*	*	*	*	*	*	*	*	*	*	*	*
2	2	1	*	*	*	*	*	*	*	*	*	*	*	*	*	*	*	*	*	*	*	*	*	*	*	*	*	*	*	*	*	*	*	*	*	*	*	*	*	*	*	*	*	*	*	*	*	*	*
2	2	1	*	*	*	JAGDFL010000569.1_5_1	*	*	*	*	*	*	*	*	*	*	*	*	*	*	*	*	*	*	*	*	*	*	*	*	*	*	*	*	*	*	*	*	*	*	*	*	*	*	*	*	*	*	*
2	3	0.333	*	*	*	*	*	*	*	*	*	*	*	*	*	*	*	*	*	*	*	*	*	*	*	*	*	*	*	*	*	*	*	*	*	*	*	*	*	*	*	*	*	*	*	*	*	*	*
2	2	1	*	*	*	*	*	*	*	*	*	*	*	*	*	*	*	*	*	*	*	*	*	*	*	*	*	*	*	*	*	*	*	*	*	*	*	*	*	*	*	*	*	*	*	*	*	*	*
2	2	1	*	*	*	*	*	*	*	*	*	*	*	*	*	*	*	*	*	*	*	*	*	*	*	*	*	*	*	*	*	*	*	*	*	*	*	*	*	*	*	*	*	*	*	*	*	*	*
2	2	1	*	*	*	*	*	*	*	*	*	*	*	*	*	*	*	*	*	*	*	*	*	*	*	*	*	*	*	*	*	*	*	*	*	*	*	*	*	*	*	*	*	*	*	*	*	*	*
2	2	1	*	*	*	*	*	*	*	*	*	*	*	*	*	*	*	*	*	*	*	*	*	*	*	*	*	*	*	*	*	*	*	*	*	*	*	*	*	*	*	*	*	QXGE01003639.1_15_1	*	*	*	*	QXGB01003598.1_2_1
2	2	1	*	*	*	*	*	*	*	*	*	*	*	*	*	*	*	*	*	*	*	*	*	*	*	*	*	*	*	*	*	*	*	*	*	*	*	*	*	*	*	*	*	*	*	*	*	*	*
2	2	1	*	*	*	*	*	*	*	*	*	RCMU01000398.1_33_1	*	*	*	*	*	*	*	*	*	*	*	*	*	*	*	*	*	*	*	*	*	*	*	*	*	*	*	*	*	*	*	*	*	*	*	*	*
2	2	1	*	*	*	*	*	*	*	*	*	*	*	*	*	*	*	*	*	*	*	*	*	*	*	*	*	*	*	*	*	*	*	*	*	*	*	*	*	*	*	*	*	*	*	*	*	*	*
2	2	1	*	*	*	*	*	*	*	*	*	*	*	*	*	*	*	*	*	*	*	*	*	*	*	*	*	*	*	*	*	*	*	*	*	*	*	*	*	*	*	*	*	*	*	QXGC01007318.1_4_1	*	*	*
2	3	0.333	*	*	*	*	*	*	*	*	*	*	*	*	*	*	*	*	*	*	*	*	*	*	*	*	*	*	*	*	*	*	*	*	*	*	*	*	*	*	*	*	*	*	*	*	*	*	*
2	2	1	*	*	*	*	*	*	*	*	*	*	*	*	*	*	*	*	*	*	*	*	*	*	*	*	*	*	*	*	*	*	*	*	*	*	*	*	*	*	*	*	*	*	*	*	*	*	*
2	2	1	*	*	*	*	*	*	*	*	*	*	*	*	*	*	*	*	*	*	*	*	*	*	*	*	*	*	*	*	*	*	*	*	*	*	*	*	*	*	*	*	*	*	*	*	*	*	*
2	2	1	*	*	*	*	*	*	*	*	*	*	*	*	*	*	*	*	*	*	*	*	*	*	*	*	*	*	*	*	*	*	*	*	*	*	*	*	*	*	*	*	*	*	*	*	*	*	*
2	2	1	*	*	*	*	*	*	*	*	*	*	*	*	*	*	*	*	*	*	*	*	*	*	*	*	*	*	*	*	*	*	*	*	*	*	*	*	*	*	*	*	*	*	*	*	*	*	*
2	2	1	*	*	*	*	*	*	*	*	*	*	*	*	*	*	*	*	*	*	*	*	*	*	*	*	*	*	*	*	*	*	*	*	*	*	*	*	*	*	*	*	*	*	*	*	*	*	*
2	2	1	*	*	*	*	*	*	*	*	*	*	*	*	*	*	*	*	*	*	*	*	*	*	*	*	*	*	*	*	*	*	*	*	*	*	*	*	*	*	*	*	*	*	*	*	*	*	*
2	2	1	*	*	*	*	*	*	*	*	*	*	*	*	*	*	*	*	*	*	*	*	*	*	*	*	*	*	*	*	*	*	*	*	*	*	*	*	*	*	*	*	*	*	*	*	*	*	*
2	2	1	*	*	*	*	*	*	*	*	*	*	*	*	*	*	*	*	*	*	*	*	*	*	*	*	*	*	*	*	*	*	*	*	*	*	*	*	*	*	*	*	*	*	*	*	*	*	*
2	3	0.333	*	*	*	*	*	*	*	*	*	*	*	*	*	*	*	*	*	*	*	*	*	*	*	*	*	*	*	*	*	*	*	*	*	*	*	*	*	*	*	*	*	*	*	*	*	*	*
2	2	1	*	*	*	*	*	*	*	*	*	*	*	*	*	*	*	*	*	*	*	*	*	*	*	*	*	*	*	*	*	*	*	*	*	*	*	*	*	*	*	*	*	*	*	*	*	*	*
2	2	1	*	*	*	*	*	*	*	*	*	*	*	*	*	*	*	*	RQEM01008158.1_3_1	*	*	*	*	*	*	*	*	*	*	*	*	*	*	*	*	*	*	*	*	*	*	*	*	*	*	*	*	*	*
2	2	1	*	*	*	*	*	*	*	*	*	*	*	*	*	*	*	*	*	*	*	*	*	*	*	*	*	*	*	*	*	*	*	*	*	*	*	*	*	*	*	*	*	*	*	*	*	*	*
2	2	1	*	*	*	*	*	*	*	*	*	*	*	*	*	*	*	*	*	*	*	*	*	*	*	*	*	*	*	*	*	*	*	*	*	*	*	*	*	*	*	*	*	*	*	*	*	*	*
2	2	1	*	*	*	*	*	*	*	*	*	*	*	*	*	*	*	*	*	*	*	*	*	*	*	*	*	*	*	*	*	*	*	*	*	*	*	*	*	*	*	*	*	*	*	*	*	*	*
2	2	1	*	*	*	*	*	*	*	*	*	*	*	*	*	*	*	*	*	*	*	*	*	*	*	*	*	*	*	*	*	*	*	*	*	*	*	*	*	*	*	*	*	*	*	*	*	*	*
2	2	1	*	*	*	*	*	*	*	*	*	*	*	*	*	*	*	*	*	*	*	*	*	*	*	*	*	*	*	*	*	*	*	*	*	*	*	*	*	*	*	*	*	*	*	*	*	*	*
2	2	1	*	*	*	*	*	*	*	*	*	*	*	*	*	*	*	*	*	*	*	*	*	*	*	*	*	*	*	*	*	*	*	*	*	*	*	*	*	*	*	*	*	*	*	*	*	*	*
2	2	1	*	*	*	*	*	*	*	*	*	*	*	*	*	*	*	*	*	*	*	*	*	*	*	*	*	*	*	*	*	*	*	*	*	*	*	*	*	*	*	*	*	*	*	*	*	*	*
2	2	1	*	*	*	*	*	*	*	*	*	*	*	*	*	*	AUVH01068133.1_28_1	*	*	*	*	*	*	*	*	*	*	*	*	*	*	*	*	*	*	*	*	*	*	*	*	*	*	*	*	*	*	*	*
2	2	1	*	*	*	*	*	*	*	*	*	*	*	*	*	*	AUVH01002483.1_17_1	*	*	*	*	*	*	*	*	*	*	*	*	*	*	*	*	*	*	*	*	*	*	*	*	*	*	*	*	*	*	*	*
2	2	1	*	*	*	*	*	*	*	*	*	RCMU01000637.1_4_1	*	*	*	*	*	*	*	*	*	*	*	*	*	*	*	JAENGZ010000498.1_4_1	*	*	*	*	*	*	*	*	*	*	*	*	*	*	*	*	*	*	*	*	*
2	2	1	*	*	*	*	*	*	*	*	*	*	*	*	*	*	*	*	*	*	*	*	*	*	*	*	*	*	*	*	*	*	*	*	*	*	*	*	*	*	*	*	*	*	*	*	*	*	*
2	2	1	*	*	*	*	*	*	*	*	*	*	*	*	*	*	*	*	*	*	*	*	*	*	*	*	*	*	*	*	*	*	*	*	*	*	PDCY01002098.1_8_1	*	*	*	PDCZ01002276.1_16_1	*	*	*	*	*	*	*	*
2	2	1	*	*	*	*	*	*	*	*	*	*	*	*	*	*	*	*	*	*	*	*	*	*	*	*	*	*	*	*	*	*	*	*	*	*	*	*	*	*	*	*	*	*	*	*	*	*	*
2	2	1	*	*	*	*	*	*	*	*	*	*	*	*	*	*	*	*	*	*	*	*	*	*	*	*	*	*	*	*	*	*	*	*	*	*	*	*	*	*	*	*	*	*	*	*	*	*	*
2	2	1	*	*	*	*	*	*	*	*	*	*	*	*	*	*	*	*	*	*	*	*	*	*	*	*	*	*	*	*	*	*	*	*	*	*	*	*	*	*	*	*	*	*	*	*	*	*	*
2	2	1	*	*	*	*	*	*	*	*	*	*	*	*	*	*	*	*	*	*	*	*	*	*	*	*	*	*	*	*	*	*	*	*	*	*	*	*	*	*	*	*	*	*	*	*	*	*	*
2	3	0.333	*	*	*	*	*	*	*	*	*	*	*	*	*	*	*	*	*	*	*	*	*	*	*	*	*	*	*	*	*	*	*	*	*	*	*	*	*	*	*	*	*	*	*	*	*	*	*
2	2	1	*	*	*	*	*	*	*	*	*	*	*	*	*	*	*	*	*	*	*	*	*	*	*	*	*	*	*	*	*	*	*	*	*	*	*	*	*	*	*	*	*	*	*	*	*	*	*
2	2	1	*	*	*	*	*	*	*	*	*	*	*	*	*	*	*	*	*	*	*	*	*	*	*	*	*	*	*	*	*	*	*	*	*	*	*	*	*	*	*	*	*	*	*	*	*	*	*
2	2	1	LGTS01000848.1_4_1	LGTR01000846.1_27_1	*	*	*	*	*	*	*	*	*	*	*	*	*	*	*	*	*	*	*	*	*	*	*	*	*	*	*	*	*	*	*	*	*	*	*	*	*	*	*	*	*	*	*	*	*
2	2	1	*	*	*	*	*	*	*	*	*	*	*	*	*	*	*	*	*	*	*	*	*	*	*	*	*	*	*	*	*	*	*	*	*	*	*	*	*	*	*	*	*	*	*	*	*	*	*
2	11	0.455	*	*	*	*	*	*	*	*	*	*	*	*	*	*	*	*	*	*	*	*	*	*	*	*	*	*	*	*	*	*	*	*	*	*	*	*	*	*	*	*	*	*	*	*	*	*	*
2	2	1	*	*	*	*	*	*	*	*	*	*	*	*	*	*	KE598237.1_31_1	*	*	*	*	*	*	*	*	*	*	*	*	*	*	*	*	*	*	*	*	*	*	*	*	*	*	*	*	*	*	*	*
2	2	1	*	*	*	*	*	*	*	*	*	*	*	*	*	*	*	*	*	*	*	*	*	*	*	*	*	*	*	*	*	*	*	*	*	*	*	*	*	*	*	*	*	*	*	*	*	*	*
2	2	1	*	*	*	JAGDFL010000046.1_49_1	*	*	*	*	*	*	*	*	*	*	*	*	*	*	*	*	*	*	*	*	*	*	*	*	*	*	*	*	*	*	*	*	*	*	*	*	*	*	*	*	*	*	*
2	2	1	*	*	*	*	*	*	*	*	*	*	*	*	*	*	KE585393.1_6_1	*	*	*	*	*	*	*	*	*	*	*	*	*	*	*	*	*	*	*	*	*	*	*	*	*	*	*	*	*	*	*	*
2	2	1	*	*	*	*	*	*	*	*	*	*	*	*	*	*	*	*	*	*	*	*	*	*	*	*	*	*	*	*	*	*	*	*	*	*	*	*	*	*	*	*	*	*	*	*	*	*	*
2	2	1	*	*	*	*	*	*	*	*	*	*	*	*	*	*	KE586099.1_7_1	*	*	*	*	*	*	*	*	*	*	*	*	*	*	*	*	*	*	*	*	*	*	*	*	*	*	*	*	*	*	*	*
2	2	1	*	*	*	*	*	*	*	*	*	*	*	*	*	*	KE592692.1_3_1	*	*	*	*	*	*	*	*	*	*	*	*	*	*	*	*	*	*	*	*	*	*	*	*	*	*	*	*	*	*	*	*
2	2	1	*	*	*	*	*	*	*	*	*	*	*	*	*	*	*	*	*	*	*	*	*	*	*	*	*	*	*	*	*	*	*	*	*	*	*	JAFJYM010000054.1_6289_1	LGSJ01000081.1_17_1	*	*	*	*	*	*	*	*	*	*
2	2	1	*	*	*	*	*	*	*	*	*	*	*	*	*	*	*	*	*	*	*	*	RQEI01006480.1_9_1	*	*	*	*	*	*	*	*	*	*	*	*	*	*	*	*	*	*	*	*	*	*	*	*	*	*
2	3	0.333	*	*	*	*	*	*	*	*	*	*	*	*	*	*	*	*	*	*	*	*	*	*	*	JADEVP010000031.1_1187_1,JADEVP010000032.1_1953_1	*	*	*	*	*	*	*	*	*	*	*	*	*	*	*	*	*	*	*	*	*	*	*
2	2	1	*	*	*	*	*	*	*	*	*	*	*	*	*	*	*	*	*	*	*	*	*	*	*	*	*	*	*	*	*	*	*	*	*	*	*	*	*	*	*	*	*	*	*	*	*	*	*
2	2	1	*	*	*	*	*	*	*	*	*	*	*	*	*	*	AUVH01068080.1_8_1	*	*	*	*	*	*	*	*	*	*	*	*	*	*	*	*	*	*	*	*	*	*	*	*	*	*	*	*	*	*	*	*
2	2	1	*	*	*	*	*	*	*	*	*	*	*	*	*	*	*	*	*	*	*	*	*	*	*	*	*	*	*	*	*	*	*	*	*	*	*	*	*	*	*	*	*	*	*	*	*	*	*
2	3	0.333	*	*	*	*	*	*	*	*	*	*	*	*	*	*	AUVH01013369.1_2_1,AUVH01014522.1_3_1	*	*	*	*	*	*	*	*	*	*	*	*	*	*	*	*	*	*	*	*	*	*	*	*	*	*	*	*	*	*	*	*
2	2	1	*	*	*	*	*	*	*	*	*	*	*	*	*	*	KE567546.1_6_1	*	*	*	*	*	*	*	*	*	*	*	*	*	*	*	*	*	*	*	*	*	*	*	*	*	*	*	*	*	*	*	*
2	2	1	*	*	*	*	*	*	*	*	*	*	*	*	*	*	KE588925.1_3_1	*	*	*	*	*	*	*	*	*	*	*	*	*	*	*	*	*	*	*	*	*	*	*	*	*	*	*	*	*	*	*	*
2	2	1	*	*	*	*	*	*	*	*	*	*	*	*	*	*	*	*	*	*	*	*	*	*	*	*	*	*	*	*	*	*	*	*	*	*	*	*	*	*	*	*	*	*	*	QXGC01007199.1_2_1	*	*	*
2	2	1	*	*	*	*	*	*	*	*	*	*	*	*	*	*	*	*	*	*	*	*	*	*	*	*	*	*	*	*	*	*	*	*	*	*	*	*	*	*	*	*	*	*	*	*	*	*	*
2	2	1	*	*	*	*	*	*	*	*	*	*	*	*	*	*	*	*	*	*	*	*	*	*	*	*	*	*	*	*	*	*	*	*	*	*	*	*	*	*	*	*	*	*	*	*	*	*	*
2	2	1	*	*	*	*	*	*	*	*	*	*	*	*	*	*	KE589782.1_41_1	*	*	*	*	*	*	*	*	*	*	*	*	*	*	*	*	*	*	*	*	*	*	*	*	*	*	*	*	*	*	*	*
2	4	0.25	*	*	*	*	*	*	*	*	*	*	*	*	*	*	AUVH01040149.1_6_1,AUVH01040150.1_6_1,AUVH01040151.1_1_1	*	*	*	*	*	*	*	*	*	*	*	*	*	*	*	*	*	*	*	*	*	*	*	*	*	*	*	*	*	*	*	*
2	3	0.333	*	*	*	*	*	*	*	*	*	*	*	*	*	*	AUVH01075128.1_9_1,KE572951.1_6_1	*	*	*	*	*	*	*	*	*	*	*	*	*	*	*	*	*	*	*	*	*	*	*	*	*	*	*	*	*	*	*	*
2	2	1	*	*	*	*	*	*	*	*	*	*	*	*	*	*	AUVH01074887.1_2_1	*	*	*	*	*	*	*	*	*	*	*	*	*	*	*	*	*	*	*	*	*	*	*	*	*	*	*	*	*	*	*	*
2	2	1	*	*	*	*	*	*	*	*	*	*	*	*	*	*	*	*	*	*	*	*	*	*	*	*	*	*	*	*	*	*	*	*	*	*	*	*	*	*	*	*	*	*	*	*	*	*	*
2	2	1	*	*	*	*	*	*	*	*	*	*	*	*	*	*	*	*	*	*	*	*	*	*	*	*	*	*	*	*	*	*	*	*	*	*	PDCY01007239.1_8_1	JAFJYM010000069.1_2791_1	*	*	*	*	*	*	*	*	*	*	*
2	2	1	*	*	*	*	*	*	*	*	*	*	*	*	*	*	*	*	*	*	*	*	*	*	*	*	*	*	*	*	*	*	*	*	*	*	*	*	*	*	*	*	*	*	*	*	*	*	*
2	2	1	*	*	*	*	*	*	*	*	*	*	*	*	*	*	*	*	*	*	*	*	*	*	*	*	*	*	*	*	*	RCMM01000049.1_174_1	*	*	*	*	*	*	*	*	*	*	*	*	*	*	*	*	*
2	2	1	*	*	*	*	*	*	*	*	*	*	*	*	*	*	*	*	*	*	*	*	*	*	*	*	*	*	*	*	*	*	*	*	*	*	*	*	*	*	*	*	*	*	*	*	*	*	*
2	2	1	*	*	JAENGY010001615.1_5_1	JAGDFL010000322.1_50_1	*	*	*	*	*	*	*	*	*	*	*	*	*	*	*	*	*	*	*	*	*	*	*	*	*	*	*	*	*	*	*	*	*	*	*	*	*	*	*	*	*	*	*
2	2	1	*	*	*	*	*	*	*	*	*	*	*	*	*	*	*	*	*	*	*	*	*	*	*	*	*	*	*	*	*	*	*	*	*	*	*	*	*	*	*	*	*	*	*	*	*	*	*
2	2	1	*	*	*	*	*	*	*	*	*	*	*	*	*	*	*	*	*	*	*	*	*	*	*	JADEVP010000038.1_851_1	*	*	*	*	*	*	*	*	*	*	*	*	*	*	*	*	*	*	*	*	*	*	*
2	2	1	*	*	*	*	*	*	*	*	*	*	*	*	*	*	*	*	*	*	*	*	*	*	*	*	*	*	*	*	*	*	*	*	*	*	*	*	*	*	*	*	*	*	*	*	*	*	*
2	2	1	*	*	*	*	*	*	*	*	*	*	*	*	*	*	*	RQEN01005500.1_1_1	*	*	*	*	*	*	*	*	*	*	*	*	*	*	*	*	*	*	*	*	*	*	*	*	*	*	*	*	*	*	*
2	2	1	*	*	*	*	*	*	*	*	*	*	*	*	*	*	*	*	*	*	*	*	*	*	*	*	*	*	*	*	*	*	*	*	*	*	*	JAFJYM010000008.1_3251_1	*	*	*	*	*	*	*	*	*	*	*
2	2	1	*	*	*	*	*	*	*	*	*	*	*	*	*	*	*	*	*	*	*	*	*	JAFLQL010000126.1_1287_1	*	JADEVP010000027.1_866_1	*	*	*	*	*	*	*	*	*	*	*	*	*	*	*	*	*	*	*	*	*	*	*
2	2	1	*	*	*	*	*	*	*	*	*	*	*	*	*	*	*	*	*	*	*	*	*	*	*	JADEVP010000018.1_465_1	JAFLQJ010000453.1_22_1	*	*	*	*	*	*	*	*	*	*	*	*	*	*	*	*	*	*	*	*	*	*
2	2	1	*	*	JAENGY010001119.1_12_1	*	*	*	*	*	*	*	*	*	*	*	*	*	*	*	*	*	RQEI01005671.1_5_1	*	*	*	*	*	*	*	*	*	*	*	*	*	*	*	*	*	*	*	*	*	*	*	*	*	*
2	2	1	*	*	*	JAGDFL010001030.1_9_1	*	*	*	*	*	*	*	*	*	*	*	*	*	*	*	*	*	*	*	*	*	*	*	*	*	*	*	*	*	*	*	*	*	*	*	*	*	*	*	*	*	*	*
2	2	1	*	*	*	*	*	*	*	*	*	*	*	*	*	*	*	*	*	*	*	*	*	*	*	*	*	*	*	*	*	*	*	*	*	*	PDCY01002280.1_11_1	*	*	*	PDCZ01001957.1_12_1	*	*	*	*	*	*	*	*
2	2	1	*	*	*	*	*	*	*	*	*	*	*	*	*	*	*	*	*	*	*	*	*	*	*	*	*	*	*	*	*	*	*	*	*	*	*	*	*	*	PDCZ01004241.1_5_1	*	*	*	*	*	*	*	*
2	2	1	*	*	*	*	*	*	*	*	*	*	*	*	*	*	*	*	*	*	*	*	*	*	*	*	*	*	*	RCMJ01001436.1_26_1	*	*	RCMV01004398.1_3_1	*	*	*	*	*	*	*	*	*	*	*	*	*	*	*	*
2	2	1	*	*	*	*	*	*	*	*	*	*	*	*	*	*	*	*	*	*	RQEK01002197.1_11_1	*	*	*	*	*	*	*	*	*	*	*	*	*	*	*	*	*	*	*	*	*	*	*	*	*	*	*	*
2	2	1	*	*	JAENGY010001635.1_3_1	*	*	*	*	*	*	*	*	*	*	*	*	*	*	*	*	*	*	*	*	*	*	*	*	*	*	*	*	*	*	*	*	*	*	*	*	*	*	*	*	*	*	*	*
2	2	1	*	*	*	*	*	*	*	*	*	*	*	*	*	*	*	*	*	*	*	*	*	*	*	*	*	*	*	*	*	*	*	*	*	*	*	*	*	*	*	*	*	*	*	*	*	*	*
2	2	1	*	*	*	JAGDFL010000428.1_25_1	*	*	*	*	*	*	*	*	*	*	*	*	*	*	*	*	*	*	*	*	*	*	*	*	*	*	*	*	*	*	*	JAFJYM010000009.1_725_1	*	*	*	*	*	*	*	*	*	*	*
2	2	1	*	*	*	*	*	*	*	*	*	*	*	*	*	*	*	*	*	*	*	*	*	*	*	*	*	*	*	*	*	*	*	*	*	*	*	*	*	*	*	*	*	*	*	*	*	*	*
2	2	1	*	*	*	*	*	*	*	*	*	*	*	*	*	*	*	*	*	*	*	*	*	*	*	*	*	*	*	*	*	*	*	*	*	*	*	*	LGSJ01001149.1_4_1	LGSK01003815.1_3_1	*	*	*	*	*	*	*	*	*
2	2	1	*	*	*	JAGDFL010000298.1_1_1	*	*	*	*	*	*	*	*	*	*	*	*	*	*	*	*	*	*	*	*	*	*	*	*	*	*	*	*	*	*	*	*	*	*	*	NSDL01013636.1_10_1	*	*	*	*	*	*	*
2	2	1	*	*	*	*	*	*	*	*	*	*	*	*	*	*	*	*	*	*	RQEK01005443.1_1_1	*	*	*	JAFLQK010000484.1_1402_1	*	*	*	*	*	*	*	*	*	*	*	*	*	*	*	*	*	*	*	*	*	*	*	*
2	2	1	*	*	*	JAGDFL010000436.1_33_1	*	*	*	*	*	*	*	*	*	*	*	*	*	*	*	*	*	*	*	*	*	*	*	*	*	*	*	*	*	*	*	*	*	*	*	*	*	*	*	*	*	*	*
2	2	1	*	*	*	JAGDFL010000427.1_41_1	*	*	*	*	*	*	*	*	*	*	*	*	*	*	*	*	*	*	*	*	*	*	*	*	*	*	*	*	*	*	*	*	*	*	*	*	*	*	*	*	*	*	*
2	2	1	*	*	*	*	*	*	*	*	*	*	*	*	*	*	*	*	*	*	*	*	*	*	*	JADEVP010000005.1_4945_1	*	*	*	*	*	*	*	*	*	*	*	*	*	*	*	*	*	*	*	*	*	*	*
2	2	1	*	*	*	*	*	*	*	*	*	*	*	*	*	*	*	*	*	*	*	*	*	*	*	*	*	*	*	*	*	*	*	*	*	*	*	*	*	*	*	*	*	*	*	*	*	*	*
2	2	1	KQ473735.1_6_1	LGTR01000329.1_4_1	*	*	*	*	*	*	*	*	*	*	*	*	*	*	*	*	*	*	*	*	*	*	*	*	*	*	*	*	*	*	*	*	*	*	*	*	*	*	*	*	*	*	*	*	*
2	2	1	*	*	*	*	*	*	*	*	*	*	*	*	*	*	*	*	*	*	*	*	*	*	*	*	*	*	*	*	*	*	*	*	*	*	*	*	*	*	*	*	*	*	*	*	*	*	*
2	2	1	*	*	*	JAGDFL010000427.1_36_1	*	*	*	*	*	*	*	*	*	*	*	*	*	*	*	*	*	*	*	*	*	*	*	*	*	*	*	*	*	*	*	*	*	*	*	*	*	*	*	*	*	*	*
2	2	1	*	*	*	*	*	*	*	*	*	*	*	*	*	*	*	*	*	*	*	*	*	*	*	*	*	*	*	*	*	*	*	*	*	*	*	*	*	*	*	*	*	*	*	*	*	*	*
2	2	1	*	*	*	*	*	*	*	*	*	*	*	*	*	*	*	*	*	*	*	*	*	*	*	*	*	*	*	*	*	*	*	*	*	*	*	*	*	*	*	*	*	*	*	*	*	*	*
2	2	1	*	*	*	*	*	*	*	*	*	*	*	*	*	*	*	*	*	*	*	*	*	*	*	*	*	*	*	*	*	*	*	*	*	*	*	*	*	*	*	*	*	*	*	*	*	*	*
2	2	1	*	*	*	*	*	*	*	*	*	*	*	*	*	*	*	*	*	*	RQEK01001453.1_26_1	*	*	*	*	*	*	*	*	*	*	*	*	*	*	*	*	*	*	*	*	*	*	*	*	*	*	*	*
2	2	1	*	*	*	*	*	*	*	*	*	*	*	*	*	*	*	*	*	*	*	*	*	*	*	*	*	*	*	*	*	*	*	*	*	*	*	*	*	*	*	*	*	*	*	*	*	*	*
2	2	1	*	*	*	*	*	*	*	*	*	*	*	*	*	*	*	*	*	*	*	*	*	*	*	*	*	*	*	*	*	*	*	*	*	*	*	*	*	*	*	*	*	*	*	*	*	*	*
2	2	1	*	*	*	*	*	*	*	*	*	*	*	*	*	*	*	*	*	*	*	*	*	*	*	*	*	*	*	*	*	*	*	*	*	*	*	*	*	*	*	*	*	*	*	*	*	*	*
2	2	1	LGTS01000778.1_2_1	LGTR01000768.1_2_1	*	*	*	*	*	*	*	*	*	*	*	*	*	*	*	*	*	*	*	*	*	*	*	*	*	*	*	*	*	*	*	*	*	*	*	*	*	*	*	*	*	*	*	*	*
2	2	1	LGTS01003083.1_1_1	LGTR01003044.1_1_1	*	*	*	*	*	*	*	*	*	*	*	*	*	*	*	*	*	*	*	*	*	*	*	*	*	*	*	*	*	*	*	*	*	*	*	*	*	*	*	*	*	*	*	*	*
2	2	1	*	*	*	*	*	*	*	*	*	*	*	*	*	*	*	*	*	*	*	*	*	*	*	*	*	*	*	*	*	*	*	*	*	*	*	JAFJYM010000034.1_1386_1	*	LGSK01001929.1_18_1	*	*	*	*	*	*	*	*	*
2	2	1	*	*	*	*	*	*	*	*	*	*	*	*	*	*	*	*	*	*	*	*	*	*	*	*	*	*	*	*	*	*	*	*	*	*	*	*	*	*	*	*	*	*	*	*	*	*	*
2	2	1	*	*	*	*	*	*	*	*	*	*	*	*	*	*	*	*	*	*	*	*	*	*	*	*	*	*	*	*	*	*	*	*	*	*	*	*	*	*	*	*	*	*	*	*	*	*	*
2	2	1	*	*	*	*	*	*	*	*	*	*	*	*	*	*	*	*	*	*	*	*	*	*	*	*	*	*	*	*	*	*	*	*	*	*	*	*	*	*	*	*	*	*	*	*	*	*	*
2	2	1	*	*	*	*	*	*	*	*	*	*	*	*	*	*	*	*	*	*	*	*	*	*	*	*	*	*	*	*	*	*	*	*	*	*	*	*	*	*	*	*	*	*	*	*	*	*	*
2	2	1	*	*	*	*	*	*	*	*	*	*	*	*	*	*	*	*	*	*	*	*	*	*	*	*	*	*	*	*	*	*	*	*	*	*	*	*	*	*	*	*	*	*	*	*	*	*	*
2	2	1	*	*	*	*	*	*	*	*	*	RCMU01000432.1_74_1	*	*	*	*	*	*	*	*	*	*	*	*	*	*	*	*	*	*	*	*	*	*	*	*	*	*	*	*	*	*	*	*	*	*	*	*	*
2	2	1	*	*	*	*	*	*	*	*	*	*	*	*	*	*	*	*	*	*	*	*	*	*	*	*	*	*	*	*	*	*	*	*	*	*	*	*	*	*	*	*	*	*	*	*	*	*	*
2	5	0.2	*	*	*	*	*	*	*	*	*	*	*	*	*	*	*	*	*	*	*	*	*	*	*	*	*	*	*	*	*	*	*	*	*	*	*	*	*	*	*	*	*	*	*	*	*	*	*
2	3	0.333	*	*	*	*	*	*	*	*	*	*	*	*	*	*	*	*	*	*	*	*	*	*	*	*	*	*	*	*	*	*	*	*	*	*	*	*	*	*	*	*	*	*	*	*	*	*	*
2	2	1	*	*	*	*	*	*	*	*	*	*	*	*	*	*	*	*	*	*	*	*	*	*	*	*	*	*	*	*	*	*	*	*	*	*	*	*	*	*	*	*	*	*	*	*	*	*	*
2	2	1	*	*	*	*	*	*	*	*	*	*	*	*	*	*	*	*	*	*	*	*	*	*	*	*	*	*	*	*	*	*	*	*	*	*	*	*	*	*	*	*	*	*	*	*	*	*	*
2	3	0.333	*	*	*	*	*	*	*	*	*	*	*	*	*	*	*	*	*	*	*	*	*	*	*	*	*	*	*	*	*	*	*	*	*	*	*	*	*	*	*	*	*	*	*	*	*	*	*
2	2	1	*	*	*	*	*	*	*	*	*	*	*	*	*	*	*	*	*	*	*	*	*	*	*	*	*	*	*	*	*	*	*	*	*	*	*	*	*	*	*	*	*	*	*	*	*	*	*
2	2	1	*	*	*	*	*	*	*	*	*	*	*	*	*	*	*	*	*	*	*	*	*	*	*	*	*	*	*	*	*	*	*	*	*	*	*	*	*	*	*	*	*	*	*	*	*	*	*
2	4	0.25	*	*	*	*	*	*	*	*	*	*	*	*	*	*	*	*	*	*	*	*	*	*	*	*	*	*	*	*	*	*	*	*	*	*	*	*	*	*	*	*	*	*	*	*	*	*	*
2	2	1	*	*	*	*	*	*	*	*	*	*	*	*	*	*	*	*	*	*	*	*	*	*	*	*	*	*	*	*	*	*	*	*	*	*	*	*	*	*	*	*	*	*	*	*	*	*	*
2	3	0.333	*	*	*	*	*	*	*	*	*	*	*	*	*	*	*	*	*	*	*	*	*	*	*	*	*	*	*	*	*	*	*	*	*	*	*	*	*	*	*	*	*	*	*	*	*	*	*
2	2	1	*	*	*	*	*	*	*	*	*	*	*	*	*	*	*	*	*	*	*	*	*	*	*	*	*	*	*	*	*	*	*	*	*	*	*	*	*	*	*	*	*	*	*	*	*	*	*
2	2	1	*	*	*	*	*	*	*	*	*	*	*	*	*	*	*	*	*	*	*	*	*	*	*	*	*	*	*	*	*	*	*	*	*	*	*	*	*	*	*	*	*	*	*	*	*	*	*
2	2	1	*	*	*	*	*	*	*	*	*	*	*	*	*	*	*	*	*	*	*	*	*	*	*	*	*	*	*	*	*	*	*	*	*	*	*	*	*	*	*	*	*	*	*	*	*	*	*
2	9	0.333	*	*	*	*	*	*	*	*	*	*	*	*	*	*	*	*	*	*	*	*	*	*	*	*	*	*	*	*	*	*	*	*	*	*	*	*	*	*	*	*	*	*	*	*	*	*	*
2	2	1	*	*	*	*	*	*	*	*	*	*	*	*	*	*	*	*	*	*	*	*	*	*	*	*	*	*	*	*	*	*	*	*	*	*	*	*	*	*	*	*	*	*	*	*	*	*	*
2	2	1	*	*	*	*	*	*	*	*	*	*	*	*	*	*	*	*	*	*	*	*	*	*	*	*	*	*	*	*	*	*	*	*	*	*	*	*	*	*	*	*	*	*	*	*	*	*	*
2	2	1	*	*	*	*	*	*	*	*	*	*	*	*	*	*	*	*	*	*	*	*	*	*	*	*	*	*	*	*	*	*	*	*	*	*	*	*	*	*	*	*	*	*	*	*	*	*	*
2	2	1	*	*	*	*	*	*	*	*	*	*	*	*	*	*	*	*	*	*	*	*	*	*	*	*	*	*	*	*	*	*	*	*	*	*	*	*	*	*	*	*	*	*	*	*	*	*	*
2	2	1	*	*	*	*	*	*	*	*	*	*	*	*	*	*	*	*	*	*	*	*	*	*	*	*	*	*	*	*	*	*	*	*	*	*	*	*	*	*	*	*	*	*	*	*	*	*	*
2	2	1	*	*	*	*	*	*	*	*	*	*	*	*	*	*	*	*	*	*	*	*	*	*	*	*	*	*	*	*	*	*	*	*	*	*	*	*	*	*	*	*	*	*	*	*	*	*	*
2	2	1	*	*	*	*	*	*	*	*	*	*	*	*	*	*	*	*	*	*	*	*	*	*	*	*	*	*	*	*	*	*	*	*	*	*	*	*	*	*	*	*	*	*	*	*	*	*	*
2	2	1	*	*	*	*	*	*	*	*	*	*	*	*	*	*	*	*	*	RQEL01005342.1_12_1	*	*	*	*	*	*	*	*	*	*	*	*	*	*	*	*	*	*	*	*	*	*	*	*	*	*	*	*	*
2	2	1	*	*	*	*	*	*	*	*	*	*	*	*	*	*	*	*	*	RQEL01005496.1_2_1	*	RQEJ01004939.1_6_1	*	*	*	*	*	*	*	*	*	*	*	*	*	*	*	*	*	*	*	*	*	*	*	*	*	*	*
2	2	1	*	*	*	*	*	*	*	*	*	*	*	*	*	*	*	*	*	*	*	*	*	*	*	*	*	*	*	*	*	*	*	*	*	*	*	*	*	*	*	*	*	*	*	*	*	*	*
2	2	1	*	*	*	*	*	*	*	*	*	*	*	*	*	*	*	*	*	*	*	*	*	*	*	*	*	*	*	*	*	*	*	*	*	*	*	*	*	*	*	*	*	*	*	*	*	*	*
2	2	1	*	*	*	*	*	*	*	*	*	*	*	*	*	*	*	*	*	*	*	*	*	*	*	*	*	*	*	*	*	*	*	*	*	*	*	*	*	*	*	*	*	*	*	*	*	*	*
2	2	1	*	*	*	*	*	*	*	*	*	*	*	*	*	*	*	*	RQEM01000567.1_28_1	*	*	*	*	*	*	*	*	*	*	*	*	*	*	*	*	*	*	*	*	*	*	*	*	*	*	*	*	*	*
2	2	1	*	*	*	*	*	*	*	*	*	*	*	*	*	*	*	*	*	*	*	*	RQEI01007108.1_4_1	JAFLQL010000126.1_5143_1	*	*	*	*	*	*	*	*	*	*	*	*	*	*	*	*	*	*	*	*	*	*	*	*	*
2	2	1	*	*	*	*	*	*	*	*	*	*	*	*	*	*	*	*	*	*	*	*	*	*	*	*	*	*	*	*	*	*	*	*	*	*	*	*	*	*	*	NSDL01008832.1_4_1	*	*	*	*	*	*	*
2	2	1	*	*	*	*	*	*	*	*	*	*	*	*	*	*	*	*	*	*	*	*	*	*	*	*	*	*	*	*	*	*	*	*	*	*	*	JAFJYM010000094.1_323_1	LGSJ01000231.1_168_1	*	*	*	*	*	*	*	*	*	*
2	2	1	*	*	*	*	*	*	*	*	*	*	*	*	*	*	*	*	*	*	*	*	*	*	*	*	*	*	*	*	*	*	*	*	*	*	*	JAFJYM010000001.1_13100_1	LGSJ01001623.1_1_1	*	*	*	*	*	*	*	*	*	*
2	2	1	*	*	*	*	*	*	*	*	*	*	*	*	*	*	*	*	RQEM01001312.1_10_1	*	*	*	*	*	*	JADEVP010000005.1_2160_1	*	*	*	*	*	*	*	*	*	*	*	*	*	*	*	*	*	*	*	*	*	*	*
2	2	1	*	*	*	*	*	*	*	*	*	*	*	*	*	*	*	*	*	*	*	*	*	*	*	*	*	*	*	*	*	*	*	*	*	*	*	*	*	*	*	*	*	*	*	*	*	*	*
2	2	1	*	*	*	*	*	*	*	*	*	*	*	*	*	*	*	*	*	*	*	*	*	*	*	*	*	*	*	*	*	*	*	*	*	*	*	*	*	*	*	*	*	*	*	*	*	*	*
2	2	1	*	*	*	*	*	*	*	*	*	*	*	*	*	*	*	*	*	*	*	*	*	*	*	*	*	*	*	*	*	*	*	*	*	*	*	*	*	*	*	*	*	*	*	*	*	*	*
2	2	1	*	*	*	*	*	*	*	*	*	*	*	*	*	*	*	*	*	*	*	*	*	*	*	*	*	*	*	*	*	*	*	*	*	*	*	*	*	*	*	*	*	*	*	*	*	*	*
2	2	1	*	*	*	*	*	*	*	*	*	*	*	*	*	*	*	*	*	*	*	*	*	*	*	*	*	*	*	*	*	*	*	*	*	*	*	*	*	*	*	*	*	*	*	*	*	*	*
2	2	1	*	*	*	*	*	*	*	*	*	*	*	*	*	*	*	*	*	*	*	*	*	*	*	*	*	*	*	*	*	*	*	*	*	*	*	*	*	*	*	*	*	*	*	*	*	*	*
2	2	1	*	*	*	*	*	*	*	*	*	*	*	*	*	*	*	*	*	*	*	*	*	*	*	*	*	*	*	*	*	*	*	*	*	*	*	*	*	*	*	*	*	*	*	*	*	*	*
2	2	1	*	*	*	*	*	*	*	*	*	*	*	*	*	*	*	*	*	*	*	*	*	*	*	*	*	*	*	*	*	*	*	*	*	*	*	*	*	*	*	*	*	*	*	*	*	*	*
2	2	1	LGTS01000669.1_22_1	LGTR01000662.1_47_1	*	*	*	*	*	*	*	*	*	*	*	*	*	*	*	*	*	*	*	*	*	*	*	*	*	*	*	*	*	*	*	*	*	*	*	*	*	*	*	*	*	*	*	*	*
2	2	1	*	*	*	*	*	*	*	*	*	*	*	*	*	*	*	*	*	*	*	*	*	*	*	*	*	*	*	*	*	*	*	*	*	*	*	*	*	*	*	*	*	*	*	*	*	*	*
2	2	1	*	*	*	*	*	*	*	*	*	*	*	*	*	*	*	*	*	*	*	*	*	*	*	*	*	*	*	*	*	*	*	*	*	*	*	*	*	*	*	*	*	*	*	*	*	*	*
2	2	1	*	*	*	*	*	*	*	*	*	*	*	*	*	*	*	*	*	*	*	*	*	*	*	*	*	*	*	*	*	*	*	*	*	*	*	*	*	*	*	*	*	*	*	*	*	*	*
2	2	1	*	*	*	*	*	*	*	*	*	*	*	*	*	*	*	*	*	*	*	*	*	*	*	*	*	*	*	*	*	*	*	*	*	*	*	*	*	*	*	*	*	*	*	*	*	*	*
2	2	1	*	*	*	*	*	*	*	*	*	*	*	*	*	*	*	*	*	*	*	*	*	*	*	*	*	*	*	*	*	*	*	*	*	*	*	*	*	*	*	*	*	*	*	*	*	*	*
2	2	1	*	*	*	*	*	*	*	*	*	*	*	*	*	*	*	*	*	*	*	*	*	*	*	*	*	*	*	*	*	*	*	*	*	*	*	*	*	*	*	*	*	*	*	*	*	*	*
2	2	1	*	*	*	*	*	*	*	*	*	*	*	*	*	*	*	*	*	*	*	*	*	*	*	*	*	*	*	*	*	*	*	*	*	*	*	*	*	*	*	*	*	*	*	*	*	*	*
2	2	1	*	*	*	*	*	*	*	*	*	*	*	*	*	*	*	*	*	*	*	*	*	*	*	*	*	*	*	*	*	*	*	*	*	*	*	*	*	*	*	*	*	*	*	*	*	*	*
2	2	1	*	*	*	*	*	*	*	*	*	*	*	*	*	*	*	*	*	*	*	*	*	*	*	*	*	*	*	*	*	*	*	*	*	*	*	*	*	*	*	*	*	*	*	*	*	*	*
2	2	1	*	*	*	*	*	*	*	*	*	*	*	*	*	*	*	*	*	*	*	*	*	*	*	*	*	*	*	*	*	*	*	*	*	*	*	*	*	*	*	*	*	*	*	*	*	*	*
2	2	1	*	*	*	*	*	*	*	*	*	*	*	*	*	*	*	*	*	*	*	*	*	*	*	*	*	*	*	*	*	*	*	*	*	*	*	*	*	*	*	*	*	*	*	*	*	*	*
2	2	1	*	*	*	*	*	*	*	*	*	*	*	*	*	*	*	*	*	*	RQEK01006877.1_2_1	*	*	*	JAFLQK010000415.1_556_1	*	*	*	*	*	*	*	*	*	*	*	*	*	*	*	*	*	*	*	*	*	*	*	*
2	2	1	*	*	*	*	*	*	*	*	*	*	*	*	*	*	*	*	*	*	*	*	*	*	*	*	*	*	*	*	*	*	*	*	*	*	*	*	*	*	*	*	*	*	*	*	*	*	*
2	2	1	*	*	*	*	*	*	*	*	*	*	*	*	*	*	*	RQEN01002052.1_15_1	*	RQEL01007799.1_5_1	*	*	*	*	*	*	*	*	*	*	*	*	*	*	*	*	*	*	*	*	*	*	*	*	*	*	*	*	*
2	2	1	*	*	*	*	*	*	*	*	*	*	*	*	*	*	*	*	*	RQEL01009070.1_2_1	*	*	RQEI01001175.1_9_1	*	*	*	*	*	*	*	*	*	*	*	*	*	*	*	*	*	*	*	*	*	*	*	*	*	*
2	2	1	*	*	*	*	*	*	*	*	*	*	*	*	*	*	*	*	*	*	*	*	*	*	*	*	*	*	*	*	*	*	*	*	*	*	*	*	*	*	*	*	*	*	*	*	*	*	*
2	2	1	*	*	*	*	*	*	*	*	*	*	*	*	*	*	*	*	*	*	*	*	*	*	*	*	*	*	*	*	*	*	*	*	*	*	*	*	*	*	*	*	*	*	*	*	*	*	*
2	2	1	*	*	*	*	*	*	*	*	*	*	*	*	*	*	*	*	*	*	*	*	*	*	*	*	*	*	*	*	*	*	*	*	*	*	*	*	*	*	*	NSDL01018624.1_4_1	*	*	*	*	*	*	*
2	2	1	*	*	*	*	*	*	*	*	*	*	*	*	*	*	*	*	*	*	*	*	*	*	*	*	*	*	*	*	*	*	*	*	*	*	*	*	*	*	*	*	*	*	*	*	*	*	*
2	2	1	*	*	*	*	*	*	*	*	*	*	*	*	*	*	*	*	*	*	*	*	*	*	*	*	*	*	*	*	*	*	*	*	*	*	*	*	*	*	*	*	*	*	*	*	*	*	*
2	2	1	*	*	*	*	*	*	*	*	*	*	*	*	*	*	*	*	*	*	*	*	*	*	*	*	*	*	*	*	*	*	*	*	*	*	*	*	LGSJ01000134.1_152_1	LGSK01000257.1_127_1	*	*	*	*	*	*	*	*	*
2	2	1	*	*	*	*	*	*	*	*	*	*	*	*	*	*	*	*	*	*	*	*	*	*	*	*	*	*	*	*	*	*	*	*	*	*	*	*	LGSJ01000432.1_71_1	LGSK01000434.1_70_1	*	*	*	*	*	*	*	*	*
2	2	1	*	*	*	*	*	*	*	*	*	*	*	*	*	*	*	*	*	*	*	*	*	*	*	*	*	*	*	*	*	*	*	*	*	*	*	*	*	*	*	*	*	*	*	*	*	*	*
2	2	1	*	*	*	*	*	*	*	*	*	*	*	*	*	*	*	*	*	*	*	*	*	*	*	*	*	*	*	*	*	*	*	*	*	*	*	*	*	*	*	*	*	*	*	*	*	*	*
2	2	1	*	*	*	*	*	*	*	*	*	*	*	*	*	*	*	*	*	*	*	*	*	*	*	*	*	*	*	*	*	*	*	*	*	*	*	*	*	*	*	*	*	*	*	*	*	*	*
2	2	1	*	*	*	*	*	*	*	*	*	*	*	*	*	*	*	*	*	*	*	*	*	*	*	*	*	*	*	*	*	*	*	*	*	*	*	*	*	*	*	*	*	*	*	*	*	*	*
2	2	1	*	*	*	*	*	*	*	*	*	*	*	*	*	*	*	*	*	*	*	*	*	*	*	*	*	*	*	*	*	*	*	*	*	*	PDCY01008929.1_2328_1	*	*	*	PDCZ01000075.1_2310_1	*	*	*	*	*	*	*	*
2	2	1	*	*	*	*	*	*	*	*	*	*	*	*	*	*	*	*	*	*	*	*	*	*	*	*	*	*	*	*	*	*	*	*	*	*	*	*	*	*	*	*	*	*	*	*	*	*	*
2	2	1	*	*	*	*	*	*	*	*	*	*	*	*	*	*	*	*	*	*	*	*	*	*	*	*	*	*	*	*	*	*	*	*	*	*	*	*	*	*	*	*	*	*	*	*	*	*	*
2	2	1	*	*	*	*	*	*	*	*	*	*	*	*	*	*	*	*	*	*	*	*	*	*	*	*	*	*	*	*	*	*	*	*	*	*	*	*	*	*	*	*	*	*	*	*	*	*	*
2	2	1	*	*	*	*	*	*	*	*	*	*	*	*	*	*	*	*	*	*	*	*	*	*	*	*	*	*	*	*	*	*	*	*	*	*	*	*	*	*	*	*	*	*	*	*	*	*	*
2	2	1	*	*	*	*	*	*	*	*	*	*	*	*	*	*	*	*	*	*	*	*	*	*	*	*	*	*	*	*	*	*	*	*	*	*	*	*	*	*	*	*	*	*	*	*	*	*	*
2	2	1	*	*	*	*	*	*	*	*	*	*	*	*	*	*	*	*	*	*	*	*	*	*	*	*	*	*	*	*	*	*	*	*	*	*	*	*	*	*	*	*	*	*	*	*	*	*	*
2	2	1	*	*	*	*	*	*	*	*	*	*	*	*	*	*	*	*	*	*	*	*	*	*	*	*	*	*	*	*	*	*	*	*	*	*	*	*	*	*	*	*	*	*	*	*	*	*	*
2	2	1	*	*	*	*	*	*	*	*	*	*	*	*	*	*	*	*	*	*	*	*	*	*	*	*	*	*	*	*	*	*	*	*	*	*	*	*	*	*	*	*	*	*	*	*	*	*	*
2	2	1	*	*	*	*	*	*	*	*	*	*	*	*	*	*	*	*	*	*	*	*	*	*	*	*	*	*	*	*	*	*	*	*	*	*	*	*	*	*	*	*	*	*	*	*	*	*	*
2	2	1	LGTS01001243.1_4_1	LGTR01000065.1_61_1	*	*	*	*	*	*	*	*	*	*	*	*	*	*	*	*	*	*	*	*	*	*	*	*	*	*	*	*	*	*	*	*	*	*	*	*	*	*	*	*	*	*	*	*	*
2	2	1	*	*	*	*	*	*	*	*	*	*	*	*	*	*	*	*	*	*	*	*	*	*	*	*	*	*	*	*	*	*	*	*	*	*	*	*	*	*	*	*	*	*	*	*	*	*	*
2	2	1	LGTS01000007.1_137_1	LGTR01000115.1_13_1	*	*	*	*	*	*	*	*	*	*	*	*	*	*	*	*	*	*	*	*	*	*	*	*	*	*	*	*	*	*	*	*	*	*	*	*	*	*	*	*	*	*	*	*	*
2	2	1	LGTS01000466.1_93_1	LGTR01000467.1_127_1	*	*	*	*	*	*	*	*	*	*	*	*	*	*	*	*	*	*	*	*	*	*	*	*	*	*	*	*	*	*	*	*	*	*	*	*	*	*	*	*	*	*	*	*	*
2	2	1	LGTS01000712.1_42_1	LGTR01000496.1_17_1	*	*	*	*	*	*	*	*	*	*	*	*	*	*	*	*	*	*	*	*	*	*	*	*	*	*	*	*	*	*	*	*	*	*	*	*	*	*	*	*	*	*	*	*	*
2	2	1	LGTS01001385.1_45_1	LGTR01001999.1_8_1	*	*	*	*	*	*	*	*	*	*	*	*	*	*	*	*	*	*	*	*	*	*	*	*	*	*	*	*	*	*	*	*	*	*	*	*	*	*	*	*	*	*	*	*	*
2	2	1	LGTS01001554.1_7_1	LGTR01001547.1_7_1	*	*	*	*	*	*	*	*	*	*	*	*	*	*	*	*	*	*	*	*	*	*	*	*	*	*	*	*	*	*	*	*	*	*	*	*	*	*	*	*	*	*	*	*	*
2	2	1	LGTS01002377.1_8_1	LGTR01002379.1_8_1	*	*	*	*	*	*	*	*	*	*	*	*	*	*	*	*	*	*	*	*	*	*	*	*	*	*	*	*	*	*	*	*	*	*	*	*	*	*	*	*	*	*	*	*	*
2	2	1	*	*	*	*	*	*	*	*	*	*	*	*	*	*	*	*	*	*	*	*	*	*	*	*	*	*	*	*	*	*	*	*	*	*	*	*	*	*	*	*	*	*	*	*	*	*	*
2	2	1	*	*	*	*	*	*	*	*	*	*	*	*	*	*	*	*	*	*	*	*	*	*	*	*	*	*	*	*	*	*	*	*	*	*	*	*	*	*	*	*	*	*	*	*	*	*	*
2	2	1	*	*	*	*	*	*	*	*	*	*	*	*	*	*	*	*	*	*	*	*	*	*	*	*	*	*	*	*	*	*	*	*	*	*	*	*	*	*	*	*	*	*	*	*	*	*	*
2	2	1	*	*	*	*	*	*	*	*	*	*	*	*	*	*	*	*	*	*	*	*	*	*	*	*	*	*	*	*	*	*	*	*	*	*	*	*	*	*	*	*	*	*	*	*	*	*	*
2	2	1	*	*	*	*	*	*	*	*	*	*	*	*	*	*	*	*	*	*	*	*	*	*	*	*	*	*	*	*	*	*	*	*	*	*	*	*	*	*	*	*	*	*	*	*	*	*	*
2	2	1	*	*	*	*	*	*	*	*	*	*	*	*	*	*	*	*	*	*	*	*	*	*	*	*	*	*	*	*	*	*	*	*	*	*	*	*	*	*	*	*	*	*	*	*	*	*	*
2	2	1	*	*	*	*	*	*	*	*	*	*	*	*	*	*	*	*	*	*	*	*	*	*	*	*	*	*	*	*	*	*	*	*	*	*	*	*	*	*	*	*	*	*	*	*	*	*	*
2	2	1	*	*	*	*	*	*	*	*	*	*	*	*	*	*	*	*	*	*	*	*	*	*	*	*	*	*	*	*	*	*	*	*	*	*	*	*	*	*	*	*	*	*	*	*	*	*	*
2	2	1	*	*	*	*	*	*	*	*	*	*	*	*	*	*	*	*	*	*	*	*	*	*	*	*	*	*	*	*	*	*	*	*	*	*	*	*	*	*	*	*	*	*	*	*	*	*	*
2	2	1	*	*	*	*	*	*	*	*	*	*	*	*	*	*	*	*	*	*	*	*	*	*	*	*	*	*	*	*	*	*	*	*	*	*	*	*	*	*	*	*	*	*	*	*	*	*	*
2	2	1	*	*	*	*	*	*	*	*	*	*	*	*	*	*	*	*	*	*	*	*	*	*	*	*	*	*	*	*	*	*	*	*	*	*	*	*	*	*	*	*	*	*	*	*	*	*	*
2	2	1	*	*	*	*	*	*	*	*	*	*	*	*	*	*	*	*	*	*	*	*	*	*	*	*	*	*	*	*	*	*	*	*	*	*	*	*	*	*	*	*	*	*	*	*	*	*	*
2	2	1	*	*	*	*	*	*	*	*	*	*	*	*	*	*	*	*	*	*	*	*	*	*	*	*	*	*	*	*	*	*	*	*	*	*	*	*	*	*	*	*	*	*	*	*	*	*	*
2	2	1	*	*	*	*	*	*	*	*	*	*	*	*	*	*	*	*	*	*	*	*	*	*	*	*	*	*	*	*	*	*	*	*	*	*	*	*	*	*	*	*	*	*	*	*	*	*	*
2	2	1	*	*	*	*	*	*	*	*	*	*	*	*	*	*	*	*	*	*	*	*	*	*	*	*	*	*	*	*	*	*	*	*	*	JAABLK010000743.1_42_1	*	*	*	*	*	*	*	*	*	*	*	*	*
[truncated: 81 more columns]
