# Supplementary material for: Comparative Genome Analysis Across 128 Phytophthora Isolates Reveal Species-Specific Microsatellite Distribution and Localized Evolution of Compartmentalized Genomes
Source: Front Microbiol. 2022 Mar 16;13:806398. doi: 10.3389/fmicb.2022.806398 (PMC8967354; doi:10.3389/fmicb.2022.806398)
Supplement: Supplementary file 9 [file Table_9.XLS]

## Sheet: Sheet1
Supplementory File S9 : Two speed genome intergenic distance for all the genes. There six sets of results for 5 sets of genes. The first set of genes are all genes altogether. The second set is the Busco genes, the third set is the RxLRs, fourth is the CRN genes and the last one is the genes containing the WYL motifs. The six sets represent the min 5’ distance, max 5’ distance; min 3’ distance, m…
Genome_name	All FiveMin	All FiveMax	All ThreeMin	All ThreeMax	All FiveAverage	All ThreeAverage	Busco FiveMin	Busco FiveMax	Busco ThreeMin	Busco ThreeMax	Busco Five Average	Busco Three Average	RXLR FiveMin	RXLR FiveMax	RXLR ThreeMin	RXLR ThreeMax	RXLR FiveAverage	RXLR ThreeAverage	CRN FiveMin	CRN FiveMax	CRN ThreeMin	CRN ThreeMax	CRN FiveAverage	CRN ThreeAverage	WYL FiveMin	WYL FiveMax	WYL ThreeMin	WYL ThreeMax	WYL FiveAverage	WYL ThreeAverage
Phyag_NZFS3770	2	13765	2	13780	812.022	824.631	48	3346	7	4234	488.591	539.043	27	5424	63	6306	1243.36	1217.27	1743	1743	142	863	1743	1005			219	4745	0	4585
Phyag_NZFS3772	2	13391	3	13391	813.035	828.086	62	3959	7	4446	568.978	596.196	56	4882	63	6265	1180.26	1310.41	23	23	997	1743	23	2740	3302	3731	2085	2085	7033	2085
Phyal_NZFS4037	2	24727	2	24727	991.358	973.317	44	4896	33	5169	518.537	544.13	167	5882	22	20829	1723.58	1920.58	678	2133	535	535	1474	535			981	981	0	981
Phybo_SCRP23	2	53145	2	53145	1313.35	1297.71	94	29711	29	13733	835.219	933.132	2	14965	39	37035	2352.08	2718.12	784	1241	1242	1937	1605.5	3179	1456	1585	633	5070	3041	2315.55
Phyca_10300	2	25024	2	25024	1058.71	1056.87	33	5207	44	6697	556.362	479.19	239	13382	13	11373	2522.94	2334.89	2	2725	181	4231	1020.67	1049.2					0	0
Phyca_11-40	2	24983	2	24983	867.445	861.6	12	5207	14	3275	427.741	446.615	83	7473	40	6932	2209.5	2058.71	2	854	2	3904	338.286	723.308					0	0
Phyca_12-420	2	23645	2	23645	947.908	951.407	12	5207	10	4257	483.991	476.077	191	6400	4	9225	2250.19	2183.01	3	989	2	3061	533.778	926.625					0	0
Phyca_15-13	2	24983	2	24983	949.729	954.342	10	3377	14	5207	507.664	430.915	41	6547	4	4775	2379.31	1744.51	2	1097	193	3904	381.889	993.5					0	0
Phyca_15-7	2	24983	2	24983	953.835	969.58	12	5207	14	3238	517.566	437.412	541	6400	4	8441	2190.14	2282.05	2	1097	247	3904	548	877.667	3405	3405			3405	0
Phyca_17-21	2	16940	2	16940	864.684	876.93	16	5207	16	3348	481.009	404.164	367	8041	60	11013	2698.84	2034.05	2	771	124	1040	273.5	555.143					0	0
Phyca_2003-3	2	22993	2	25189	835.051	839.174	12	5207	14	4983	506.238	462.195	486	7134	3	9738	2372.06	1902.19	2	989	277	3904	428.5	1265.9					0	0
Phyca_4032	2	23645	2	23645	944.94	952.895	12	5207	14	3238	516.379	447.966	41	7134	4	7473	2169.31	2182.07	2	3071	193	3904	556.462	1046.43	3405	3405			3405	0
Phyca_4040	2	22994	2	22994	831.173	840.166	12	5207	14	1934	489.197	393.513	41	7450	2	7468	2449.28	1904.63	2	989	2	3904	361.75	836.1	3405	3405			3405	0
Phyca_62471	2	17549	2	17549	829.984	832.671	12	2581	14	5197	394.69	514.821	2	10552	83	5460	2206.82	1741.94	2	990	2	832	454.667	477.167					0	0
Phyca_CPV-219	2	33550	2	33550	853.436	884.184	16	7169	16	1705	572.94	375.804	2	8993	2	7267	1303.23	1246.15	3	3052	10	6625	866.947	1605.35	1497	1900			3397	0
Phyca_CPV-262	2	19783	2	19783	582.017	650.292	2	2823	14	7863	632.337	533.619	2	4391	2	2911	1010.95	895.708	44	3424	2	1443	1355.4	390.727	1812	1812			1812	0
Phyca_CPV-267	2	26407	2	20762	673.979	687.494	2	3119	25	2391	346.182	360.576	2	8008	2	7822	1218.69	1078.22	10	2601	2	1503	841.526	548.056			60	1900	0	1960
Phyca_CPV-270	2	30750	2	27495	845.097	847.838	45	1782	24	2399	327.917	417.104	2	8523	2	17145	1388.07	1606.98	3	5129	2	2934	1478.86	756.737	422	1950	620	620	2372	620
Phyca_CPV-277	2	22025	2	22025	655.912	674.765	13	1443	15	1733	331.4	384.133	2	3018	2	6153	837.585	968.465	3	3273	2	1744	539.158	508.706	511	511	1421	1421	511	1421
Phyca_CPV-302	2	30662	2	26724	814.961	871.112	2	3708	16	3102	345.224	516.347	2	8992	2	11910	1294.39	1452.35	2	7661	81	5677	1172.76	1293.62	1225	2001	129	971	2315.5	1100
Phyca_JHAI1-7	2	79506	2	119186	1665.89	1689.23	63	9759	19	10366	534.277	552.099	30	24599	30	35691	3043.28	3081.05	41	12402	88	21237	3066.5	4875.27	3527	3527	1769	5016	3527	5156
Phyca_KPC-7	2	78508	2	78508	1596.85	1594.57	25	10232	24	10200	521.814	533.02	30	26848	24	46642	3039.76	3560.02	121	19095	103	23166	5439.21	5915.93	2733	2733	1743	6791	2733	8534
Phyca_LT1534-B	2	78113	2	141192	1920.51	1922.15	15	22864	10	12056	1110.98	628.099	37	42052	45	48105	4774.73	4325.22	121	12440	2	19202	3816.85	3236.44					0	0
Phyca_MY-1	2	121622	2	76394	1637.48	1656.86	25	10337	24	1677	679.416	311.901	9	18577	30	32212	2679.1	3345.28	85	14381	80	54472	4007.04	5402.27	168	168	1751	5016	168	6767
Phyca_NZFS3830	2	23761	2	23761	978.447	975.539	58	21008	33	5006	751.943	499.343	214	6181	40	8775	2062.06	1903.69	2	812	363	834	456.6	694			4704	4704	0	4704
Phyca_P295	2	23416	2	23416	993.848	996.19	12	4202	14	5197	472.397	521.319	2	7062	83	7960	1872.59	2220.43	2	772	347	989	150	675					0	0
Phyca_P404	2	44396	2	48822	790.245	784.008	12	3775	14	5207	440.11	521.648	191	7950	4	9879	2622.5	2217.2	2	4495	2	1469	1563.43	660.125	2464	2464			2464	0
Phyca_P415	2	23576	2	23651	930.963	954.806	12	5207	14	3238	537.831	452.817	5	10552	83	8045	2558.13	2041.93	3	3071	2	3180	1166	664.308					0	0
Phyca_P416	2	22994	2	22994	837.994	851.815	14	5207	10	3439	503.733	369.222	204	5649	124	7468	1852.75	2364.44	2	989	2	3180	731	692.714					0	0
Phyca_P421	2	24983	2	24983	915.985	929.175	12	6685	14	6685	467.872	532.144	5	5883	40	10552	1878.14	2418.16	2	3152	2	1695	944.5	591.417					0	0
Phyca_PC13-15	2	32394	2	32394	960.417	963.959	12	5207	14	3238	544.071	404.167	5	7134	5	8032	2485.29	2032.58	2	3079	277	3904	810.1	991.5			1777	1777	0	1777
Phyca_R36-14	2	36904	2	36904	832.067	839.83	14	4972	7	5197	397.154	468.077	52	6344	13	6931	2040	1699.75	2	405	2	832	111.714	348.625					0	0
Phych_P17-99	2	25426	2	25426	1186.44	1192.68	62	9620	85	8769	831.329	1027.44	108	7040	26	10233	1410.15	1667.61	3	5033	227	4039	1412.71	1625.5	1244	1244			1244	0
Phyci_DU054	2	29214	2	26964	1176.63	1150.85	2	11426	29	12041	1445.44	1805.91	2	8509	2	14013	1771.13	1952.38	2	2748	2	1469	927.2	639.2	2631	2631	273	273	2631	273
Phyci_GKB4	2	84496	2	84496	2085.84	2081.71	37	4797	37	12355	527.292	784.066	58	42973	130	40192	3856.72	3665.44	95	1506	313	1103	852.5	860.833	633	633			633	0
Phyci_MP94-48	2	44263	3	44263	1008.26	1020.45	64	8707	37	8718	580.707	583.848	2	9270	73	6683	1381.67	1531.74	51	1001	682	1218	664	1389.33					0	0
Phyci_NZFS3750	2	44497	4	44497	956.475	982.087	64	8717	37	3185	576.424	514.808	2	7231	13	5735	1539.78	1342.95	1166	1248	722	787	2414	1509			89	89	0	89
Phyci_WA94.26	2	106781	2	189468	910.665	946.647	2	3177	37	9292	496.444	605.137	2	5599	2	10227	1451.22	1628.88	107	1165	231	2943	1182	2028.5					0	0
Phyco_7290	2	32563	2	32563	526.854	537.445	33	2835	24	4445	405.2	383.071	2	5313	19	5933	963.234	1039.62	203	1205	44	2379	694	1033	96	290	266	338	307.333	436
Phycr_CBS418.71	2	21856	2	23203	650.289	682.874	2	2612	45	2672	418.486	410.523	2	4860	8	8225	1089.29	1147.57	2	453	48	1424	213.875	557.714	340	1188	299	1994	999.5	1929
Phyfr_A4	2	23901	2	23901	948.253	947.788	23	2514	32	2109	434.431	430.948	2	5011	7	16518	1312.2	1265.97	2	1822	100	1073	777.8	638.625					0	0
Phyfr_BC-1	2	29413	2	29413	975.999	974.515	27	2514	32	1836	459.362	401.56	2	5055	43	16518	1467.37	1315.94	2	1919	284	2037	785.4	885.5			711	711	0	711
Phyfr_BC-23	2	29414	2	29414	933.726	939.013	26	2514	32	2408	451.267	400.595	161	4437	12	7530	1122.07	1313	512	1238	253	1717	1257	881					0	0
Phyfr_CBS209.46	2	39576	2	28076	921.409	947.226	2	6580	20	2409	485.27	486.5	13	7935	45	5631	1180.02	1312.68	3	2893	100	5772	908.667	1573.82	647	647			647	0
Phyfr_CBS309.62	2	24838	2	27172	1203.89	1204.38	56	6580	37	3373	607.65	521.09	13	9223	44	8783	1859.7	1828.87	3	2386	29	7951	892.333	1272.6	4440	4440			4440	0
Phyfr_NOV-27	2	29413	2	29413	936.121	944.647	26	2514	32	1836	442.224	424.233	38	4441	111	16517	1274.7	1401.67	2	1875	156	1104	1091.5	738.667					0	0
Phyfr_NOV-5	2	29413	2	29413	940.407	948.508	32	3398	37	2109	475.974	409.638	2	5010	111	5314	1073.96	1192.27	2	1919	100	2876	972	1100			720	720	0	720
Phyfr_NOV-71	2	29413	2	29413	978.177	974.522	26	2514	32	2085	417.672	441.216	51	5314	111	5993	1169.47	1220.41	2	841	23	2184	544	906.7					0	0
Phyfr_NOV-77	2	24378	2	29201	951.293	946.783	19	2514	19	1836	469.759	400.319	11	3980	2	8572	919.641	1210.01	352	487	319	3033	557.333	1147.91					0	0
Phyfr_ONT-3	2	25609	2	25609	965.696	961.216	26	2514	32	1836	463.388	395.328	51	3173	12	3980	1127.62	1125.37	2	1919	156	1919	828.286	967.5			788	788	0	788
Phyfr_SCRP245	2	28371	2	28371	911.05	929.098	56	2522	26	2109	460.543	395.784	2	5012	2	5993	1328.67	1194.48	410	1919	156	2037	1585	949.9			1378	1378	0	1378
Phygo_P17-128	2	37867	2	37867	685.809	703.936	5	3055	14	2545	365.605	455.032	2	3820	4	4946	748.312	992.638	327	1055	207	3726	866	2126					0	0
Phyid_SCRP370	2	24842	2	24842	923.055	926.827	10	5141	14	3909	409.254	456.025	40	6343	72	6451	2279.79	2246	249	9902	2	2868	2411.67	1036.29					0	0
Phyid_SCRP371	2	24800	2	24787	1032.02	1032.23	47	5141	10	5244	442.649	507.395	146	6451	58	7139	2219.42	2387.08	2	1411	2	16914	496.2	4385.2			2016	2016	0	2016
Phyid_SCRP376	2	24802	2	20398	1006.13	1020.75	14	5141	14	3909	469.522	438.44	73	6507	121	6819	2391.57	2625.9	249	2868	413	16913	1266.17	3725.17					0	0
Phyin_KR_2_A2	2	286586	2	231643	5851.9	5751.91	8	18664	18	84082	1404.02	2461.04	12	75092	36	65568	10672.5	9909.12	249	83847	254	79627	16825.5	17840.5			94	53467	0	20770.2
Phyin_T30-4	2	313213	2	262162	8449.03	8421.13	11	99971	6	45933	3894.85	2587.43	74	71230	2	119736	16467.8	15193.3	209	38117	191	140229	9035.69	14861.3	5183	22861	4917	44611	23399	21949.2
Phyke_00238_432	2	40798	2	50241	1479.61	1500.47	34	6896	4	7395	1156.08	916.608	3	8534	2	13390	2111.09	1983.51	265	1230	134	3343	819.6	1810.4	271	1516	1648	3571	1787	3670
Phyke_00629_1	2	30858	2	30858	734.989	752.456	22	5010	66	2870	528.051	470.03	2	6699	18	7909	1473.41	1546.29	2	3340	129	2459	1259.57	1443.86	602	3437	1385	2048	2851.5	3433
Phyke_00844_4	2	28614	2	28614	728.455	740.214	54	5010	22	4941	525.758	502.071	3	7884	2	6696	1427.48	1332.16	454	2065	125	3340	1197	1313.4	105	1231	35	3441	1336	1569
Phyke_CBS122049	2	64945	2	64945	844.733	847.563	22	5010	54	4941	525.31	528.29	2	10380	2	10003	1845.8	1524.84	196	5511	2	3572	1885.89	1305.67	232	4222	1231	5511	3144	6742
Phyke_Chile1	2	33237	2	21021	821.696	825.834	22	2205	60	5298	492.909	560.03	13	7896	16	9767	1734.53	1603.46	454	4107	265	5072	1875.67	1892.6	844	4176	588	691	2673.67	942
Phyke_Chile2	2	54792	2	29226	1534.56	1552.43	22	7011	23	7395	936.704	1185.69	2	13390	18	8166	2342.8	2304.2	2	5076	265	1891	2339.5	1244.6	588	2393	280	7621	2106	7901
Phyke_Chile4	2	29226	2	53818	1531.23	1553.27	22	7011	20	7395	1194.52	919.65	2	8266	18	13390	2400.99	2432.64	2	3342	265	5075	1122.71	2096.2	897	2619			2351.5	0
Phyke_Chile6	2	29444	2	52323	1434.09	1456.33	23	13221	18	4990	1146.75	913.617	3	8378	2	16088	2468.21	2106.44	2	7321	40	13121	1750.08	3077.8	2	11386	897	897	11388	897
Phyke_Chile7	2	29444	2	29444	1313.28	1350.38	23	8229	18	6154	804.804	1006.78	6	13389	2	8378	2209.68	1734.55	276	2583	184	13121	1258.71	3378	1238	1238	1490	2364	1238	2778
Phyke_NZFS2646	2	29910	2	54197	1492.61	1496.84	22	6697	23	7395	1009.69	1043.6	28	9733	18	13390	2344.35	2082.8	265	3343	454	4235	1584	2103.8	278	278	1231	1648	278	2186
Phyke_NZFS3630	2	29910	2	53861	1471.83	1490.09	34	6699	22	7395	988.216	869.698	2	9648	18	13390	1950.87	2098.62	2	1230	213	4111	705	2028	1232	1232	1231	7584	1232	8815
Phyla_CBS168.42	2	41130	2	41130	803.534	805.544	80	11663	46	6398	574.51	586.5	3	6722	35	8667	1808.7	1591.42	2	3522	69	1242	737.273	682.333	509	597	687	687	1106	687
Phyla_MPF4	2	45836	2	45836	879.805	884.295	46	5045	7	27047	696.48	1304.79	2	21455	53	10077	2049.71	1923.23	120	4794	126	18294	1459.6	6775	2466	2466	595	595	2466	595
Phyla_MPF6	2	41091	2	41091	748.189	757.301	46	3337	81	7658	459.8	617.55	35	7121	11	9211	1501.98	1517.06	41	2587	2	1301	909.286	656.143	1046	1046			1046	0
Phyla_SMST21	2	41211	2	41211	716.514	743.316	46	3440	80	7358	483.12	556.55	9	6833	2	8639	1566.07	1390	126	1714	260	2590	931.4	1213	2466	2466			2466	0
Phyla_SMSTG	2	41262	2	41262	689.428	730.242	46	2150	81	7358	388.25	613.77	2	5626	81	5424	1370.03	1500.41	42	6421	126	1541	2166.6	885.2			2041	2041	0	2041
Phyli_SHS3	2	19791	2	19791	666.104	677.494	50	4620	47	3104	532.939	386.01	3	8405	2	14168	1431.17	1591.48	641	5537	326	956	3612	1068	1496	2450			3946	0
Phyme_zdho120	2	20320	2	20320	796.02	844.904	36	3835	16	6511	558.635	549.147	2	9082	2	15585	1652.12	1791.6	2	1487	69	956	1489	563.5	3	3	1180	5466	3	2554.33
Phymu_NZFS3378	2	18451	2	32511	618.463	625.175	35	6065	24	1673	606.495	352.071	72	5594	2	3321	1185.91	894.978	3	6234	207	931	1893.14	578.857	816	1213	2442	2442	2029	2442
Phymu_NZFS3448	2	23261	2	17052	612.809	612.459	24	4539	48	2856	536.899	412.697	3	5462	2	5591	1121.95	980.022	2	1276	2	797	732.5	524	816	816	1007	2203	816	3210
Phyni_JM01	2	28028	2	28028	1184.64	1194.85	56	18615	30	12193	693.798	706.354	26	19845	6	19845	2482.56	2671.74	252	7522	83	6087	2786.1	1300	1015	2455	156	1682	2062.25	1838
Phyni_race0	2	37153	2	31354	1437.17	1430.79	30	8924	49	11599	856.031	760.648	3	23249	2	23374	3610.52	3421.38	3	6989	2	5067	2420.14	1487	975	6896	648	2237	4791	2885
Phyni_race1	2	40146	2	45969	2793.87	2781.87	56	17236	58	21497	1811.7	2396.43	3	30609	9	31522	4908.04	4933.17	104	10149	51	4605	5668.75	2340	1841	5446	1958	6616	7287	5566.5
Phypa_B4PPRK_Kuching_Sarawak	2	17235	2	17235	556.865	600.52	2	2524	6	2160	340.308	352.989	2	7243	2	5192	1055.92	1174.59	195	412	51	333	607	384	810	810			810	0
Phypa_CHvinca01	2	10654	2	10778	645.228	652.367	2	3235	8	3015	369.436	456.862	2	4210	2	5652	999.456	1264.4	2	1183	345	1575	1185	966.667	807	948	1188	2472	1755	2675.5
Phypa_CJ02B3	2	10767	2	13100	657.569	664.865	2	3235	8	2645	387.892	462.058	2	5412	2	5463	1125.77	1212.16			225	1404	0	967	2238	2238	242	1129	2238	1371
Phypa_CJ05E6	2	15417	2	15417	635.005	641.112	2	3235	8	3008	396.402	496.651	2	4775	2	6073	1033.63	1129.35	446	446	225	5875	446	2514	661	2239	2519	2519	1819	2519
Phypa_IAC_01_95	2	15412	2	15412	642.122	648.691	2	3235	8	2797	365.404	478.616	2	5418	2	8066	1004.74	1367.28			143	586	0	439	1089	2240	765	2471	3329	3236
Phypa_INRA-310	2	91716	2	91716	2392.36	2404.88	2	33852	8	6895	1270.84	645.298	84	34509	57	48536	5873.9	3865.25					0	0	1118	2315	501	2444	3433	2945
Phypa_var.palmivora_sbr112.9	2	27691	2	57413	839.671	872.874	3	2657	6	4706	508.872	576.738	2	27691	2	57413	3636.47	3043.23	370	370	2	1069	370	1071			3236	3236	0	3236
Phypi_CBS122922	2	21633	2	21633	863.912	937.35	2	5284	29	4597	480.595	508.661	69	6428	181	2497	1526.2	938.208	3	2289	167	1518	707.556	662.286			2983	2983	0	2983
Phypi	2	20956	2	20421	800.34	796.451	66	2466	85	4908	480.867	512.02	37	6015	6	10632	1310.91	1384.28	26	1430	319	2793	771	1559	751	751	315	1728	751	2043
Phypl_AV1007	2	22873	2	22873	678.764	680.749	24	3669	37	4268	488.545	468.97	3	4375	49	9701	955.865	1327.07	3	2100	2	2530	888.8	773.933	484	1238	2620	2620	1181.5	2620
Phypl_LC9-1	2	40944	2	43971	1033.57	1039.95	49	5714	15	3859	583.475	524.909	20	13434	91	8344	2010.91	2018.44	2	17581	73	3836	3148.57	1911	203	203			203	0
Phypl_NZFS3000	2	40944	2	40944	949.027	968.539	49	5714	15	3066	549.707	531.97	2	6437	20	9143	1675.42	1777.45	2	17581	76	1748	6242.33	1216.33					0	0
Phyps_PR13-731	2	40899	2	30211	998.66	1044.61	2	5824	49	5289	565.43	481.969	36	14430	18	11128	2185.88	2118.8	3	2174	372	3333	771.143	1256.83	2308	2308			2308	0
Phyps_SCRP734	2	32021	2	32021	1191.93	1191.79	53	23416	49	4499	798.667	546.856	153	24964	12	22662	4113.51	3351.49	2	19510	2	3009	2082	1288.38					0	0
Phyra_CC1011	2	40908	2	40908	574.383	609.837	41	7456	21	4322	443.97	513.04	2	7640	2	6216	1029.06	1210.66	153	709	294	2020	533.5	1500	2810	2810	57	57	2810	57
Phyra_CDFA1418886	2	179403	2	136171	1470.96	1444.28	38	5787	21	22083	529.091	1288.42	29	22004	9	23358	3288.25	3246.72	393	16432	153	12196	4451	3297.36	2323	2323	1521	31056	2323	32577
Phyra_EU12275	2	40926	2	40926	621.121	645.76	41	7445	21	2506	527.333	419.62	2	7649	2	6216	1149.77	1015.18	205	2017	153	1743	1465.5	900.333	2813	2813	2355	2355	2813	2355
Phyra_EU1CC1008	2	40911	2	40911	650.869	665.305	37	7455	84	4321	488.394	490.46	2	6217	9	12711	1048.74	1349.94	73	2017	153	1734	1289.67	1249.33	1824	1824	57	977	1824	1034
Phyra_EU1CC1033	2	40927	2	40927	630.399	655.62	41	7444	21	2510	504.556	455.57	2	6217	6	9998	1192.88	1218.4	353	2017	153	1561	1539.5	769.667	2810	2810	57	57	2810	114
Phyra_EU1CC1048	2	40908	2	40908	658.316	667.626	80	7455	37	4868	505.36	495.535	2	7081	2	16610	1014.4	1493.79	73	2017	2	1734	1188.33	616.6	75	2131	1555	1555	1438	1555
Phyra_EU1CC12475	2	40908	2	40908	631.956	656.199	91	7247	37	4875	556.96	438.677	2	12882	2	7673	1094.12	1253.11	709	2017	153	866	2230	1019	58	979	6	1198	1037	1204
Phyra_EU1CC14654	2	40911	2	40911	630.899	661.37	41	2395	21	7456	356.7	623.899	2	7642	2	9487	1060.74	1201.36	709	2017	153	205	2726	358	58	2726	57	57	2784	57
Phyra_EU1CC2168	2	40904	2	40904	644.705	643.59	41	4322	21	7455	486.75	472.768	2	7639	2	6216	1127.58	1222.77	265	2017	150	1733	1103.67	646.75	294	2813	980	2199	3107	3179
Phyra_EU1CC2176	2	40905	2	40905	633.973	653.01	41	7455	21	2823	497.84	474.283	2	8281	2	7648	1134.08	1157.21	284	2017	153	1733	1257	832.75	58	58	1022	1222	58	2244
Phyra_EU1CC2184	2	40723	2	40723	646.258	656.169	41	7456	21	4286	517.04	445.29	2	4570	2	7641	1058.06	1224.15	206	2017	153	1733	2223	1125.33	58	353	1329	1329	234.5	1329
Phyra_EU1CC2186	2	40911	2	40911	582.751	626.771	41	2518	37	7059	394.25	548.673	2	5364	2	9986	943.45	1380.6	2	2017	153	1733	1364	1091	590	2196	43	1357	2786	1400
Phyra_EU1CC2187	2	40912	2	40912	647.167	651.708	41	7456	21	2806	461.465	483.81	2	7633	2	3913	1193.57	1087.24	435	2017	2	378	1314	208	18	2196	2810	2810	2214	2810
Phyra_EU2_996_3	2	32124	2	32124	674.756	693.316	89	3025	37	2898	455.74	460.614	2	5477	2	6270	1131.16	1080.89	148	2014	145	2210	1196	1227.33			258	594	0	852
Phyra_EU2SOD136_11	2	40906	2	40906	707.232	717.733	91	3027	37	7622	488.94	546.13	2	6760	2	6269	1171.04	1382.97	27	2210	145	906	1718.33	469			313	313	0	313
Phyra_EU2SOD158_11	2	40906	2	40906	697.541	703.714	89	7622	37	4457	531.65	478.657	2	16381	2	7821	1329.75	1388.5	230	2014	145	2266	1090.67	1372.5			258	258	0	258
Phyra_EU2SOD169_11	2	41388	2	41388	705.685	703.072	91	3020	37	2773	400.03	471.899	2	9263	2	12889	1311.75	1326.24	37	2014	145	615	1116.33	506	999	1877	633	633	1956	633
Phyra_EU2SOD22_12	2	40908	2	40908	704.46	707.394	91	4477	37	7621	466.42	531.818	2	16320	2	6766	1420.61	1265.78	624	2013	145	2486	1694	1319.33	314	1876	99	3173	2190	1712.5
Phyra_EU2_SOD58_12	2	40909	2	40909	689.994	704.999	89	4452	37	7621	409.41	548.061	2	6754	2	16610	1238.17	1211.69	148	2013	119	2210	933	963.75	1053	2182			2219	0
Phyra_EU2SOD69_12	2	40911	2	40911	683.039	705.046	91	7622	37	7094	569.09	500.535	2	16293	2	16610	1253.11	1330.99	120	2014	145	2210	883	947.333	999	1203			2202	0
Phyra_EU2SODL51	2	40906	2	40906	694.675	718.594	37	3025	84	7621	391.01	568.636	2	9189	2	12889	1281.79	1387.1	120	2013	153	2210	711.5	987.5	1885	1885	258	1056	1885	954
Phyra_Pr102-2018	2	40906	2	40906	1208.72	1216.68	89	14689	37	7433	661.288	601.269	27	19859	10	18280	2595.21	2428.36	99	5977	153	10609	1910.8	2547.4	1256	6478	1380	1996	3754.83	2449
Phyra_Pr102	2	45095	2	54305	1437.49	1460.74	37	11773	89	14623	699.059	872.118	94	27044	2	33330	3166.75	3133.27	153	8483	164	2020	3120.2	1227.2	2337	4626	1033	2810	6963	2867.5
Phyru_CBS109.892	2	48439	2	48439	1338.47	1337.81	37	5950	77	2422	663.63	475.82	4	8552	49	8141	2014.09	1829.07	2	46037	352	3971	6321.22	1272.44	619	619			619	0
Phyru_pd0101050015038	2	26881	2	26881	857.923	874.044	37	2224	76	5950	436.091	552.93	13	8602	2	5588	1266.88	1169.26	2	1103	32	2239	431.154	850.615	962	962			962	0
Phyru_SCRP249	2	21297	2	21297	855.891	866.035	56	2079	32	5950	431.33	485.75	61	6903	36	3591	1276.14	1075.85	2	2228	2	1249	581.333	657.889	483	483			483	0
Phyru_SCRP324	2	20630	2	20630	888.404	899.542	26	2079	32	5950	414.759	459.052	61	5647	2	6903	1392.47	1286.01	2	499	2	1249	162	653.7					0	0
Phyru_SCRP333	2	21802	2	21802	838.324	844.508	32	5950	37	4233	461.692	478.949	2	5459	2	4558	1305.16	1032.57	2	2239	12	2087	1121.5	842.385	483	483			483	0
Physo_P6497	2	163984	2	163984	1616.16	1616.99	17	10268	7	4422	618.397	590.083	193	8778	43	10048	2134.91	1983.3	37	3841	77	19932	997.111	2787.06	493	493	2293	2293	493	2293
Physy_BL57G	2	59292	2	79364	1136.87	1130.59	12	2381	9	3567	380.049	433.735	30	9532	103	7700	1766.09	1709.41	108	2055	103	1941	797.143	907.231	991	2814	346	346	3805	346
Phyta_toNZFS3642	2	27149	2	27149	1009.38	1027.33	15	3972	48	15292	612.566	631.434	6	11422	48	15630	2373.09	2220.3	91	5878	310	972	2340.33	805.5	2881	2881			2881	0
Phyta_toNZFS3727	2	21203	2	21461	875.553	909.813	45	4197	48	14940	607.133	562.439	94	10441	5	11745	1739.42	1729.44	487	5862	2	3198	3227	1327.33	224	224			224	0
